# Supplementary material for: Synthesis, crystal structure and properties of catena-poly[[bis­(4-methyl­pyridine-κN)cobalt(II)]-di-μ-thio­cyanato-κ2N:S;κ2S:N], which shows a rare coordination geometry
Source: Acta Crystallogr E Crystallogr Commun. 2025 Jan 1;81(Pt 1):58–62. doi: 10.1107/S2056989024012003 (PMC11701768; doi:10.1107/S2056989024012003)
Supplement: Supplementary file 1 [file e-81-00058-sup1.cif]

##############################################################################
#                                                                            #
# This CIF contains the data in a paper accepted for publication in          #
# Acta Crystallographica Section E. It conforms to the requirements of       #
# Notes for Authors for Acta Crystallographica Section E, and has been       #
# peer reviewed under the auspices of the IUCr Commission on Journals.       #
#                                                                            #
# Full details of the Crystallographic Information File format               #
# are given in the paper "The Crystallographic Information File (CIF):       #
# a New Standard Archive File for Crystallography" by S. R. Hall, F. H.      #
# Allen and I. D. Brown [Acta Cryst. (1991), A47, 655-685].                  #
#                                                                            #
# The current version of the core CIF dictionary is obtainable from          #
# ftp://ftp.iucr.org/pub/cif_core.dic.                                       #
#                                                                            #
# Software is freely available for graphical display of the structure(s)     #
# in this CIF. For information consult the CIF software page                 #
# http://www.iucr.org/resources/cif/software.                                #
#                                                                            #
# This file may be used for bona fide research purposes within the           #
# scientific community so long as proper attribution is given to the journal # 
# article from which it was obtained.                                        #
#                                                                            #
##############################################################################
data_I
_audit_creation_method
;
Olex2 1.3-ac4
(compiled 2020.03.28 svn.rd84adfe8 for Rigaku Oxford Diffraction, GUI svn.r6032)
;
_journal_date_recd_electronic     2024-11-11
_journal_date_accepted     2024-12-11
_journal_name_full     'Acta Crystallographica, Section E'
_journal_year     2025
_journal_volume     81
_journal_issue      1
_journal_page_first     0
_journal_page_last     0
_journal_paper_category     GM
_journal_paper_doi     10.1107/S2056989024012003
_journal_coeditor_code     OX2010
_publ_contact_author_name     'Christian N\"ather'
_publ_contact_author_address
;
Institut f\"ur Anorganische Chemie
Universit\"at Kiel
Max-Eyth.-Str. 2
24118 Kiel
Germany
;
_publ_contact_author_email     'cnaether@ac.uni-kiel.de'
_publ_contact_author_fax     ?
_publ_contact_author_phone     ?
_publ_section_title
;\
Synthesis, crystal structure and properties of
<i>catena</i>-poly[[bis(4-methylpyridine-\k<i>N</i>)cobalt(II)]-di-\m-\
thiocyanato-\k^2^<i>N</i>:<i>S</i>;\k^2^<i>S</i>:<i>N</i>], which shows a
rare coordination geometry
;
loop_
    _publ_author_name
    _publ_author_footnote
    _publ_author_address
    'N\"ather, Christian' .
;
Institut f\"ur Anorganische Chemie
Universit\"at Kiel
Max-Eyth.-Str. 2
24118 Kiel
Germany
;
    'Boeckmann, Jan' .
;
Institut f\"ur Anorganische Chemie
Universit\"at Kiel
Max-Eyth.-Str. 2
24118 Kiel
Germany
;
_publ_section_synopsis
;
In the crystal structure of the title compound, Co(NCS)~2~(C~6~H~7~N)~2~
(C~6~H~7~N = 4-methylpyridine), the Co^II^ cations are in an alternating
octahedral all-<i>trans</i> and <i>cis</i>-<i>cis</i>-<i>trans</i>
coordination and linked into corrugated chains by pairs of \m-1,3 bridging
thiocyanate anions.
;
_chemical_name_systematic
;\
<i>catena</i>-Poly[[bis(4-methylpyridine-\k<i>N</i>)cobalt(II)]-\
di-\m-thiocyanato-\k^2^<i>N</i>:<i>S</i>;\k^2^<i>S</i>:<i>N</i>]
;
_chemical_name_common     ?
_chemical_formula_moiety     'C14 H14 Co N4 S2'
_chemical_formula_sum     'C14 H14 Co N4 S2'
_chemical_formula_iupac     '[Co (N C S)2 (C6 H7 N)2]'
_chemical_formula_weight     361.34
_chemical_melting_point     ?
_space_group_crystal_system     monoclinic
_space_group_name_H-M_alt     'C 1 2/c 1'
_space_group_name_Hall     '-C 2yc'
loop_
    _space_group_symop_operation_xyz
    'x, y, z'
    '-x, y, -z+1/2'
    'x+1/2, y+1/2, z'
    '-x+1/2, y+1/2, -z+1/2'
    '-x, -y, -z'
    'x, -y, z-1/2'
    '-x+1/2, -y+1/2, -z'
    'x+1/2, -y+1/2, z-1/2'
_cell_length_a     20.1106(12)
_cell_length_b     9.2112(4)
_cell_length_c     19.2309(12)
_cell_angle_alpha     90
_cell_angle_beta     116.353(6)
_cell_angle_gamma     90
_cell_volume     3192.2(3)
_cell_formula_units_Z     8
_cell_measurement_reflns_used     18094
_cell_measurement_theta_min     2.364
_cell_measurement_theta_max     28.009
_cell_measurement_temperature     220(2)
_exptl_crystal_description     block
_exptl_crystal_colour     violet
_exptl_crystal_size_max     0.19
_exptl_crystal_size_mid     0.15
_exptl_crystal_size_min     0.12
_exptl_crystal_density_diffrn     1.504
_exptl_crystal_density_meas     ?
_exptl_crystal_density_method     ?
_exptl_crystal_F_000     1480
_exptl_absorpt_coefficient_mu     1.334
_exptl_absorpt_correction_type     numerical
_exptl_absorpt_process_details
;
(X-Red and X-Shape; Stoe, 2008)
;
_exptl_absorpt_correction_T_min     0.6853
_exptl_absorpt_correction_T_max     0.7634
_diffrn_ambient_temperature     220.15
_diffrn_source     ?
_diffrn_radiation_type     MoK\a
_diffrn_radiation_wavelength     0.71073
_diffrn_radiation_monochromator     graphite
_diffrn_measurement_device_type     'Stoe IPDS-2'
_diffrn_measurement_method     '\w scans'
_diffrn_detector_area_resol_mean     ?
_diffrn_reflns_number     18094
_diffrn_reflns_av_R_equivalents     0.0298
_diffrn_reflns_av_unetI/netI     0.0199
_diffrn_reflns_theta_min     2.364
_diffrn_reflns_theta_max     28.009
_diffrn_reflns_theta_full     25.242
_diffrn_measured_fraction_theta_max     0.995
_diffrn_measured_fraction_theta_full     0.997
_diffrn_reflns_limit_h_min     -26
_diffrn_reflns_limit_h_max     26
_diffrn_reflns_limit_k_min     -12
_diffrn_reflns_limit_k_max     12
_diffrn_reflns_limit_l_min     -25
_diffrn_reflns_limit_l_max     25
_refine_special_details     ?
_reflns_number_total     3840
_reflns_number_gt     3249
_reflns_threshold_expression     'I > 2\s(I)'
_refine_ls_structure_factor_coef     Fsqd
_refine_ls_matrix_type     full
_refine_ls_R_factor_all     0.0427
_refine_ls_R_factor_gt     0.0346
_refine_ls_wR_factor_gt     0.0902
_refine_ls_wR_factor_ref     0.0948
_refine_ls_goodness_of_fit_ref     1.041
_refine_ls_restrained_S_all     1.041
_refine_ls_number_reflns     3840
_refine_ls_number_parameters     195
_refine_ls_number_restraints     0
_refine_ls_hydrogen_treatment     constr
_refine_ls_weighting_scheme     calc
_refine_ls_weighting_details
              'w=1/[\s^2^(Fo^2^)+(0.0668P)^2^+0.3181P] where P=(Fo^2^+2Fc^2^)/3'
_atom_sites_solution_hydrogens     geom
_atom_sites_solution_primary     ?
_atom_sites_solution_secondary     ?
_refine_ls_shift/su_max     0.001
_refine_ls_shift/su_mean     0.000
_refine_diff_density_max     0.538
_refine_diff_density_min     -0.440
_refine_ls_extinction_method
;
SHELXL-2016/6 (Sheldrick 2015b)
;
_refine_ls_extinction_coef     0.0057(5)
_refine_ls_extinction_expression
                                  'Fc^*^=kFc[1+0.001xFc^2^\l^3^/sin(2\q)]^-1/4^'
loop_
    _atom_type_symbol
    _atom_type_description
    _atom_type_scat_dispersion_real
    _atom_type_scat_dispersion_imag
    _atom_type_scat_source
    'C' 'C' 0.0033 0.0016
                         'International Tables Vol C Tables 4.2.6.8 and 6.1.1.4'
    'H' 'H' 0.0000 0.0000
                         'International Tables Vol C Tables 4.2.6.8 and 6.1.1.4'
    'Co' 'Co' 0.3494 0.9721
                         'International Tables Vol C Tables 4.2.6.8 and 6.1.1.4'
    'N' 'N' 0.0061 0.0033
                         'International Tables Vol C Tables 4.2.6.8 and 6.1.1.4'
    'S' 'S' 0.1246 0.1234
                         'International Tables Vol C Tables 4.2.6.8 and 6.1.1.4'
_computing_data_collection
;
X-Area (Stoe, 2008)
;
_computing_cell_refinement
;
X-Area (Stoe, 2008)
;
_computing_data_reduction
;
X-Area (Stoe, 2008)
;
_computing_structure_solution
;
<i>SHELXT</i>  (Sheldrick, 2015a)
;
_computing_structure_refinement
;
SHELXL  (Sheldrick, 2015b)
;
_computing_molecular_graphics
;
DIAMOND (Brandenburg & Putz, 1999) and XP in SHELXTL (Sheldrick, 2008)
;
_computing_publication_material
;
publCIF (Westrip, 2010)
;
loop_
    _atom_site_type_symbol
    _atom_site_label
    _atom_site_fract_x
    _atom_site_fract_y
    _atom_site_fract_z
    _atom_site_U_iso_or_equiv
    _atom_site_adp_type
    _atom_site_calc_flag
    _atom_site_occupancy
    _atom_site_disorder_assembly
    _atom_site_disorder_group
    Co Co1 0.500000 0.49107(4) 0.250000 0.02383(11) Uani d 1 . .
    Co Co2 0.750000 0.250000 0.500000 0.02301(11) Uani d 1 . .
    S S1 0.66193(2) 0.42603(6) 0.52245(2) 0.02860(13) Uani d 1 . .
    C C1 0.59987(9) 0.4576(2) 0.43277(10) 0.0227(3) Uani d 1 . .
    N N1 0.55673(9) 0.47963(18) 0.36976(9) 0.0282(3) Uani d 1 . .
    S S2 0.58146(3) 0.29010(6) 0.22966(3) 0.03552(15) Uani d 1 . .
    C C2 0.64772(10) 0.2750(2) 0.31844(10) 0.0241(3) Uani d 1 . .
    N N2 0.69410(9) 0.26457(19) 0.38096(9) 0.0289(3) Uani d 1 . .
    N N11 0.57409(8) 0.65628(18) 0.24774(9) 0.0272(3) Uani d 1 . .
    C C11 0.59645(10) 0.6656(2) 0.19205(11) 0.0295(4) Uani d 1 . .
    H H11 0.577925 0.597731 0.151360 0.035 Uiso calc 1 . .
    C C12 0.64542(11) 0.7701(2) 0.19119(11) 0.0307(4) Uani d 1 . .
    H H12 0.658799 0.772892 0.150181 0.037 Uiso calc 1 . .
    C C13 0.67484(10) 0.8707(2) 0.25094(11) 0.0293(4) Uani d 1 . .
    C C14 0.65122(12) 0.8613(2) 0.30850(13) 0.0375(5) Uani d 1 . .
    H H14 0.669143 0.927491 0.349996 0.045 Uiso calc 1 . .
    C C15 0.60160(12) 0.7551(2) 0.30501(12) 0.0358(5) Uani d 1 . .
    H H15 0.586236 0.751641 0.344562 0.043 Uiso calc 1 . .
    C C16 0.72997(13) 0.9827(3) 0.25418(15) 0.0423(5) Uani d 1 . .
    H H16A 0.719681 1.011652 0.201869 0.063 Uiso calc 0.3193 . .
    H H16B 0.779623 0.942496 0.280015 0.063 Uiso calc 0.3193 . .
    H H16C 0.726370 1.066719 0.282752 0.063 Uiso calc 0.3193 . .
    H H16D 0.764102 1.002260 0.307889 0.063 Uiso calc 0.6807 . .
    H H16E 0.704159 1.071415 0.229743 0.063 Uiso calc 0.6807 . .
    H H16F 0.757413 0.947192 0.227005 0.063 Uiso calc 0.6807 . .
    N N21 0.67949(8) 0.06822(18) 0.49669(9) 0.0280(3) Uani d 1 . .
    C C21 0.70667(11) -0.0423(2) 0.54644(12) 0.0348(4) Uani d 1 . .
    H H21 0.758041 -0.045551 0.578635 0.042 Uiso calc 1 . .
    C C22 0.66266(12) -0.1523(2) 0.55279(13) 0.0374(4) Uani d 1 . .
    H H22 0.684392 -0.227674 0.588788 0.045 Uiso calc 1 . .
    C C23 0.58650(11) -0.1515(2) 0.50608(12) 0.0306(4) Uani d 1 . .
    C C24 0.55912(11) -0.0391(2) 0.45241(12) 0.0333(4) Uani d 1 . .
    H H24 0.508301 -0.035451 0.417935 0.040 Uiso calc 1 . .
    C C25 0.60634(10) 0.0673(2) 0.44959(11) 0.0304(4) Uani d 1 . .
    H H25 0.586322 0.142359 0.413022 0.036 Uiso calc 1 . .
    C C26 0.53661(13) -0.2648(2) 0.51418(14) 0.0404(5) Uani d 1 . .
    H H26A 0.485301 -0.234544 0.485588 0.061 Uiso calc 0.6344 . .
    H H26B 0.548454 -0.276466 0.568562 0.061 Uiso calc 0.6344 . .
    H H26C 0.543875 -0.356370 0.493626 0.061 Uiso calc 0.6344 . .
    H H26D 0.566452 -0.343709 0.546263 0.061 Uiso calc 0.3656 . .
    H H26E 0.503299 -0.301788 0.463289 0.061 Uiso calc 0.3656 . .
    H H26F 0.507879 -0.221883 0.538224 0.061 Uiso calc 0.3656 . .
loop_
    _atom_site_aniso_label
    _atom_site_aniso_U_11
    _atom_site_aniso_U_22
    _atom_site_aniso_U_33
    _atom_site_aniso_U_12
    _atom_site_aniso_U_13
    _atom_site_aniso_U_23
    Co1 0.01963(17) 0.0287(2) 0.01631(17) 0.000 0.00182(13) 0.000
    Co2 0.01948(17) 0.0281(2) 0.01689(17) 0.00358(12) 0.00393(13) 0.00223(13)
    S1 0.0267(2) 0.0373(3) 0.0161(2) 0.00936(18) 0.00425(17) 0.00090(17)
    C1 0.0198(7) 0.0243(8) 0.0228(8) 0.0022(6) 0.0083(6) -0.0016(7)
    N1 0.0247(7) 0.0350(9) 0.0190(7) 0.0046(6) 0.0044(6) -0.0003(6)
    S2 0.0337(3) 0.0424(3) 0.0187(2) 0.0092(2) 0.00094(19) -0.00481(19)
    C2 0.0243(8) 0.0255(9) 0.0229(8) 0.0033(6) 0.0109(7) 0.0013(7)
    N2 0.0274(7) 0.0356(9) 0.0202(7) 0.0072(6) 0.0075(6) 0.0015(6)
    N11 0.0232(7) 0.0311(8) 0.0246(7) -0.0022(6) 0.0082(6) -0.0051(6)
    C11 0.0295(8) 0.0335(10) 0.0230(8) -0.0015(7) 0.0093(7) -0.0077(8)
    C12 0.0329(9) 0.0344(10) 0.0285(9) -0.0002(8) 0.0170(8) -0.0036(8)
    C13 0.0252(8) 0.0294(10) 0.0328(9) -0.0006(7) 0.0125(7) -0.0041(8)
    C14 0.0426(11) 0.0395(12) 0.0343(10) -0.0130(9) 0.0205(9) -0.0160(9)
    C15 0.0428(11) 0.0392(11) 0.0317(10) -0.0107(9) 0.0224(9) -0.0133(9)
    C16 0.0437(12) 0.0404(12) 0.0498(13) -0.0125(9) 0.0271(11) -0.0095(10)
    N21 0.0245(7) 0.0297(9) 0.0272(8) 0.0017(6) 0.0092(6) 0.0005(6)
    C21 0.0287(9) 0.0331(10) 0.0347(10) 0.0013(8) 0.0069(8) 0.0033(9)
    C22 0.0380(10) 0.0312(11) 0.0363(10) 0.0011(8) 0.0106(9) 0.0057(9)
    C23 0.0343(9) 0.0289(9) 0.0329(9) -0.0008(8) 0.0187(8) -0.0064(8)
    C24 0.0256(8) 0.0385(11) 0.0350(10) 0.0006(8) 0.0126(8) -0.0046(9)
    C25 0.0260(8) 0.0340(10) 0.0288(9) 0.0049(7) 0.0101(7) 0.0022(8)
    C26 0.0438(11) 0.0358(11) 0.0477(12) -0.0072(9) 0.0260(10) -0.0082(10)
_geom_special_details
;
 All esds (except the esd in the dihedral angle between two l.s. planes)
 are estimated using the full covariance matrix.  The cell esds are taken
 into account individually in the estimation of esds in distances, angles
 and torsion angles; correlations between esds in cell parameters are only
 used when they are defined by crystal symmetry.  An approximate (isotropic)
 treatment of cell esds is used for estimating esds involving l.s. planes.
;
loop_
    _geom_bond_atom_site_label_1
    _geom_bond_atom_site_label_2
    _geom_bond_site_symmetry_2
    _geom_bond_distance
    _geom_bond_publ_flag
    Co1 N1 2_655 2.0699(16) ?
    Co1 N1 . 2.0699(16) y
    Co1 S2 2_655 2.6138(6) ?
    Co1 S2 . 2.6138(6) y
    Co1 N11 . 2.1437(16) y
    Co1 N11 2_655 2.1437(16) ?
    Co2 S1 . 2.5752(4) y
    Co2 S1 7_656 2.5753(4) ?
    Co2 N2 . 2.0585(16) y
    Co2 N2 7_656 2.0585(16) ?
    Co2 N21 . 2.1768(16) y
    Co2 N21 7_656 2.1768(16) ?
    S1 C1 . 1.6448(18) ?
    C1 N1 . 1.153(2) ?
    S2 C2 . 1.6401(18) ?
    C2 N2 . 1.153(2) ?
    N11 C11 . 1.336(2) ?
    N11 C15 . 1.344(2) ?
    C11 H11 . 0.9400 ?
    C11 C12 . 1.382(3) ?
    C12 H12 . 0.9400 ?
    C12 C13 . 1.388(3) ?
    C13 C14 . 1.387(3) ?
    C13 C16 . 1.495(3) ?
    C14 H14 . 0.9400 ?
    C14 C15 . 1.377(3) ?
    C15 H15 . 0.9400 ?
    C16 H16A . 0.9700 ?
    C16 H16B . 0.9700 ?
    C16 H16C . 0.9700 ?
    C16 H16D . 0.9700 ?
    C16 H16E . 0.9700 ?
    C16 H16F . 0.9700 ?
    N21 C21 . 1.336(3) ?
    N21 C25 . 1.342(2) ?
    C21 H21 . 0.9400 ?
    C21 C22 . 1.386(3) ?
    C22 H22 . 0.9400 ?
    C22 C23 . 1.390(3) ?
    C23 C24 . 1.392(3) ?
    C23 C26 . 1.503(3) ?
    C24 H24 . 0.9400 ?
    C24 C25 . 1.382(3) ?
    C25 H25 . 0.9400 ?
    C26 H26A . 0.9700 ?
    C26 H26B . 0.9700 ?
    C26 H26C . 0.9700 ?
    C26 H26D . 0.9700 ?
    C26 H26E . 0.9700 ?
    C26 H26F . 0.9700 ?
loop_
    _geom_angle_atom_site_label_1
    _geom_angle_atom_site_label_2
    _geom_angle_atom_site_label_3
    _geom_angle_site_symmetry_1
    _geom_angle_site_symmetry_3
    _geom_angle
    _geom_angle_publ_flag
    N1 Co1 N1 2_655 . 174.16(10) y
    N1 Co1 S2 2_655 . 82.53(5) y
    N1 Co1 S2 . . 93.32(5) y
    N1 Co1 S2 2_655 2_655 93.32(5) ?
    N1 Co1 S2 . 2_655 82.53(5) ?
    N1 Co1 N11 2_655 . 93.35(6) y
    N1 Co1 N11 2_655 2_655 90.80(6) ?
    N1 Co1 N11 . . 90.80(6) y
    N1 Co1 N11 . 2_655 93.34(6) ?
    S2 Co1 S2 2_655 . 89.82(3) y
    N11 Co1 S2 . . 90.71(4) y
    N11 Co1 S2 2_655 . 173.33(4) y
    N11 Co1 S2 . 2_655 173.33(4) ?
    N11 Co1 S2 2_655 2_655 90.71(4) ?
    N11 Co1 N11 . 2_655 89.54(8) y
    S1 Co2 S1 . 7_656 180.0 y
    N2 Co2 S1 . . 93.94(4) y
    N2 Co2 S1 7_656 7_656 93.94(4) ?
    N2 Co2 S1 7_656 . 86.06(5) y
    N2 Co2 S1 . 7_656 86.06(4) ?
    N2 Co2 N2 . 7_656 180.00(10) y
    N2 Co2 N21 . 7_656 90.54(6) y
    N2 Co2 N21 . . 89.46(6) y
    N2 Co2 N21 7_656 . 90.54(6) ?
    N2 Co2 N21 7_656 7_656 89.46(7) ?
    N21 Co2 S1 . . 90.10(4) y
    N21 Co2 S1 7_656 7_656 90.09(4) y
    N21 Co2 S1 7_656 . 89.90(4) y
    N21 Co2 S1 . 7_656 89.91(4) ?
    N21 Co2 N21 . 7_656 180.0 y
    C1 S1 Co2 . . 101.18(6) ?
    N1 C1 S1 . . 179.55(16) ?
    C1 N1 Co1 . . 164.70(14) ?
    C2 S2 Co1 . . 100.25(6) ?
    N2 C2 S2 . . 179.70(18) ?
    C2 N2 Co2 . . 162.72(14) ?
    C11 N11 Co1 . . 123.13(13) ?
    C11 N11 C15 . . 116.78(17) ?
    C15 N11 Co1 . . 120.08(13) ?
    N11 C11 H11 . . 118.3 ?
    N11 C11 C12 . . 123.36(17) ?
    C12 C11 H11 . . 118.3 ?
    C11 C12 H12 . . 120.0 ?
    C11 C12 C13 . . 119.95(17) ?
    C13 C12 H12 . . 120.0 ?
    C12 C13 C16 . . 122.08(17) ?
    C14 C13 C12 . . 116.57(18) ?
    C14 C13 C16 . . 121.35(18) ?
    C13 C14 H14 . . 119.9 ?
    C15 C14 C13 . . 120.20(18) ?
    C15 C14 H14 . . 119.9 ?
    N11 C15 C14 . . 123.12(17) ?
    N11 C15 H15 . . 118.4 ?
    C14 C15 H15 . . 118.4 ?
    C13 C16 H16A . . 109.5 ?
    C13 C16 H16B . . 109.5 ?
    C13 C16 H16C . . 109.5 ?
    C13 C16 H16D . . 109.5 ?
    C13 C16 H16E . . 109.5 ?
    C13 C16 H16F . . 109.5 ?
    H16A C16 H16B . . 109.5 ?
    H16A C16 H16C . . 109.5 ?
    H16A C16 H16D . . 141.1 ?
    H16A C16 H16E . . 56.3 ?
    H16A C16 H16F . . 56.3 ?
    H16B C16 H16C . . 109.5 ?
    H16B C16 H16D . . 56.3 ?
    H16B C16 H16E . . 141.1 ?
    H16B C16 H16F . . 56.3 ?
    H16C C16 H16D . . 56.3 ?
    H16C C16 H16E . . 56.3 ?
    H16C C16 H16F . . 141.1 ?
    H16D C16 H16E . . 109.5 ?
    H16D C16 H16F . . 109.5 ?
    H16E C16 H16F . . 109.5 ?
    C21 N21 Co2 . . 120.72(13) ?
    C21 N21 C25 . . 117.11(18) ?
    C25 N21 Co2 . . 121.95(14) ?
    N21 C21 H21 . . 118.5 ?
    N21 C21 C22 . . 123.07(19) ?
    C22 C21 H21 . . 118.5 ?
    C21 C22 H22 . . 119.9 ?
    C21 C22 C23 . . 120.2(2) ?
    C23 C22 H22 . . 119.9 ?
    C22 C23 C24 . . 116.29(18) ?
    C22 C23 C26 . . 121.6(2) ?
    C24 C23 C26 . . 122.07(19) ?
    C23 C24 H24 . . 119.9 ?
    C25 C24 C23 . . 120.27(18) ?
    C25 C24 H24 . . 119.9 ?
    N21 C25 C24 . . 122.98(19) ?
    N21 C25 H25 . . 118.5 ?
    C24 C25 H25 . . 118.5 ?
    C23 C26 H26A . . 109.5 ?
    C23 C26 H26B . . 109.5 ?
    C23 C26 H26C . . 109.5 ?
    C23 C26 H26D . . 109.5 ?
    C23 C26 H26E . . 109.5 ?
    C23 C26 H26F . . 109.5 ?
    H26A C26 H26B . . 109.5 ?
    H26A C26 H26C . . 109.5 ?
    H26A C26 H26D . . 141.1 ?
    H26A C26 H26E . . 56.3 ?
    H26A C26 H26F . . 56.3 ?
    H26B C26 H26C . . 109.5 ?
    H26B C26 H26D . . 56.3 ?
    H26B C26 H26E . . 141.1 ?
    H26B C26 H26F . . 56.3 ?
    H26C C26 H26D . . 56.3 ?
    H26C C26 H26E . . 56.3 ?
    H26C C26 H26F . . 141.1 ?
    H26D C26 H26E . . 109.5 ?
    H26D C26 H26F . . 109.5 ?
    H26E C26 H26F . . 109.5 ?
loop_
    _geom_torsion_atom_site_label_1
    _geom_torsion_atom_site_label_2
    _geom_torsion_atom_site_label_3
    _geom_torsion_atom_site_label_4
    _geom_torsion_site_symmetry_1
    _geom_torsion_site_symmetry_2
    _geom_torsion_site_symmetry_3
    _geom_torsion_site_symmetry_4
    _geom_torsion
    _geom_torsion_publ_flag
    Co1 N11 C11 C12 . . . . -178.58(15) ?
    Co1 N11 C15 C14 . . . . 177.88(18) ?
    Co2 N21 C21 C22 . . . . 172.50(17) ?
    Co2 N21 C25 C24 . . . . -172.73(15) ?
    N11 C11 C12 C13 . . . . 1.0(3) ?
    C11 N11 C15 C14 . . . . -0.8(3) ?
    C11 C12 C13 C14 . . . . -1.3(3) ?
    C11 C12 C13 C16 . . . . 177.9(2) ?
    C12 C13 C14 C15 . . . . 0.6(3) ?
    C13 C14 C15 N11 . . . . 0.5(4) ?
    C15 N11 C11 C12 . . . . 0.0(3) ?
    C16 C13 C14 C15 . . . . -178.6(2) ?
    N21 C21 C22 C23 . . . . 0.2(3) ?
    C21 N21 C25 C24 . . . . 2.0(3) ?
    C21 C22 C23 C24 . . . . 2.2(3) ?
    C21 C22 C23 C26 . . . . -176.8(2) ?
    C22 C23 C24 C25 . . . . -2.5(3) ?
    C23 C24 C25 N21 . . . . 0.4(3) ?
    C25 N21 C21 C22 . . . . -2.3(3) ?
    C26 C23 C24 C25 . . . . 176.55(18) ?
loop_
    _geom_hbond_atom_site_label_D
    _geom_hbond_atom_site_label_H
    _geom_hbond_atom_site_label_A
    _geom_hbond_site_symmetry_A
    _geom_hbond_distance_DH
    _geom_hbond_distance_HA
    _geom_hbond_distance_DA
    _geom_hbond_angle_DHA
    C15 H15 N1 . 0.94 2.67 3.131(3) 111.0
_shelx_space_group_comment
;
The symmetry employed for this shelxl refinement is uniquely defined
by the following loop, which should always be used as a source of
symmetry information in preference to the above space-group names.
They are only intended as comments.
;
_shelx_estimated_absorpt_T_min     ?
_shelx_estimated_absorpt_T_max     ?
_shelx_hkl_file
;
  -4   0   0 1061.42   16.81   0
   4   0   0 1074.64   16.70   0
   6   0   0  135.11    7.39   0
  -6   0   0  124.49    9.50   0
  -8   0   0  145.27    6.44   0
   8   0   0  136.88    8.10   0
 -10   0   0   18.23    6.93   0
  10   0   0   17.04    4.78   0
  12   0   0 7281.04   26.56   0
 -12   0   0 6916.13   25.38   0
 -14   0   0   15.81    6.41   0
  14   0   0    9.20    6.50   0
  14   0   0   10.78    4.70   0
  16   0   0   16.54    5.50   0
 -16   0   0   17.41    5.58   0
  16   0   0   26.67    7.74   0
  18   0   0    7.00    7.33   0
  18   0   0    7.28    5.22   0
 -18   0   0    1.10    7.33   0
  20   0   0  559.17    8.48   0
 -20   0   0  588.75    8.31   0
  20   0   0  619.44    8.60   0
  22   0   0   11.16    8.97   0
 -22   0   0   22.08    6.34   0
  22   0   0   16.96    6.22   0
   1  -1   0 1515.26   27.31   0
  -1   1   0 1576.20   28.97   0
   3  -1   0 2534.06   26.04   0
   3   1   0 2475.80   31.35   0
  -3  -1   0 2494.22   31.43   0
  -3   1   0 2557.20   26.28   0
   3   1   0 2501.06   31.06   0
   5  -1   0   59.23    6.95   0
  -5  -1   0   53.77    7.10   0
  -5   1   0   55.78    7.06   0
   5   1   0   49.58    7.10   0
   5   1   0   58.60    7.15   0
   7   1   0  822.85   12.19   0
   7   1   0  857.46   13.36   0
  -7   1   0  825.40   11.48   0
   7  -1   0  806.60   11.21   0
  -7  -1   0  848.95   13.40   0
   9   1   0   32.16    5.17   0
   9  -1   0   31.22    5.19   0
  -9   1   0   35.92    7.16   0
   9   1   0   28.06    5.35   0
  -9  -1   0   34.56    7.24   0
 -11  -1   0  481.84    8.52   0
  11   1   0  468.99    8.38   0
  11   1   0  482.52    9.73   0
 -11   1   0  470.74    8.17   0
  11  -1   0  482.35    8.10   0
  13   1   0  835.38   10.92   0
  13   1   0  860.46   10.07   0
  13  -1   0  858.07    9.66   0
 -13  -1   0  873.28   10.99   0
 -13   1   0  845.47    9.55   0
 -15  -1   0   72.41    8.24   0
 -15   1   0   54.94    6.11   0
  15  -1   0   57.89    6.02   0
  15   1   0   63.89    8.10   0
  15   1   0   57.25    6.12   0
 -17   1   0   29.24    5.70   0
  17   1   0   43.97    5.60   0
  17   1   0   44.62    7.46   0
 -17  -1   0   50.74    7.61   0
  17  -1   0   43.93    5.60   0
  17  -1   0   36.06    5.55   0
 -19   1   0  327.95    8.48   0
  19   1   0  333.20    7.06   0
  19   1   0  316.01    7.31   0
  19  -1   0  320.36    8.72   0
  19  -1   0  348.91    8.88   0
 -19  -1   0  323.44    7.02   0
 -21   1   0   26.50    7.15   0
  21  -1   0   29.95    7.04   0
 -21  -1   0   15.15    7.18   0
  21   1   0   19.39    7.14   0
  21   1   0   26.70    5.17   0
  21  -1   0   29.70    5.31   0
  23   1   0   31.11    6.50   0
 -23  -1   0   32.67    6.45   0
  23  -1   0   34.03    9.10   0
  23   1   0   34.15    6.60   0
 -23   1   0   44.56    8.94   0
  23  -1   0   34.22    8.75   0
   0  -2   0  294.72   13.24   0
   0   2   0  292.42   14.65   0
   2   2   0  541.99   18.77   0
   2   2   0  566.52   19.34   0
  -2   2   0  534.04   14.86   0
  -2  -2   0  569.90   19.21   0
   2  -2   0  518.23   13.11   0
  -4  -2   0 1021.16   19.65   0
   4   2   0 1064.79   19.73   0
  -4   2   0 1033.63   15.88   0
  -4  -2   0 1031.65   18.34   0
   4  -2   0 1030.97   14.43   0
   4   2   0 1007.57   18.18   0
   6   2   0 3271.34   26.53   0
  -6   2   0 3310.28   21.22   0
   6  -2   0 3288.73   20.90   0
  -6  -2   0 3367.01   26.55   0
   6   2   0 3321.61   26.38   0
   8  -2   0    4.03    4.84   0
  -8   2   0   -1.56    6.99   0
   8   2   0    0.05    4.80   0
   8   2   0   -3.18    6.80   0
  -8  -2   0   -4.04    6.93   0
  10   2   0  773.55   10.80   0
  10  -2   0  784.56    9.66   0
  10   2   0  750.56   10.56   0
 -10  -2   0  774.55   10.59   0
 -10   2   0  773.53   10.79   0
  12  -2   0   69.00    5.28   0
 -12  -2   0   82.54    5.42   0
  12   2   0   70.04    5.24   0
 -12   2   0   60.10    5.32   0
  12   2   0   74.35    7.15   0
 -14  -2   0  329.84    7.84   0
  14  -2   0  332.91    7.55   0
  14   2   0  310.78    7.60   0
  14   2   0  324.63    9.83   0
 -14   2   0  324.12    7.56   0
  16   2   0   27.89    5.46   0
 -16   2   0   28.64    7.78   0
  16   2   0   41.83    5.56   0
  16  -2   0   40.50    5.62   0
 -16  -2   0   28.95    5.62   0
  18  -2   0 2525.72   14.31   0
  18  -2   0 2736.52   15.83   0
 -18  -2   0 2476.89   15.49   0
  18   2   0 2566.32   15.73   0
  18   2   0 2499.81   15.15   0
 -18   2   0 2642.07   15.54   0
 -20  -2   0    4.34    4.99   0
  20  -2   0    9.21    5.00   0
  20   2   0    3.65    4.97   0
 -20   2   0    8.93    7.08   0
  20  -2   0   12.97    7.09   0
  20   2   0   14.58    7.13   0
 -22  -2   0  104.47    6.87   0
  22   2   0  111.72    9.49   0
  22   2   0   87.72    6.99   0
  22  -2   0  109.39    9.35   0
  22  -2   0  110.33    7.02   0
 -22   2   0  113.67    9.34   0
  -1   3   0  155.60   10.54   0
   1  -3   0  156.24   10.69   0
  -1  -3   0  147.23   11.70   0
   1   3   0  158.09   11.56   0
   3   3   0   54.10    9.21   0
  -3  -3   0   49.98    9.24   0
   3  -3   0   48.97    6.32   0
   3   3   0   63.24    9.16   0
  -3   3   0   55.11    8.69   0
   5   3   0 1133.35   18.39   0
  -5   3   0 1148.19   13.33   0
   5   3   0 1142.53   18.57   0
  -5  -3   0 1141.68   18.70   0
   5  -3   0 1144.37   13.16   0
  -5  -3   0 1159.32   18.52   0
  -7   3   0 3208.39   20.11   0
  -7  -3   0 3345.09   25.32   0
   7   3   0 3194.90   25.30   0
   7  -3   0 3174.99   18.86   0
   7   3   0 3144.09   24.84   0
  -9  -3   0    6.17    6.67   0
   9  -3   0    0.43    4.67   0
   9   3   0    2.88    6.54   0
  -9   3   0    8.43    4.75   0
   9   3   0    7.86    4.76   0
  11   3   0  167.46    6.20   0
 -11  -3   0  163.40    6.38   0
  11  -3   0  164.89    5.83   0
 -11   3   0  157.72    5.94   0
  11   3   0  161.44    7.93   0
  13  -3   0  102.68    8.60   0
 -13  -3   0  123.70    8.82   0
 -13   3   0  108.70    8.75   0
  13   3   0  113.99    8.58   0
  13   3   0  120.79    8.78   0
  15  -3   0   -5.99    7.66   0
  15   3   0    7.57    7.59   0
 -15  -3   0   15.57    7.59   0
  15   3   0   11.10    7.78   0
 -15   3   0    7.38    5.48   0
 -17   3   0  364.01    7.46   0
  17   3   0  374.58    9.77   0
 -17  -3   0  380.90    9.49   0
  17   3   0  381.74    9.48   0
  17  -3   0  413.88    9.19   0
  19  -3   0  299.60    7.04   0
  19   3   0  309.44    7.63   0
  19   3   0  321.80    8.86   0
  19  -3   0  329.26    7.27   0
 -19  -3   0  337.67    8.91   0
 -19   3   0  299.98    6.98   0
  21   3   0   65.49    9.34   0
 -21   3   0   49.79    6.82   0
 -21  -3   0   48.04    6.58   0
  21  -3   0   56.14    6.81   0
  21  -3   0   49.03    6.75   0
  21   3   0   57.18    6.57   0
 -23  -3   0   40.52    6.49   0
  23  -3   0   29.35    6.54   0
 -23   3   0   23.27    6.51   0
  23   3   0   41.22    6.65   0
  23  -3   0   35.51    6.57   0
  23   3   0   30.29    6.40   0
   2   4   0   68.10    8.58   0
  -2  -4   0   71.52    8.63   0
   2  -4   0   65.43    6.18   0
  -2   4   0   73.11    7.98   0
   4   4   0 3554.25   32.86   0
   4   4   0 3523.78   32.03   0
   4  -4   0 3436.83   21.85   0
  -4   4   0 3588.21   22.71   0
  -4  -4   0 3577.67   32.70   0
  -6   4   0  441.23    9.83   0
   6   4   0  432.84   11.83   0
  -6  -4   0  436.42   12.05   0
   6  -4   0  440.84    9.72   0
   6   4   0  431.22   11.96   0
  -8  -4   0 1200.03   15.87   0
  -8   4   0 1169.81   11.46   0
   8  -4   0 1160.84   11.30   0
   8   4   0 1133.31   15.69   0
   8   4   0 1162.41   14.82   0
 -10  -4   0    9.57    4.72   0
  10   4   0    7.04    4.70   0
  10   4   0    4.08    6.60   0
  10  -4   0   11.73    6.67   0
 -10   4   0   11.45    6.71   0
  12   4   0  214.21    9.44   0
  12   4   0  230.26    9.73   0
  12  -4   0  224.94    7.14   0
 -12   4   0  221.10    7.10   0
 -12  -4   0  223.87    9.53   0
  14   4   0   26.14    7.72   0
  14   4   0   20.93    7.85   0
  14  -4   0   28.62    7.73   0
 -14  -4   0   32.00    7.61   0
 -14   4   0   30.11    8.01   0
  16   4   0  707.30   10.06   0
  16  -4   0  740.47    8.80   0
 -16  -4   0  708.85    9.84   0
  16   4   0  702.65    9.78   0
 -16   4   0  715.21    8.94   0
  18   4   0   31.53    5.26   0
  18  -4   0   27.86    7.39   0
 -18   4   0   32.38    5.40   0
 -18  -4   0   32.60    5.27   0
  18   4   0   35.72    5.52   0
  20  -4   0  448.48    8.81   0
  20   4   0  414.86    8.84   0
 -20   4   0  440.03    8.59   0
 -20  -4   0  422.18    9.31   0
  20  -4   0  418.79    8.50   0
  20   4   0  434.06    9.46   0
  22  -4   0    3.81    8.81   0
 -22   4   0   18.32    8.87   0
  22   4   0    6.42    8.96   0
  22  -4   0    4.69    8.94   0
  22   4   0    5.90    6.15   0
 -22  -4   0    5.71    6.14   0
  -1   5   0 1912.07   18.66   0
   1  -5   0 1921.96   19.76   0
  -1  -5   0 1992.95   22.08   0
   1   5   0 1952.06   21.94   0
   3   5   0  539.77   13.61   0
  -3   5   0  543.99    9.87   0
  -3  -5   0  570.95   14.01   0
   3  -5   0  556.06    9.87   0
   3   5   0  555.42   15.09   0
  -5   5   0    6.18    6.79   0
  -5  -5   0    2.71    6.85   0
   5  -5   0    6.95    4.82   0
   5   5   0    3.35    6.88   0
   5   5   0    1.63    6.30   0
  -7  -5   0   22.14    7.19   0
   7   5   0   24.77    6.67   0
   7  -5   0   29.60    6.79   0
  -7   5   0   28.61    6.90   0
   7   5   0   20.77    7.12   0
   9   5   0  214.61    9.02   0
  -9   5   0  223.92    6.39   0
   9  -5   0  210.64    6.31   0
  -9  -5   0  228.73    9.10   0
   9   5   0  212.96    9.04   0
  11   5   0  894.60   14.13   0
  11  -5   0  947.04   11.93   0
 -11   5   0  859.47   12.03   0
 -11  -5   0  870.62   12.29   0
  11   5   0  869.37   14.03   0
 -13   5   0   43.81    5.92   0
  13   5   0   50.84    6.02   0
  13  -5   0   44.31    5.75   0
 -13  -5   0   56.36    5.98   0
  13   5   0   46.45    7.96   0
  15  -5   0  324.46    8.76   0
  15   5   0  308.88    7.69   0
 -15   5   0  334.06    9.03   0
 -15  -5   0  308.91    7.83   0
  15   5   0  326.81    9.78   0
  17   5   0   17.45    7.13   0
 -17  -5   0   25.83    7.17   0
  17  -5   0   12.37    5.25   0
 -17   5   0   16.59    5.30   0
  17   5   0   19.91    7.28   0
  19   5   0    9.01    8.53   0
 -19   5   0  -11.87    6.43   0
  19   5   0    2.02    9.07   0
  19  -5   0   -2.47    6.38   0
 -19  -5   0    3.94    8.80   0
 -21  -5   0   85.19    9.26   0
 -21   5   0   76.82    6.91   0
  21  -5   0   77.36    9.43   0
  21   5   0   89.94    9.66   0
  21  -5   0   56.20    7.12   0
  21   5   0   80.03    9.33   0
   0  -6   0  340.42    9.19   0
   0   6   0  351.04   10.53   0
  -2  -6   0 2211.71   23.03   0
   2  -6   0 2185.79   19.02   0
  -2   6   0 2188.42   18.86   0
   2   6   0 2191.18   22.85   0
  -4  -6   0  101.60    8.50   0
  -4   6   0  104.65    7.68   0
   4   6   0  101.92    8.53   0
   4  -6   0  105.53    7.60   0
   4   6   0  100.32    8.06   0
   6   6   0    5.65    6.24   0
  -6  -6   0    4.70    6.73   0
   6  -6   0    6.51    6.75   0
   6   6   0    7.04    6.86   0
  -6   6   0    4.01    4.74   0
   8   6   0    1.26    6.92   0
  -8   6   0    2.52    4.60   0
   8   6   0   -0.67    7.36   0
   8  -6   0   -3.54    8.10   0
  10   6   0  942.51   15.28   0
  10   6   0  933.83   15.26   0
 -10   6   0  939.10   10.38   0
  10  -6   0  964.80   10.46   0
  12   6   0    6.25    7.54   0
 -12   6   0    5.83    5.47   0
  12   6   0   -0.39    7.58   0
  12  -6   0    1.62    7.61   0
  14   6   0  737.71   12.49   0
  14  -6   0  702.37    9.01   0
 -14   6   0  740.87   10.59   0
  14   6   0  718.34   12.70   0
 -14  -6   0  741.43   12.36   0
  16   6   0    8.02    7.21   0
 -16  -6   0    9.99    4.55   0
  16   6   0   12.57    6.99   0
  16  -6   0   10.80    5.09   0
 -16   6   0   11.58    5.11   0
 -18  -6   0  157.17    7.34   0
 -18   6   0  148.41    7.25   0
  18   6   0  160.14    7.86   0
  18   6   0  149.78    7.73   0
  18  -6   0  171.03    7.00   0
  20   6   0   14.48    8.84   0
 -20   6   0    2.39    6.69   0
 -20  -6   0   17.36    8.13   0
  20   6   0   14.46    6.40   0
  20  -6   0   13.95    6.51   0
   1   7   0    8.88    6.84   0
  -1  -7   0   13.68    7.00   0
   1  -7   0   15.14    6.91   0
  -1   7   0   12.55    4.85   0
   3   7   0 1060.64   16.73   0
   3  -7   0 1065.51   13.46   0
  -3  -7   0 1053.60   16.73   0
   3   7   0 1001.18   16.25   0
  -3   7   0 1006.52   12.10   0
  -5   7   0  118.51    9.08   0
   5   7   0  114.47    9.93   0
   5   7   0  114.04    9.32   0
   5  -7   0  119.66    9.10   0
  -5  -7   0  120.76    9.84   0
  -7   7   0   49.42    6.16   0
   7   7   0   40.22    8.09   0
   7   7   0   45.57   10.53   0
   7  -7   0   48.33    8.23   0
  -7  -7   0   41.64    8.54   0
   9   7   0  696.10   14.91   0
   9  -7   0  685.51    9.36   0
   9   7   0  692.34   14.43   0
  -9   7   0  686.00    9.32   0
  11  -7   0    4.30    5.35   0
  11   7   0    9.33    7.58   0
 -11   7   0   15.15    5.26   0
  11   7   0    8.93    7.43   0
  13   7   0   99.49    8.44   0
  13   7   0  107.60    8.38   0
 -13   7   0   78.21    7.98   0
  13  -7   0  111.94    7.80   0
  15  -7   0  278.31    6.95   0
 -15   7   0  301.24    8.78   0
  15   7   0  296.21   10.11   0
  15   7   0  301.64   10.00   0
  17  -7   0  242.78    7.98   0
  17   7   0  263.83   11.01   0
 -17   7   0  267.24   10.16   0
  17   7   0  258.39   11.53   0
  19   7   0   16.13    8.78   0
  19  -7   0    5.30    9.08   0
 -19   7   0   23.91    9.08   0
  19   7   0    2.70    9.28   0
   0  -8   0  301.24   10.61   0
   0   8   0  294.06   10.50   0
   2   8   0   -2.11    9.79   0
  -2   8   0    0.60    5.57   0
  -2  -8   0    3.56    7.86   0
   2  -8   0   -1.05    7.93   0
   4   8   0  909.95   16.37   0
   4   8   0  921.71   16.86   0
  -4  -8   0  940.60   17.90   0
   4  -8   0  930.69   11.68   0
  -4   8   0  912.01   11.38   0
   6  -8   0   -0.25    7.69   0
  -6   8   0   -7.29    7.81   0
   6   8   0    3.67    9.54   0
   6   8   0    3.13    8.64   0
  -6  -8   0    5.33    9.17   0
   8  -8   0  552.89    8.78   0
  -8   8   0  555.88   10.53   0
   8   8   0  549.92   15.33   0
   8   8   0  535.28   16.33   0
  10   8   0   30.20    9.44   0
  10   8   0   30.10    7.15   0
  10  -8   0   23.05    5.42   0
 -10   8   0   36.52    7.53   0
  12   8   0   32.34    7.46   0
  12   8   0   36.12    9.38   0
 -12   8   0   35.67    7.48   0
  12  -8   0   37.91    7.32   0
  14   8   0    9.26    7.38   0
  14  -8   0   12.25    7.12   0
 -14   8   0    2.10    7.37   0
  14   8   0    8.53    8.84   0
  16  -8   0  312.43    8.37   0
 -16   8   0  322.60   10.61   0
  16   8   0  309.36   12.30   0
  16   8   0  283.34   12.25   0
  -1  -9   0  238.31    9.98   0
  -1   9   0  230.50    9.44   0
   1   9   0  221.57    9.91   0
   1  -9   0  223.09    9.54   0
   3   9   0  114.11    9.12   0
  -3  -9   0  114.43    8.84   0
   3  -9   0  118.25    6.69   0
  -3   9   0  127.58    8.52   0
   3   9   0  109.71   10.47   0
  -5   9   0   59.25    7.97   0
   5   9   0   59.86    9.44   0
   5  -9   0   54.80    5.89   0
  -5  -9   0   60.78    8.97   0
   5   9   0   57.47   10.12   0
   7   9   0    1.12    9.86   0
   7   9   0    1.75    7.85   0
   7  -9   0   -1.37    7.46   0
  -7   9   0   -2.32    7.44   0
   9   9   0   18.34   11.38   0
   9   9   0   16.63   10.90   0
   9  -9   0   18.10    5.19   0
  -9   9   0   18.32    5.29   0
  11  -9   0   35.86    7.53   0
 -11   9   0   42.12    5.49   0
  11   9   0   45.76   12.42   0
  11   9   0   42.01   12.60   0
 -13   9   0   24.53    9.10   0
  13   9   0   13.56   11.78   0
  13   9   0   12.72   13.57   0
  13  -9   0   12.13    8.95   0
  15   9   0  160.12   13.03   0
 -15   9   0  127.81   10.12   0
  15  -9   0  157.82    9.93   0
  15   9   0  153.11   13.51   0
   0  10   0  256.10    9.93   0
   0 -10   0  254.16   10.06   0
   2  10   0  263.38   10.42   0
  -2  10   0  275.05    9.55   0
  -2 -10   0  273.72   10.02   0
   2 -10   0  280.94    9.79   0
   2  10   0  258.16   10.42   0
   4 -10   0   16.63    7.35   0
  -4 -10   0   14.61    6.55   0
  -4  10   0   12.40    7.34   0
   4  10   0   13.13    8.90   0
   4  10   0   15.96    8.57   0
   6 -10   0  115.80    8.06   0
  -6  10   0  107.45    8.21   0
   6  10   0  102.83   14.19   0
   6  10   0  100.10   13.94   0
  -8  10   0    3.24    5.23   0
   8 -10   0    3.71    7.30   0
 -10  10   0   93.29    9.61   0
  10 -10   0   91.15    9.52   0
 -12  10   0    6.31    6.53   0
  12 -10   0   16.93    6.20   0
   1  11   0   38.07   11.45   0
  -1  11   0   44.36    6.89   0
  -1 -11   0   34.23   10.89   0
   1  11   0   47.09   11.40   0
   1 -11   0   46.55    8.96   0
   3  11   0    0.46   10.77   0
   3  11   0    3.04   10.52   0
   3 -11   0   -4.45    9.00   0
  -3  11   0    3.61    6.32   0
  -3 -11   0    1.39   10.03   0
  -5  11   0   40.83    9.45   0
   5 -11   0   38.23    9.47   0
   7 -11   0   78.00    9.33   0
  -7  11   0   49.84    6.97   0
  -9  11   0   -8.09    6.46   0
   9 -11   0   -3.97    6.36   0
   0  12   0   76.64   10.13   0
   0  12   0   84.08    9.75   0
   0 -12   0   95.84    9.50   0
   2  12   0    7.68   10.64   0
  -2  12   0    1.94    6.50   0
  -2 -12   0   10.22   10.17   0
   2  12   0    4.78   11.63   0
   2 -12   0    9.71    8.59   0
  24   0  -1   16.55    8.69   0
 -24   0   1    0.34    6.18   0
  24   0  -1    3.06    6.17   0
  22   0  -1    1.70    9.11   0
 -22   0   1   -0.75    8.91   0
  22   0  -1    9.03    8.87   0
  20   0  -1    8.65    7.14   0
 -20   0   1    2.65    4.97   0
  20   0  -1    1.02    4.91   0
  18   0  -1   -0.47    5.18   0
 -18   0   1    7.61    5.09   0
  18   0  -1   14.75    7.19   0
  16   0  -1    0.67    7.68   0
  16   0  -1   -1.67    7.74   0
 -16   0   1  -11.59    7.76   0
  14   0  -1    5.58    6.47   0
 -14   0   1   -5.00    6.54   0
  14   0  -1    2.95    6.50   0
  12   0  -1    5.98    6.67   0
 -12   0   1    8.51    6.77   0
  12   0  -1   -1.12    6.84   0
  10   0  -1   -1.47    4.85   0
  10   0  -1    0.71    4.85   0
 -10   0   1   -2.61    4.86   0
   8   0  -1   -1.83    5.08   0
   8   0  -1    0.98    4.94   0
  -8   0   1    3.10    4.97   0
   6   0  -1   -5.07    8.43   0
  -6   0   1   -2.11    6.19   0
   6   0  -1    0.43    6.23   0
  -4   0   1    0.93    6.26   0
   4   0  -1    0.34    5.87   0
   4   0  -1   -0.87    6.25   0
   2   0   1    0.38    6.05   0
  -2   0  -1    0.49    6.73   0
   4   0   1    5.14    9.10   0
  -4   0  -1   -1.40    6.61   0
  -6   0  -1    1.50    5.54   0
   6   0   1    1.26    5.58   0
   8   0   1    0.73    4.91   0
  -8   0  -1    0.12    6.87   0
  10   0   1   -2.31    4.70   0
 -10   0  -1    0.87    4.83   0
  12   0   1    8.36    6.66   0
 -12   0  -1    4.01    6.82   0
 -14   0  -1   -0.75    8.26   0
  14   0   1    2.82    8.15   0
  16   0   1    2.06    5.43   0
 -16   0  -1   -3.50    7.52   0
  16   0   1  -10.37    7.60   0
  18   0   1    1.77    5.12   0
  18   0   1    3.94    7.13   0
 -18   0  -1   -2.96    7.20   0
 -20   0  -1    4.93    7.04   0
  20   0   1    1.34    7.05   0
  20   0   1    0.61    7.01   0
  22   0   1    1.73    6.33   0
  22   0   1    1.26    8.61   0
 -22   0  -1   15.99    8.69   0
  23   1  -1   12.54    8.84   0
  23   1  -1   10.67    8.84   0
  23  -1  -1   16.73    6.14   0
 -23   1   1    9.63    6.19   0
  23  -1  -1    1.74    8.87   0
 -23  -1   1   15.35    8.88   0
  21   1  -1  201.32    6.63   0
  21  -1  -1  226.85    6.70   0
  21  -1  -1  192.62    6.45   0
 -21   1   1  188.48    6.63   0
  21   1  -1  241.74    8.46   0
 -21  -1   1  206.78    6.60   0
 -19   1   1  320.71    8.65   0
 -19  -1   1  283.48    6.92   0
  19  -1  -1  314.87    8.56   0
  19  -1  -1  314.68    6.97   0
  19   1  -1  290.10    7.01   0
  19   1  -1  327.62    7.20   0
  17  -1  -1   20.71    7.58   0
 -17   1   1   14.29    5.40   0
  17   1  -1   14.36    5.37   0
  17  -1  -1   14.38    5.40   0
  17   1  -1   19.36    5.35   0
 -17  -1   1   19.48    5.30   0
 -15   1   1   66.18    8.25   0
  15   1  -1   50.33    8.25   0
 -15  -1   1   62.80    8.28   0
  15  -1  -1   59.04    8.40   0
  15   1  -1   48.07    8.32   0
  15  -1  -1   57.10    6.03   0
 -13  -1   1  543.00    8.45   0
  13   1  -1  540.96    8.34   0
  13   1  -1  546.21    8.33   0
 -13   1   1  515.77    8.13   0
  13  -1  -1  586.50    9.52   0
 -11   1   1  200.95    8.08   0
  11   1  -1  202.20    8.05   0
  11   1  -1  209.76    8.13   0
  11  -1  -1  193.46    6.23   0
 -11  -1   1  191.16    8.22   0
   9  -1  -1  502.43    8.77   0
   9   1  -1  558.54   10.62   0
  -9  -1   1  527.19   10.38   0
   9   1  -1  533.86   10.39   0
  -9   1   1  494.16    8.73   0
  -7   1   1 1700.71   15.86   0
   7   1  -1 1681.42   17.68   0
  -7  -1   1 1680.27   16.68   0
   7   1  -1 1620.03   16.60   0
   7  -1  -1 1769.58   16.76   0
   5   1  -1    1.06    8.82   0
   5  -1  -1    9.05    8.80   0
  -5  -1   1   -0.36    9.14   0
  -5  -1   1    2.02    9.09   0
   5   1  -1   -3.14    8.92   0
  -5   1   1    3.39    6.40   0
  -3  -1   1 1012.77   20.36   0
   3  -1  -1  999.98   18.22   0
   3   1  -1  999.82   20.34   0
  -3   1   1 1030.20   18.85   0
  -3  -1   1 1016.61   20.35   0
   3   1  -1 1029.49   20.51   0
  -1  -1   1 1702.28   30.50   0
   1   1  -1 1718.54   31.85   0
   1  -1  -1 1763.20   34.54   0
   1  -1   1 1884.32   26.40   0
  -1   1  -1 1974.58   27.18   0
  -3   1  -1 3157.87   27.53   0
   3  -1   1 3209.20   26.69   0
   5   1   1  107.88    7.70   0
  -5  -1  -1  106.91    7.62   0
   5  -1   1  102.00    9.35   0
  -5   1  -1  107.33    7.34   0
   7  -1   1    5.13    7.00   0
   7   1   1    3.38    4.99   0
  -7  -1  -1   -0.42    5.11   0
  -7   1  -1   -0.16    7.24   0
  -9   1  -1  344.79    7.61   0
   9   1   1  352.44    9.57   0
  -9  -1  -1  359.14    9.45   0
   9  -1   1  336.87    9.10   0
 -11   1  -1  788.14   10.78   0
  11  -1   1  773.55    9.52   0
 -11  -1  -1  788.63    9.86   0
  11   1   1  778.85    9.90   0
  11   1   1  799.92   10.05   0
 -13  -1  -1  199.37    7.74   0
 -13   1  -1  191.37    6.26   0
  13   1   1  206.43    7.73   0
  13  -1   1  200.29    7.72   0
  13   1   1  206.70    6.44   0
  15   1   1  658.12   10.80   0
  15   1   1  648.78    8.94   0
  15  -1   1  635.33    8.97   0
 -15  -1  -1  649.62    9.04   0
 -15   1  -1  650.28   10.60   0
  17   1   1  279.31    7.27   0
 -17  -1  -1  296.47    8.74   0
 -17   1  -1  309.08    8.90   0
  17   1   1  288.93    8.66   0
  17  -1   1  292.69    6.78   0
  17  -1   1  291.90    6.95   0
  19   1   1    7.73    4.88   0
 -19  -1  -1    2.17    5.03   0
  19  -1   1    2.15    5.10   0
  19  -1   1    7.53    5.05   0
  19   1   1   -1.93    5.14   0
 -19   1  -1    5.89    4.94   0
  21   1   1  187.06    9.73   0
 -21   1  -1  179.45    7.22   0
  21  -1   1  185.21    7.38   0
  21   1   1  199.76    9.83   0
 -21  -1  -1  172.24    7.16   0
  21  -1   1  175.24    7.57   0
  23  -1   1   35.72    9.11   0
 -23  -1  -1   32.37    9.03   0
  23   1   1   41.62    6.76   0
  23  -1   1   35.72    6.42   0
  23   1   1   56.15    8.74   0
 -23   1  -1   31.11    6.67   0
  22  -2  -1   18.32    6.26   0
 -22   2   1   11.82    6.47   0
 -22  -2   1   17.14    8.78   0
  22   2  -1    6.83    8.80   0
  22   2  -1   23.71    6.52   0
  22  -2  -1    8.05    6.55   0
  20   2  -1   90.57    5.72   0
 -20   2   1  102.10    7.66   0
 -20  -2   1   98.11    5.74   0
  20  -2  -1  101.15    7.63   0
  20  -2  -1  121.32    5.83   0
  20   2  -1  107.82    7.79   0
 -18   2   1  209.48    8.42   0
  18  -2  -1  195.41    8.48   0
 -18  -2   1  190.31    6.47   0
  18  -2  -1  205.67    8.40   0
  18   2  -1  173.36    6.64   0
  18   2  -1  175.46    6.43   0
 -16   2   1   -6.62    5.48   0
 -16  -2   1    3.58    5.27   0
  16   2  -1    1.72    5.34   0
  16   2  -1   -3.12    5.34   0
  16  -2  -1    2.63    5.37   0
  16  -2  -1    6.83    7.70   0
  14  -2  -1  356.10    8.37   0
 -14  -2   1  353.71    7.20   0
 -14   2   1  329.59    6.88   0
  14   2  -1  345.71    7.15   0
  14   2  -1  343.00    7.28   0
 -12  -2   1   37.88    4.98   0
  12   2  -1   29.91    6.78   0
 -12   2   1   29.64    4.93   0
  12  -2  -1   30.50    6.75   0
  12   2  -1   33.76    4.96   0
 -10   2   1  441.73    9.42   0
  10   2  -1  459.32    9.85   0
  10   2  -1  463.81    8.78   0
 -10  -2   1  465.73    9.99   0
  10  -2  -1  449.23    7.87   0
  -8  -2   1  204.25    8.93   0
   8   2  -1  206.60    8.81   0
   8  -2  -1  212.03    6.85   0
  -8   2   1  204.57    8.50   0
   8   2  -1  200.78    8.68   0
  -6  -2   1  214.93    8.47   0
   6  -2  -1  221.76    7.70   0
  -6  -2   1  220.88   10.10   0
  -6   2   1  207.75    7.63   0
   6   2  -1  210.59    9.91   0
   6   2  -1  212.80    8.34   0
   4  -2  -1  248.53   11.17   0
   4   2  -1  252.12   12.13   0
  -4  -2   1  258.40   12.27   0
   4   2  -1  253.85   10.35   0
  -4   2   1  254.39    9.40   0
  -4  -2   1  251.29   10.45   0
   2   2  -1 1215.74   22.62   0
  -2  -2   1 1215.75   22.70   0
  -2   2   1 1204.97   20.80   0
   2  -2  -1 1181.31   20.65   0
   0  -2   1  484.26   13.72   0
   0  -2  -1  495.69   20.76   0
   0   2  -1  488.14   15.39   0
   0   2   1  474.77   20.20   0
   2  -2   1 2228.57   22.56   0
  -2   2  -1 2220.83   22.69   0
   4   2   1  109.08   10.25   0
  -4  -2  -1  109.85   10.29   0
   4   2   1  109.45    9.97   0
  -4   2  -1  108.86    7.27   0
   4  -2   1   99.42    7.31   0
   6  -2   1  347.75    8.23   0
  -6  -2  -1  367.89   11.05   0
   6   2   1  365.23   10.86   0
   6   2   1  367.38    9.78   0
  -6   2  -1  359.04    9.86   0
   8   2   1  185.11    7.04   0
   8  -2   1  171.54    6.54   0
  -8   2  -1  180.17    6.57   0
   8   2   1  177.55    6.89   0
  -8  -2  -1  181.16    7.15   0
 -10   2  -1  108.63    5.70   0
 -10  -2  -1  102.35    5.81   0
  10  -2   1  101.46    5.59   0
  10   2   1  105.95    7.47   0
  10   2   1   95.46    5.70   0
  12   2   1  293.64    8.46   0
  12   2   1  278.96    6.89   0
  12  -2   1  269.79    6.57   0
 -12  -2  -1  271.96    6.97   0
 -12   2  -1  288.08    6.79   0
 -14  -2  -1  136.48    6.65   0
 -14   2  -1  134.01    6.51   0
  14  -2   1  141.39    6.52   0
  14   2   1  161.52    8.88   0
  14   2   1  136.72    8.66   0
  16   2   1    6.63    7.40   0
 -16   2  -1    5.55    7.59   0
 -16  -2  -1   10.97    7.39   0
  16  -2   1   -9.67    7.68   0
  16   2   1   11.37    7.64   0
  18  -2   1   73.38    5.65   0
 -18  -2  -1   80.48    7.66   0
 -18   2  -1   73.45    7.72   0
  18   2   1   74.75    7.91   0
  18   2   1   71.48    7.59   0
 -20  -2  -1   68.78    5.51   0
  20  -2   1   78.90    5.56   0
 -20   2  -1   65.96    5.57   0
  20  -2   1   66.01    5.49   0
  20   2   1   69.39    7.84   0
  20   2   1   71.50    5.49   0
  22  -2   1   24.13    6.47   0
 -22   2  -1   27.10    6.44   0
  22   2   1   31.16    9.06   0
  22  -2   1   22.40    6.49   0
 -22  -2  -1   40.43    8.80   0
  22   2   1   35.25    8.91   0
  23   3  -1   -2.12    8.99   0
  23  -3  -1   10.56    9.04   0
  23  -3  -1  -10.26    8.97   0
 -23   3   1   -5.96    9.08   0
 -23  -3   1   16.49    8.59   0
  23   3  -1   18.62    8.56   0
  21  -3  -1    2.67    6.41   0
 -21  -3   1   11.34    6.21   0
  21   3  -1    1.07    6.38   0
  21   3  -1    8.43    9.05   0
 -21   3   1    4.40    6.38   0
  21  -3  -1   21.30    8.87   0
  19  -3  -1  740.51    9.00   0
 -19  -3   1  756.68   10.87   0
  19   3  -1  751.79   10.78   0
  19  -3  -1  757.97   10.35   0
  19   3  -1  730.05    9.71   0
 -19   3   1  731.90    8.98   0
 -17   3   1  577.93    8.34   0
  17   3  -1  538.55    8.65   0
  17   3  -1  579.12   10.65   0
 -17  -3   1  565.28    8.75   0
  17  -3  -1  587.51    9.82   0
  15   3  -1   93.79    8.07   0
 -15  -3   1   87.89    8.25   0
  15   3  -1   93.57    8.25   0
  15  -3  -1   96.66    5.98   0
 -15   3   1   91.83    6.17   0
 -13   3   1   14.31    4.65   0
  13   3  -1    9.78    6.44   0
  13  -3  -1   12.39    6.41   0
 -13  -3   1   13.18    6.41   0
  13   3  -1   13.45    6.34   0
 -11  -3   1   10.70    6.55   0
  11  -3  -1    4.90    6.56   0
 -11   3   1    4.94    4.72   0
  11   3  -1    7.42    6.47   0
  11   3  -1    2.15    6.55   0
   9   3  -1    9.27    4.71   0
   9  -3  -1    8.39    4.78   0
  -9   3   1   -0.44    4.86   0
  -9  -3   1    5.72    6.85   0
   9   3  -1    7.89    6.55   0
  -7   3   1 1950.35   16.62   0
  -7  -3   1 2001.21   19.75   0
   7  -3  -1 1908.46   15.45   0
   7   3  -1 1947.45   18.91   0
   7   3  -1 1939.84   19.48   0
  -7  -3   1 1940.92   18.87   0
   5   3  -1 1781.53   20.24   0
   5   3  -1 1805.15   20.41   0
   5  -3  -1 1806.02   17.49   0
  -5   3   1 1734.51   16.42   0
  -5  -3   1 1765.10   20.42   0
  -5  -3   1 1720.72   20.46   0
  -3   3   1 4294.81   29.33   0
   3  -3  -1 4220.93   28.57   0
  -1  -3   1  294.04   12.45   0
   1   3  -1  283.14   12.22   0
  -1   3   1  279.19   12.45   0
   1  -3  -1  283.26   12.67   0
   1  -3   1   61.84    9.37   0
  -1  -3  -1   60.92   10.56   0
   1   3   1   58.14   10.41   0
  -1   3  -1   64.16    6.93   0
  -3  -3  -1 1167.63   25.12   0
   3   3   1 1227.74   26.64   0
   3   3   1 1176.51   25.54   0
   3  -3   1 1136.65   15.40   0
  -3   3  -1 1183.67   15.51   0
   5   3   1 1312.24   20.13   0
  -5  -3  -1 1290.80   19.99   0
   5   3   1 1276.62   20.08   0
   5  -3   1 1274.95   14.19   0
  -5   3  -1 1245.17   13.33   0
   7  -3   1  238.03    6.98   0
  -7   3  -1  239.48    7.00   0
  -7  -3  -1  237.43    9.75   0
   7   3   1  245.89    9.72   0
   7   3   1  231.85    9.54   0
  -9  -3  -1 1280.02   14.21   0
   9   3   1 1247.95   14.12   0
   9  -3   1 1205.89   11.46   0
  -9   3  -1 1280.36   12.69   0
   9   3   1 1173.17   13.70   0
  11  -3   1  158.46    5.75   0
  11   3   1  150.08    6.35   0
 -11   3  -1  157.81    5.90   0
 -11  -3  -1  169.53    7.90   0
  11   3   1  164.01    7.61   0
  13   3   1  359.58   10.14   0
  13   3   1  324.56    8.07   0
 -13  -3  -1  328.40    8.07   0
 -13   3  -1  321.19    7.57   0
  13  -3   1  348.20    7.62   0
  15  -3   1  192.84    8.34   0
  15   3   1  166.50    6.68   0
 -15   3  -1  198.87    8.38   0
  15   3   1  170.87    8.42   0
 -15  -3  -1  177.24    6.52   0
 -17  -3  -1 1089.26   11.33   0
  17   3   1 1093.69   12.89   0
  17   3   1 1068.70   11.14   0
  17  -3   1 1105.57   10.23   0
 -17   3  -1 1088.19   10.18   0
 -19   3  -1   37.83    7.21   0
  19  -3   1   24.82    5.28   0
  19   3   1   20.18    7.19   0
  19   3   1   22.88    7.38   0
 -19  -3  -1   19.95    7.21   0
 -21  -3  -1  128.10    9.35   0
  21  -3   1  123.64    6.94   0
  21   3   1  118.20    9.71   0
  21   3   1  119.37    9.42   0
 -21   3  -1  106.79    7.09   0
  21  -3   1  112.63    7.17   0
 -22  -4   1   -1.91    8.72   0
  22   4  -1    1.07    8.65   0
  22   4  -1   -6.81    9.00   0
 -22   4   1  -12.92    6.57   0
  22  -4  -1    6.11    6.34   0
  22  -4  -1   11.29    6.18   0
  20  -4  -1  129.94    6.08   0
  20   4  -1  125.25    6.02   0
 -20  -4   1  137.28    6.18   0
  20  -4  -1  122.77    6.11   0
 -20   4   1  125.45    6.14   0
  20   4  -1  149.40    8.11   0
  18  -4  -1    5.66    7.25   0
 -18  -4   1   10.49    7.16   0
  18   4  -1   16.11    7.10   0
  18   4  -1   18.57    7.31   0
 -18   4   1    9.64    5.25   0
 -16  -4   1   35.68    7.53   0
  16   4  -1   32.00    7.54   0
  16   4  -1   29.28    7.65   0
  16  -4  -1   32.92    5.41   0
 -16   4   1   43.88    5.57   0
  14   4  -1    4.54    7.91   0
 -14   4   1    9.98    5.63   0
 -14  -4   1    2.82    5.58   0
  14  -4  -1    2.11    5.55   0
  14   4  -1    7.91    5.41   0
  12   4  -1  336.46    9.09   0
  12   4  -1  334.15    8.92   0
 -12  -4   1  351.50    9.15   0
  12  -4  -1  342.62    8.19   0
 -12   4   1  325.14    6.96   0
  10   4  -1    5.24    6.47   0
  10  -4  -1    2.19    6.54   0
  10   4  -1    6.19    4.59   0
 -10  -4   1    4.44    6.58   0
 -10   4   1    4.10    4.71   0
  -8   4   1  435.72    9.45   0
   8   4  -1  408.35    9.41   0
   8   4  -1  417.25   10.65   0
  -8  -4   1  424.36   10.87   0
   8  -4  -1  434.18    9.35   0
  -8  -4   1  443.07   10.95   0
  -6  -4   1   62.76    7.77   0
  -6   4   1   56.09    7.52   0
   6  -4  -1   53.42    5.64   0
   6   4  -1   54.38    5.77   0
   6   4  -1   59.45    7.66   0
  -4   4   1  429.50   10.64   0
  -4  -4   1  418.89   12.25   0
   4  -4  -1  427.88   10.58   0
   4   4  -1  414.21   11.95   0
   4   4  -1  441.87   12.58   0
  -2   4   1  487.58   12.15   0
   2   4  -1  491.20   12.93   0
  -2  -4   1  502.86   11.77   0
   2  -4  -1  490.81   12.41   0
   0  -4   1   97.23    6.92   0
   0   4  -1   90.73    8.61   0
   0  -4  -1   97.05    9.51   0
   0   4   1   92.19    8.96   0
  -2  -4  -1    5.63    7.24   0
   2   4   1    3.60    8.91   0
   2  -4   1    5.39    7.30   0
   2   4   1    4.01    8.30   0
  -2   4  -1    2.98    5.06   0
  -4  -4  -1  244.75   11.93   0
   4  -4   1  240.65    7.48   0
   4   4   1  250.40   11.28   0
  -4   4  -1  260.27    7.62   0
   4   4   1  244.55   11.90   0
   6  -4   1   83.27    7.37   0
  -6  -4  -1   85.94    8.24   0
  -6   4  -1   75.15    7.42   0
   6   4   1   85.79    7.79   0
   6   4   1   85.07    7.71   0
   8   4   1   27.15    7.06   0
   8   4   1   28.92    6.86   0
  -8   4  -1   26.83    5.07   0
   8  -4   1   27.92    6.86   0
  -8  -4  -1   24.91    7.11   0
 -10  -4  -1   45.68    5.19   0
 -10   4  -1   42.33    6.98   0
  10   4   1   35.55    6.96   0
  10   4   1   37.57    5.03   0
  10  -4   1   43.99    5.08   0
 -12   4  -1   69.81    8.56   0
  12   4   1   59.43    8.37   0
 -12  -4  -1   64.21    8.55   0
  12   4   1   69.45    6.29   0
  12  -4   1   82.07    8.44   0
  14   4   1  114.35    8.09   0
  14  -4   1  122.64    8.17   0
 -14   4  -1   98.09    8.29   0
  14   4   1  115.81    6.51   0
 -14  -4  -1  119.49    8.28   0
  16   4   1  122.82    8.09   0
  16   4   1  137.40    8.33   0
 -16   4  -1  128.46    6.18   0
 -16  -4  -1  137.10    8.25   0
  16  -4   1  142.31    5.86   0
  18  -4   1  250.26    6.74   0
 -18   4  -1  255.54    8.53   0
  18   4   1  243.63    6.94   0
  18   4   1  255.94    7.35   0
 -18  -4  -1  264.14    7.16   0
  20   4   1   34.77    6.49   0
  20  -4   1   40.49    9.25   0
 -20  -4  -1   31.65    6.45   0
  20   4   1   33.59    9.45   0
 -20   4  -1   43.10    6.64   0
  21   5  -1   98.58    9.39   0
 -21  -5   1  104.01    9.40   0
  21  -5  -1   89.98    7.03   0
 -21   5   1  107.52    9.46   0
  21   5  -1   85.12    7.34   0
  21  -5  -1   95.48    9.63   0
  19   5  -1   41.89    5.12   0
 -19  -5   1   33.22    7.35   0
  19  -5  -1   53.35    7.25   0
 -19   5   1   45.73    7.35   0
  19   5  -1   49.17    7.32   0
 -17  -5   1    1.31    4.95   0
  17   5  -1    6.32    5.07   0
 -17   5   1   -1.73    7.31   0
  17   5  -1   -1.03    4.97   0
  17  -5  -1    2.72    6.97   0
  15  -5  -1    5.98    7.35   0
 -15   5   1    3.17    7.45   0
  15   5  -1   -0.71    7.46   0
  15   5  -1    2.53    7.16   0
 -15  -5   1    2.30    7.18   0
  13   5  -1 1436.29   15.41   0
 -13   5   1 1421.86   13.08   0
 -13  -5   1 1346.64   13.77   0
  13  -5  -1 1388.17   11.51   0
  13   5  -1 1359.56   13.66   0
 -11   5   1  244.70    9.51   0
 -11  -5   1  264.72   10.09   0
  11  -5  -1  268.19    9.38   0
  11   5  -1  260.07   10.02   0
  11   5  -1  261.41   10.20   0
  -9   5   1   90.80    5.56   0
   9  -5  -1   89.36    7.11   0
   9   5  -1   86.99    5.94   0
  -9  -5   1   94.50    7.63   0
   9   5  -1   93.53    7.49   0
   7  -5  -1  316.82    7.32   0
  -7  -5   1  315.09   10.23   0
   7   5  -1  313.73   10.08   0
   7   5  -1  310.89   10.27   0
  -7   5   1  318.24    8.93   0
   5   5  -1  148.12    8.86   0
   5  -5  -1  153.42    8.07   0
   5   5  -1  144.61    8.57   0
  -5   5   1  151.79    7.99   0
  -5  -5   1  147.93    7.23   0
  -3   5   1  138.39    6.62   0
   3  -5  -1  143.96    8.54   0
   3   5  -1  149.10    8.96   0
  -3  -5   1  147.55    8.99   0
  -1   5   1 5726.78   34.49   0
   1  -5  -1 5839.93   34.77   0
   1   5  -1 5770.33   33.24   0
  -1  -5   1 5755.01   32.25   0
  -1   5  -1  585.15   11.80   0
  -1  -5  -1  600.71   15.95   0
   1  -5   1  583.58   10.65   0
   1   5   1  578.51   14.62   0
   3   5   1   79.81    7.97   0
   3   5   1   80.18    8.56   0
   3  -5   1   78.09    7.63   0
  -3   5  -1   80.53    5.80   0
  -3  -5  -1   82.53    8.75   0
  -5   5  -1  175.31    8.15   0
   5  -5   1  175.36    8.10   0
  -5  -5  -1  172.80   10.24   0
   5   5   1  179.97    9.99   0
   5   5   1  170.77    9.43   0
  -7   5  -1   -2.00    4.73   0
   7   5   1    3.07    6.35   0
   7  -5   1   -1.09    4.81   0
   7   5   1    4.99    6.06   0
  -9  -5  -1  208.61    9.00   0
   9   5   1  188.71    8.82   0
   9  -5   1  208.10    6.14   0
   9   5   1  200.45    8.89   0
  -9   5  -1  193.80    6.23   0
  11  -5   1 1620.18   12.26   0
 -11  -5  -1 1621.32   17.69   0
 -11   5  -1 1604.05   12.63   0
  11   5   1 1500.32   15.83   0
  11   5   1 1614.50   18.00   0
  13  -5   1  547.30    8.25   0
 -13  -5  -1  528.76   11.23   0
  13   5   1  524.10   11.55   0
 -13   5  -1  519.43    8.43   0
  13   5   1  517.02   11.25   0
 -15  -5  -1  290.17    9.29   0
 -15   5  -1  295.10    8.81   0
  15   5   1  287.31    9.18   0
  15  -5   1  294.79    6.74   0
  15   5   1  290.12    9.48   0
 -17   5  -1   14.64    5.03   0
 -17  -5  -1    3.88    6.98   0
  17   5   1    6.90    5.02   0
  17   5   1    2.15    6.90   0
  17  -5   1    4.60    4.95   0
  19  -5   1    1.27    9.18   0
 -19  -5  -1   29.24    8.74   0
  19   5   1   21.82    8.90   0
 -19   5  -1   12.88    9.23   0
  19   5   1   22.19    9.16   0
 -21  -5  -1   33.97    8.72   0
  21  -5   1   26.27    6.82   0
  21   5   1   36.64    9.01   0
 -21   5  -1    4.89    9.28   0
  21   5   1   43.72    6.91   0
  21  -5   1   37.38    6.67   0
  20  -6  -1   76.74    9.65   0
  20  -6  -1   91.85    9.60   0
  20   6  -1   74.53    7.26   0
  20   6  -1   99.29    9.33   0
 -20  -6   1  100.10    8.92   0
 -20   6   1   76.71    9.57   0
 -18  -6   1   75.66    7.35   0
  18   6  -1   82.07    7.59   0
 -18   6   1   73.69    7.71   0
  18   6  -1   71.50    7.82   0
  18  -6  -1   68.69    7.64   0
 -16   6   1   -6.30    5.12   0
  16  -6  -1    9.58    4.92   0
  16   6  -1    2.24    4.98   0
 -16  -6   1    0.29    4.83   0
  16   6  -1    3.05    6.96   0
 -14  -6   1   82.71    8.00   0
  14  -6  -1   85.03    7.89   0
  14   6  -1   81.45    6.18   0
 -14   6   1   85.58    5.87   0
  14   6  -1   79.40    7.78   0
 -12   6   1  125.40    6.19   0
  12   6  -1  124.72    8.79   0
  12  -6  -1  127.48    6.32   0
  12   6  -1  130.52    8.72   0
  10  -6  -1   10.57    5.74   0
  10   6  -1   13.77    8.02   0
 -10   6   1   18.50    5.82   0
  10   6  -1   11.47    8.26   0
  -8   6   1   16.64    6.58   0
   8   6  -1    6.56    6.70   0
   8   6  -1    8.75    6.49   0
   8  -6  -1    9.80    6.41   0
  -8  -6   1   11.10    6.48   0
  -6  -6   1   98.57    7.97   0
   6   6  -1   95.68    7.97   0
   6  -6  -1  108.24    7.38   0
  -6   6   1   93.96    5.68   0
   6   6  -1   96.01    8.16   0
   4  -6  -1   18.09    5.11   0
  -4   6   1   18.56    6.92   0
  -4  -6   1   19.94    7.16   0
   4   6  -1   17.68    6.97   0
   4   6  -1   19.62    7.26   0
   2   6  -1  559.36   12.45   0
   2  -6  -1  565.48   11.95   0
  -2  -6   1  565.15   12.43   0
  -2   6   1  572.82   11.70   0
   0   6  -1 1027.46   13.38   0
   0  -6  -1 1025.96   16.54   0
   0   6   1 1012.67   14.93   0
   0  -6   1 1041.74   14.62   0
  -2   6  -1  176.52    6.83   0
   2   6   1  183.50    9.87   0
  -2  -6  -1  180.41   11.23   0
   2  -6   1  183.02    8.56   0
  -4  -6  -1    0.86    6.68   0
  -4   6  -1    0.85    4.86   0
   4  -6   1    0.19    4.82   0
   4   6   1    0.70    8.06   0
   4   6   1   -0.62    7.06   0
   6   6   1  599.37   16.39   0
  -6   6  -1  590.32   10.10   0
   6   6   1  573.35   14.66   0
   6  -6   1  569.04    8.74   0
   8  -6   1   -0.78    5.75   0
   8   6   1    2.28    9.85   0
   8   6   1    0.65    7.36   0
  -8   6  -1    5.01    5.81   0
  10  -6   1   62.85    8.29   0
  10   6   1   62.21    8.51   0
 -10   6  -1   50.52    6.19   0
  10   6   1   64.95    8.60   0
  12   6   1  177.22    9.32   0
  12  -6   1  186.44    8.57   0
 -12   6  -1  209.53    6.69   0
 -12  -6  -1  188.42    9.26   0
  12   6   1  173.21    9.46   0
 -14   6  -1  317.54    8.97   0
  14  -6   1  309.10    7.15   0
  14   6   1  318.22   10.17   0
 -14  -6  -1  315.89    9.70   0
  14   6   1  296.65    8.34   0
  16   6   1    1.03    7.14   0
 -16  -6  -1    4.40    4.37   0
  16   6   1    5.82    6.93   0
 -16   6  -1   -8.02    5.29   0
  16  -6   1   13.19    4.97   0
  18   6   1    3.65    8.75   0
  18   6   1    8.02    8.94   0
 -18  -6  -1    2.37    8.08   0
  18  -6   1    4.61    6.41   0
 -18   6  -1   12.03    9.07   0
 -20   6  -1   18.69    8.90   0
  20   6   1   18.90    9.02   0
  20  -6   1   16.92    6.43   0
 -20  -6  -1    9.76    8.25   0
  20   6   1   10.22    8.71   0
  19  -7  -1  160.29   10.13   0
 -19   7   1  144.85    7.67   0
  19   7  -1  161.93   10.10   0
  19   7  -1  147.04   10.61   0
  17   7  -1   96.23    9.62   0
 -17   7   1   84.58    7.09   0
  17   7  -1  103.99    9.73   0
  17  -7  -1  109.36    6.88   0
  15   7  -1   14.81    7.25   0
  15   7  -1   17.50    7.18   0
  15  -7  -1   15.75    5.08   0
 -15   7   1    9.18    7.42   0
  13  -7  -1    4.40    5.10   0
  13   7  -1    1.17    7.19   0
 -13   7   1    5.58    7.32   0
  13   7  -1   -0.30    7.20   0
  11   7  -1  467.73   11.80   0
 -11   7   1  462.36    8.17   0
  11  -7  -1  467.19    9.84   0
  11   7  -1  459.46   11.65   0
   9   7  -1   47.50    8.34   0
   9   7  -1   45.01    8.02   0
   9  -7  -1   50.42    7.99   0
  -9   7   1   36.91    5.85   0
  -9  -7   1   47.42    8.24   0
  -7  -7   1  241.89   10.64   0
  -7   7   1  247.62    7.54   0
   7  -7  -1  256.36    9.46   0
   7   7  -1  246.46   11.06   0
   7   7  -1  241.67   10.48   0
   5  -7  -1   79.91    8.92   0
  -5  -7   1   76.19    9.12   0
   5   7  -1   80.10   11.18   0
  -5   7   1   86.86    8.88   0
   5   7  -1   80.64   10.73   0
  -3  -7   1  574.03   11.01   0
   3  -7  -1  568.76   11.27   0
  -3   7   1  566.82   11.07   0
   3   7  -1  572.27   12.24   0
  -1   7   1  107.63    8.02   0
   1   7  -1  109.56    7.82   0
   1  -7  -1  113.94    8.15   0
  -1  -7   1  111.54    7.99   0
  -1   7  -1  832.94   11.44   0
   1   7   1  865.99   15.41   0
   1  -7   1  856.00   11.65   0
  -1  -7  -1  872.02   15.61   0
  -3  -7  -1  355.00   12.19   0
  -3   7  -1  352.82    7.96   0
   3  -7   1  351.57    7.82   0
   3   7   1  340.36   11.56   0
   3   7   1  349.43   13.33   0
  -5   7  -1  102.60    8.90   0
   5   7   1  109.37   10.51   0
  -5  -7  -1  103.57   11.57   0
   5   7   1  111.77   11.66   0
   5  -7   1  110.72    8.88   0
   7   7   1    0.75    9.58   0
  -7   7  -1    6.69    5.55   0
   7   7   1    2.27    9.15   0
   7  -7   1    2.64    7.98   0
   9   7   1  255.79   12.83   0
   9  -7   1  246.66    8.87   0
   9   7   1  239.23   10.70   0
  -9   7  -1  242.16    7.14   0
 -11   7  -1   68.47    7.89   0
  11  -7   1   71.17    5.66   0
  11   7   1   69.62    8.51   0
  11   7   1   72.64    9.65   0
  13   7   1   25.33    7.49   0
  13  -7   1   27.18    5.18   0
 -13   7  -1   30.71    5.33   0
  13   7   1   19.95    9.22   0
  15   7   1   18.45    7.29   0
  15  -7   1   18.28    7.23   0
  15   7   1   14.54    7.37   0
 -15   7  -1   30.27    7.20   0
  17   7   1  134.33    9.96   0
  17  -7   1  116.03    9.72   0
  17   7   1  118.91   10.23   0
 -17   7  -1  123.88    7.39   0
 -18   8   1   98.87    7.83   0
  18  -8  -1  143.37    7.62   0
  18   8  -1  133.47   10.70   0
  18   8  -1  142.07   10.84   0
  16   8  -1    9.56    9.06   0
 -16   8   1   11.20    9.26   0
  16   8  -1    7.75   10.96   0
  16  -8  -1   11.66    6.39   0
  14   8  -1   41.71    9.38   0
 -14   8   1   49.26    5.52   0
  14   8  -1   49.76    7.74   0
  14  -8  -1   43.11    7.42   0
  12  -8  -1   -6.66    7.27   0
 -12   8   1    8.37    5.15   0
  12   8  -1    6.58    8.84   0
  12   8  -1    6.13    7.03   0
  10   8  -1    5.17    7.28   0
 -10   8   1    4.04    7.49   0
  10  -8  -1    9.17    7.18   0
  10   8  -1    7.85    7.14   0
   8   8  -1    0.78    9.64   0
   8   8  -1    0.12    7.56   0
  -8   8   1    3.39    5.40   0
  -8  -8   1    2.36    7.45   0
   8  -8  -1    0.69    5.50   0
   6   8  -1  357.34   13.38   0
  -6  -8   1  338.31   11.55   0
   6   8  -1  353.00   11.59   0
   6  -8  -1  361.55   10.14   0
  -6   8   1  366.74    8.31   0
   4   8  -1  763.89   14.52   0
   4   8  -1  739.27   14.09   0
  -4   8   1  771.46   12.60   0
  -4  -8   1  776.10   14.43   0
   4  -8  -1  763.18   11.12   0
  -2   8   1   80.26    8.80   0
  -2  -8   1   88.85    8.73   0
   2  -8  -1   77.92    8.81   0
   2   8  -1   89.06    8.77   0
   0   8  -1  105.79    8.99   0
   0   8   1  112.27    9.03   0
   0  -8  -1  105.83   10.95   0
   0  -8   1  110.43    6.85   0
  -2  -8  -1   90.18   10.82   0
  -2   8  -1   90.06    8.53   0
   2  -8   1   94.49    8.45   0
   2   8   1   86.37   10.73   0
   2   8   1   80.28   10.52   0
  -4  -8  -1   15.81   11.05   0
  -4   8  -1   22.78    5.68   0
   4  -8   1   19.74    5.70   0
   4   8   1   16.01    9.84   0
   4   8   1   18.79   11.10   0
  -6   8  -1   56.22    6.04   0
   6  -8   1   60.88    5.89   0
   6   8   1   59.48   12.17   0
   6   8   1   55.98   12.70   0
   8  -8   1  350.68    9.55   0
  -8   8  -1  349.12    9.63   0
  10  -8   1   -1.65    7.29   0
 -10   8  -1    6.24    5.22   0
  10   8   1    0.83   10.05   0
  10   8   1   -0.05   10.52   0
 -12   8  -1   39.85    7.49   0
  12   8   1   38.69   10.49   0
  12   8   1   35.16    8.68   0
  12  -8   1   35.64    5.37   0
  14  -8   1   17.52    8.19   0
  14   8   1   15.09   11.08   0
  14   8   1   13.56   10.10   0
 -14   8  -1   27.24    8.23   0
  16   8   1   69.49   11.93   0
 -16   8  -1   76.55    7.08   0
  16   8   1   74.26    9.89   0
  16  -8   1   84.23    7.18   0
  15   9  -1    9.62    9.22   0
 -15   9   1   -5.46    9.27   0
  15   9  -1   15.35   11.02   0
  15  -9  -1   24.47    8.99   0
  13   9  -1    0.50    8.64   0
  13  -9  -1    7.19    6.31   0
 -13   9   1    0.46    9.05   0
  13   9  -1   -3.19   11.12   0
 -11   9   1   12.46    7.16   0
  11   9  -1    5.04    8.21   0
  11   9  -1    2.37    9.00   0
  11  -9  -1   -8.46    7.22   0
   9  -9  -1   64.32    7.74   0
   9   9  -1   63.64    8.50   0
  -9   9   1   66.55    5.55   0
   9   9  -1   62.42    7.85   0
   7   9  -1   76.28   10.26   0
   7  -9  -1   75.31    5.91   0
  -7  -9   1   75.90    7.89   0
  -7   9   1   82.89    8.13   0
   7   9  -1   81.25    8.42   0
  -5  -9   1  799.87   16.02   0
   5   9  -1  818.92   15.21   0
   5   9  -1  807.52   14.93   0
   5  -9  -1  828.05   12.52   0
  -5   9   1  839.00   12.66   0
   3   9  -1   19.89    7.83   0
  -3   9   1   20.73    7.84   0
   3   9  -1   13.86    7.71   0
  -3  -9   1   20.01    7.80   0
   3  -9  -1   19.49    5.63   0
  -1   9   1   18.61    7.72   0
   1  -9  -1   20.03    7.68   0
  -1  -9   1   18.77    7.85   0
   1   9  -1   21.54    7.70   0
  -1  -9  -1    0.76    7.38   0
   1  -9   1    0.20    7.57   0
  -1   9  -1   -1.98    7.58   0
   1   9   1    0.72    7.41   0
  -3  -9  -1  416.71   13.93   0
   3  -9   1  419.41    8.74   0
   3   9   1  402.95   14.60   0
   3   9   1  402.13   14.00   0
  -3   9  -1  425.81   10.47   0
   5  -9   1   42.86    5.58   0
  -5   9  -1   37.22    5.60   0
  -7   9  -1  551.26    9.08   0
   7  -9   1  596.03   10.61   0
  -9   9  -1   13.83    7.40   0
   9  -9   1   13.19    5.17   0
  11  -9   1   -6.60    4.99   0
 -11   9  -1   -4.39    7.23   0
  13  -9   1   36.07    6.50   0
 -13   9  -1   27.85    9.31   0
  15  -9   1  183.18    7.98   0
 -15   9  -1  219.43   10.23   0
  12 -10  -1  176.10   10.01   0
 -12  10   1  167.23   10.18   0
 -10  10   1    3.21    6.39   0
  10 -10  -1   -1.16    9.03   0
  10  10  -1    3.85   14.50   0
  10  10  -1    4.73   13.90   0
   8 -10  -1   69.20    7.69   0
   8  10  -1   63.46   11.35   0
   8  10  -1   63.10    9.31   0
  -8  10   1   65.68    7.70   0
  -6 -10   1   14.48    8.17   0
   6  10  -1   13.77    8.70   0
  -6  10   1   27.88    7.36   0
   6 -10  -1   12.47    5.39   0
   6  10  -1   14.52    7.53   0
   4 -10  -1   -2.40    7.24   0
   4  10  -1    2.89    7.15   0
   4  10  -1    2.43    7.07   0
  -4  10   1    0.71    5.06   0
  -4 -10   1   -1.87    7.84   0
   2 -10  -1   14.74    7.31   0
   2  10  -1    5.13    7.45   0
  -2 -10   1    7.84    6.80   0
   2  10  -1   11.27    7.35   0
  -2  10   1   10.07    5.18   0
   0 -10  -1  609.96   13.16   0
   0 -10   1  629.56   12.37   0
   0  10  -1  579.37   10.73   0
   0  10   1  585.14   13.26   0
  -2  10  -1   35.52    5.68   0
   2 -10   1   28.78    5.46   0
  -2 -10  -1   32.15    7.17   0
   2  10   1   33.23    7.60   0
   2  10   1   29.55    7.88   0
   4 -10   1   38.61    7.78   0
  -4  10  -1   54.00    7.78   0
  -6  10  -1    6.09    7.24   0
   6 -10   1    2.64    7.17   0
   8 -10   1   55.21    8.40   0
  -8  10  -1   50.04    9.37   0
  10 -10   1    6.76    6.42   0
 -10  10  -1    0.36    6.43   0
  12 -10   1   18.50    9.08   0
 -12  10  -1   13.84    6.55   0
   9 -11  -1    4.81    6.29   0
  -9  11   1    8.54    6.44   0
   7 -11  -1   -1.18    6.35   0
   7  11  -1    1.33   17.20   0
  -7  11   1    5.35    8.96   0
   5  11  -1   26.55   10.87   0
   5  11  -1   28.23   12.84   0
  -5 -11   1   28.32    8.51   0
   5 -11  -1   19.99    9.22   0
  -5  11   1   27.97    9.03   0
   3  11  -1  132.56   12.53   0
   3  11  -1  149.22   10.70   0
  -3  11   1  134.34    7.95   0
  -3 -11   1  145.59   10.09   0
   3 -11  -1  131.51    7.72   0
   1  11  -1   -1.44    9.02   0
   1 -11  -1    2.82    8.39   0
  -1  11   1   -3.67    9.03   0
  -1 -11   1   -4.56    8.42   0
  -1  11  -1  588.73   13.32   0
   1  11   1  561.70   17.11   0
   1  11   1  567.00   16.93   0
   1 -11   1  634.39   13.17   0
  -1 -11  -1  612.32   17.34   0
  -3  11  -1   13.77    9.02   0
   3 -11   1    3.99    6.47   0
  -5  11  -1   22.67    9.15   0
   5 -11   1   31.78    9.12   0
  -7  11  -1   12.34    6.58   0
   7 -11   1   18.34    6.67   0
  -9  11  -1   35.84    9.31   0
   9 -11   1   27.05    9.11   0
  -4 -12   1   87.82   13.16   0
  -4  12   1   56.28    7.63   0
   4  12  -1   76.25   12.16   0
   4 -12  -1   64.65    9.63   0
   4  12  -1   80.24   13.34   0
  -2  12   1   10.00    8.83   0
   2  12  -1    3.77   10.82   0
  -2 -12   1    0.26    8.52   0
   2  12  -1    1.83    8.73   0
   2 -12  -1   -0.68    8.36   0
   0  12  -1   -0.59    8.99   0
   0 -12  -1    3.59    8.13   0
   0 -12  -1    5.13   10.08   0
   0 -12   1    5.38    8.28   0
   0  12   1    6.52   10.59   0
   0  12   1    3.03    8.22   0
   2 -12   1   41.53    8.69   0
  -2  12  -1   26.87    6.88   0
 -24   0   2    2.10    8.87   0
  24   0  -2    8.84    8.85   0
  24   0  -2   -6.03    8.95   0
  22   0  -2 1450.71   12.44   0
 -22   0   2 1450.83   13.35   0
  22   0  -2 1336.40   13.60   0
 -20   0   2   48.60    5.47   0
  20   0  -2   59.76    5.52   0
  20   0  -2   56.81    5.39   0
  18   0  -2    7.43    5.22   0
 -18   0   2    8.63    5.26   0
  18   0  -2   12.80    5.24   0
  16   0  -2   -6.03    7.90   0
 -16   0   2   -6.69    5.62   0
  16   0  -2   -4.20    7.82   0
  14   0  -2 1837.04   12.84   0
  14   0  -2 1847.43   13.23   0
 -14   0   2 1834.03   13.09   0
  12   0  -2  214.26    6.34   0
 -12   0   2  189.23    7.94   0
  12   0  -2  201.74    7.86   0
 -10   0   2 2770.76   17.62   0
  10   0  -2 2693.39   17.50   0
  10   0  -2 2758.24   17.59   0
  -8   0   2   24.40    7.43   0
   8   0  -2   27.02    7.42   0
   8   0  -2   31.40    7.34   0
  -6   0   2    3.79    6.32   0
   6   0  -2   11.22    8.71   0
   6   0  -2    4.57    6.22   0
   4   0  -2   30.99    9.30   0
  -4   0   2   29.65    8.87   0
   4   0  -2   31.30    8.92   0
  -4   0   2   30.78    9.31   0
   0   0  -2   24.48   10.48   0
   0   0   2   26.61    6.92   0
  -2   0  -2 2059.17   25.37   0
   2   0   2 2094.07   26.39   0
   4   0   2  668.19   14.48   0
  -4   0  -2  699.56   14.76   0
  -6   0  -2  101.93    6.65   0
   6   0   2  103.20    8.31   0
   8   0   2  245.39    9.06   0
  -8   0  -2  258.79    7.35   0
  10   0   2 1823.70   15.25   0
 -10   0  -2 1829.83   14.95   0
  12   0   2   38.77    6.81   0
 -12   0  -2   30.43    6.97   0
  14   0   2 4391.17   19.80   0
 -14   0  -2 4433.76   19.47   0
  16   0   2   74.65    5.80   0
 -16   0  -2   90.95    7.82   0
  18   0   2    2.59    4.99   0
 -18   0  -2   -0.31    5.01   0
  18   0   2    6.16    7.30   0
  20   0   2   62.81    5.62   0
 -20   0  -2   80.22    5.54   0
  20   0   2   49.48    5.51   0
 -22   0  -2  100.99    7.38   0
  22   0   2   99.93    7.24   0
  22   0   2  135.52    7.30   0
  23   1  -2   98.62    7.24   0
 -23  -1   2  107.44    7.16   0
 -23   1   2  132.38    9.61   0
  23  -1  -2  134.03    9.39   0
  23  -1  -2  157.86    9.55   0
  23   1  -2  113.55    7.10   0
 -21  -1   2  175.39    6.18   0
  21  -1  -2  208.37    8.23   0
  21   1  -2  175.02    6.36   0
 -21   1   2  175.04    6.53   0
  21   1  -2  188.46    6.49   0
  21  -1  -2  175.88    6.16   0
  19  -1  -2    4.72    5.12   0
  19   1  -2   -0.89    7.39   0
 -19  -1   2    0.62    5.07   0
  19  -1  -2   -3.56    7.27   0
  19   1  -2    2.56    5.04   0
 -19   1   2   -4.40    5.15   0
 -17   1   2  122.53    8.26   0
  17  -1  -2  144.59    6.21   0
  17   1  -2  124.95    8.26   0
  17  -1  -2  132.22    8.09   0
  17   1  -2  134.60    8.28   0
 -17  -1   2  147.57    8.23   0
  15  -1  -2  949.58   10.20   0
 -15  -1   2  949.07   12.05   0
  15   1  -2  941.91   11.77   0
  15  -1  -2  972.05   11.61   0
 -15   1   2  950.82   11.77   0
  15   1  -2  950.23   10.26   0
  13  -1  -2    3.41    4.70   0
 -13  -1   2    1.85    4.75   0
  13  -1  -2    4.75    6.57   0
 -13   1   2    7.23    6.54   0
  13   1  -2    0.28    6.65   0
  13   1  -2    3.66    4.61   0
  11  -1  -2 1441.62   12.58   0
  11  -1  -2 1518.87   12.81   0
  11   1  -2 1546.10   14.29   0
  11   1  -2 1494.74   13.19   0
 -11   1   2 1471.31   12.63   0
 -11  -1   2 1473.98   13.10   0
   9  -1  -2  842.79   10.65   0
   9  -1  -2  909.68   10.96   0
  -9  -1   2  845.69   12.19   0
  -9   1   2  865.11   11.96   0
   9   1  -2  848.82   11.18   0
   9   1  -2  847.52   12.09   0
  -7  -1   2  128.42    8.93   0
   7   1  -2  116.92    6.90   0
  -7   1   2  104.76    6.63   0
   7  -1  -2  104.96    6.53   0
   7   1  -2  104.06    6.75   0
  -7  -1   2  110.55    6.87   0
  -5   1   2  208.88    8.77   0
  -5  -1   2  212.11    9.16   0
   5  -1  -2  218.56    9.17   0
  -5  -1   2  212.85    9.12   0
   5   1  -2  207.41    9.10   0
   5  -1  -2  213.95    8.78   0
   5   1  -2  204.32    9.09   0
  -3  -1   2 2209.51   25.97   0
   3   1  -2 2217.97   26.00   0
   3  -1  -2 2240.51   25.81   0
  -3   1   2 2216.68   25.53   0
  -3  -1   2 2211.02   25.94   0
   3  -1  -2 2245.55   26.16   0
   3   1  -2 2238.43   25.90   0
   1   1  -2 2416.54   30.16   0
  -1  -1   2 2445.84   30.38   0
  -1   1  -2 2337.44   25.86   0
   1  -1   2 2306.07   25.52   0
   3  -1   2 3113.79   25.79   0
   3   1   2 3121.22   32.30   0
  -3   1  -2 3119.16   25.08   0
  -3  -1  -2 3133.67   31.90   0
   5   1   2   82.20    7.03   0
   5  -1   2   85.49    6.66   0
  -5   1  -2   91.80    8.81   0
  -5  -1  -2   85.99    7.02   0
   7   1   2  190.83    7.07   0
  -7   1  -2  190.56    6.92   0
   7  -1   2  192.64    6.79   0
  -7  -1  -2  192.83    7.08   0
   9   1   2 1036.86   12.96   0
  -9   1  -2 1045.95   12.18   0
   9  -1   2 1006.66   10.90   0
  -9  -1  -2 1048.50   12.85   0
  11   1   2  580.68   10.13   0
 -11   1  -2  600.36    8.46   0
 -11  -1  -2  575.88    8.82   0
  11  -1   2  565.42    8.53   0
  13  -1   2  187.99    8.31   0
  13   1   2  185.13    7.04   0
 -13  -1  -2  166.46    7.57   0
 -13   1  -2  163.27    7.50   0
 -15   1  -2 1160.14   10.76   0
  15   1   2 1235.53   12.70   0
 -15  -1  -2 1204.99   12.61   0
  15   1   2 1132.01   11.19   0
  15  -1   2 1192.94   10.88   0
  17   1   2   60.35    7.59   0
  17  -1   2   67.37    7.69   0
 -17   1  -2   48.79    5.48   0
  17   1   2   55.36    7.73   0
 -17  -1  -2   70.63    7.60   0
 -19   1  -2   -6.17    5.12   0
  19  -1   2    7.64    5.22   0
  19   1   2   11.44    7.07   0
  19  -1   2   15.12    5.06   0
 -19  -1  -2    4.03    7.11   0
  19   1   2   16.35    7.26   0
  21   1   2   97.54    7.09   0
 -21  -1  -2   96.25    9.19   0
  21  -1   2   87.52    9.26   0
 -21   1  -2   82.85    9.51   0
  21  -1   2  101.95    6.95   0
  21   1   2   82.94    6.78   0
  24  -2  -2  228.74   10.14   0
 -24   2   2  224.44   10.13   0
  24   2  -2  213.67    8.27   0
 -24  -2   2  184.46    8.02   0
  24   2  -2  200.69    7.91   0
  24  -2  -2  228.23    7.81   0
 -22  -2   2   44.50    8.70   0
 -22   2   2   43.56    6.49   0
  22   2  -2   18.95    8.87   0
  22   2  -2   24.64    9.13   0
  22  -2  -2   35.79    6.30   0
  22  -2  -2   46.85    6.43   0
 -20   2   2  263.65    6.96   0
  20  -2  -2  304.54    8.67   0
  20  -2  -2  278.88    6.78   0
  20   2  -2  326.35    8.92   0
 -20  -2   2  303.41    6.91   0
  20   2  -2  295.39    6.94   0
  18  -2  -2    2.14    5.23   0
  18   2  -2   -1.87    7.50   0
  18   2  -2    1.22    7.40   0
 -18  -2   2   15.20    7.26   0
  18  -2  -2    1.62    5.34   0
 -18   2   2   12.22    5.28   0
 -16   2   2  941.92   11.34   0
  16   2  -2  913.71   11.73   0
  16   2  -2  900.55   10.17   0
  16  -2  -2  920.15    9.70   0
 -16  -2   2  904.86   10.18   0
  16  -2  -2  946.17   11.47   0
  14   2  -2   60.12    6.71   0
  14   2  -2   61.56    5.06   0
 -14  -2   2   61.00    6.74   0
  14  -2  -2   53.55    6.73   0
 -14   2   2   53.18    5.11   0
  14  -2  -2   56.06    5.08   0
  12   2  -2    8.87    6.49   0
  12   2  -2    2.04    6.62   0
  12  -2  -2    2.98    4.67   0
 -12  -2   2    7.55    6.57   0
 -12   2   2    2.25    4.79   0
  10   2  -2  144.91    7.83   0
  10  -2  -2  155.57    6.00   0
 -10  -2   2  161.71    8.00   0
 -10   2   2  153.85    6.04   0
  10   2  -2  154.01    7.90   0
   8  -2  -2 4349.10   22.55   0
   8   2  -2 4688.37   26.30   0
  -8  -2   2 4484.40   25.95   0
   8   2  -2 4511.07   26.08   0
  -8   2   2 4305.88   22.65   0
  -8  -2   2 4673.61   26.33   0
  -6   2   2   55.98    8.30   0
   6   2  -2   54.16    8.41   0
   6   2  -2   49.29    8.39   0
  -6  -2   2   47.42    8.41   0
   6  -2  -2   52.98    8.27   0
  -6  -2   2   50.84    8.46   0
   2   2  -2   42.82    7.50   0
  -2   2   2   48.50    9.72   0
  -2  -2   2   45.46   10.20   0
   2  -2  -2   46.48    7.46   0
   0   2  -2  613.27   13.89   0
   0  -2   2  605.09   15.30   0
  -2   2  -2  334.51   10.29   0
   2  -2   2  331.37   10.24   0
   2   2   2  329.59   19.76   0
   2   2   2  343.28   20.69   0
   4  -2   2 4655.76   26.68   0
  -4   2  -2 4725.16   26.74   0
  -6  -2  -2   60.82    7.80   0
   6  -2   2   59.52    7.48   0
   6   2   2   58.84    5.95   0
  -6   2  -2   56.79    5.65   0
  -8  -2  -2 3937.03   24.36   0
   8   2   2 3882.21   23.92   0
  -8   2  -2 3928.84   20.79   0
   8  -2   2 3785.60   19.80   0
   8   2   2 3969.13   24.49   0
 -10   2  -2   11.31    4.87   0
  10   2   2   11.55    6.65   0
  10  -2   2   15.88    4.87   0
  10   2   2    9.82    6.49   0
 -10  -2  -2    7.46    6.71   0
  12   2   2  180.13    7.87   0
 -12  -2  -2  197.27    7.78   0
  12  -2   2  186.94    5.98   0
  12   2   2  196.20    7.63   0
 -12   2  -2  209.59    7.65   0
  14   2   2   73.98    6.02   0
  14  -2   2   70.96    5.96   0
  14   2   2   70.09    6.23   0
 -14   2  -2   81.70    8.20   0
 -14  -2  -2   75.69    5.99   0
 -16   2  -2 1368.98   12.48   0
  16   2   2 1345.59   13.03   0
 -16  -2  -2 1317.68   11.67   0
  16  -2   2 1361.30   11.22   0
  16   2   2 1340.38   12.15   0
 -18   2  -2   -1.73    5.14   0
 -18  -2  -2   -2.50    7.05   0
  18  -2   2    2.64    5.06   0
  18   2   2   -0.36    7.35   0
  18   2   2   -0.84    7.15   0
  20   2   2  216.88    7.93   0
  20   2   2  209.32    9.74   0
  20  -2   2  197.87    9.26   0
  20  -2   2  225.56    7.62   0
 -20   2  -2  240.94    9.05   0
 -20  -2  -2  249.65    9.74   0
 -22   2  -2    1.71    6.31   0
  22   2   2   -3.54    6.28   0
  22  -2   2   10.24    6.06   0
 -22  -2  -2    6.78    6.20   0
  22   2   2    4.74    6.44   0
  22  -2   2    7.93    8.96   0
  23  -3  -2   32.16    6.57   0
  23   3  -2   28.86    6.50   0
 -23   3   2   30.80    6.55   0
 -23  -3   2   38.52    6.54   0
  23  -3  -2   28.43    6.63   0
  23   3  -2   26.56    9.31   0
  21  -3  -2   91.00    7.47   0
 -21  -3   2  104.43    5.66   0
  21   3  -2  103.07    7.82   0
 -21   3   2  108.50    7.67   0
  21  -3  -2   91.55    7.47   0
  21   3  -2   88.98    5.64   0
  19   3  -2  258.26    8.65   0
 -19   3   2  232.08    6.62   0
  19  -3  -2  221.98    6.51   0
  19  -3  -2  257.41    8.39   0
  19   3  -2  244.46    6.76   0
 -19  -3   2  232.76    6.93   0
  17   3  -2  319.09    9.14   0
 -17  -3   2  330.87    9.14   0
  17  -3  -2  332.19    9.00   0
  17   3  -2  313.48    7.43   0
 -17   3   2  310.72    7.13   0
  17  -3  -2  329.12    9.15   0
 -15   3   2  485.53    8.18   0
  15   3  -2  501.33    8.83   0
  15   3  -2  472.83    8.43   0
  15  -3  -2  502.99    9.94   0
 -15  -3   2  493.14    8.72   0
 -13  -3   2   48.34    5.00   0
  13   3  -2   53.95    6.86   0
  13   3  -2   50.32    5.00   0
  13  -3  -2   55.31    4.91   0
 -13   3   2   48.06    4.98   0
 -11  -3   2    4.06    4.63   0
  11   3  -2   -1.34    4.65   0
  11   3  -2    3.46    6.47   0
 -11   3   2    2.36    4.60   0
  11  -3  -2   -0.32    6.63   0
   9   3  -2   -4.32    6.66   0
   9   3  -2    8.49    6.54   0
  -9  -3   2    4.25    6.67   0
  -9  -3   2    8.15    6.69   0
   9  -3  -2    2.62    6.59   0
  -9   3   2    8.63    6.68   0
   7   3  -2 1424.70   16.73   0
  -7  -3   2 1443.62   16.83   0
  -7  -3   2 1436.04   16.00   0
   7   3  -2 1453.63   15.97   0
  -7   3   2 1392.06   13.81   0
   7  -3  -2 1473.96   14.91   0
  -5   3   2 6138.84   30.79   0
   5  -3  -2 6337.35   31.04   0
   5   3  -2 6177.48   35.04   0
  -3  -3   2 2092.68   22.04   0
   3   3  -2 2077.99   22.19   0
  -3   3   2 2069.95   22.46   0
   3  -3  -2 2096.57   21.65   0
  -1   3   2    5.24    8.27   0
  -1  -3   2    2.64    8.73   0
   1   3  -2   -1.08    8.69   0
   1  -3  -2    4.50    8.62   0
  -1   3  -2   48.93    9.01   0
   1  -3   2   47.34    6.62   0
   3  -3   2   65.72    6.12   0
  -3  -3  -2   68.20   11.51   0
   3   3   2   66.34   12.31   0
  -3   3  -2   71.87    8.20   0
   3   3   2   66.92   11.17   0
  -5  -3  -2 1518.34   21.90   0
   5   3   2 1480.19   21.74   0
   5   3   2 1503.45   22.01   0
   5  -3   2 1462.19   13.83   0
  -5   3  -2 1471.32   13.91   0
   7   3   2 2694.92   23.90   0
  -7  -3  -2 2719.86   23.64   0
   7  -3   2 2666.34   17.72   0
  -7   3  -2 2645.46   17.73   0
   7   3   2 2624.32   23.32   0
  -9  -3  -2  402.37   10.07   0
  -9   3  -2  371.59    9.03   0
   9   3   2  371.93    9.86   0
   9   3   2  385.21   10.21   0
   9  -3   2  387.65    7.40   0
 -11   3  -2    3.70    4.69   0
  11  -3   2   -1.11    6.47   0
  11   3   2   -0.56    4.34   0
 -11  -3  -2   -0.32    4.52   0
  11   3   2    1.69    6.58   0
 -13   3  -2   45.57    8.12   0
  13   3   2   45.61    7.94   0
 -13  -3  -2   39.76    8.01   0
  13   3   2   42.36    8.15   0
  13  -3   2   47.39    8.11   0
  15  -3   2  361.21    7.42   0
 -15  -3  -2  326.33    7.83   0
 -15   3  -2  343.32    9.07   0
  15   3   2  365.06    9.76   0
  15   3   2  338.18    7.57   0
  17   3   2  353.54    7.90   0
  17   3   2  366.00    9.16   0
  17  -3   2  382.76    7.31   0
 -17   3  -2  360.84    8.91   0
 -17  -3  -2  357.03    7.68   0
 -19  -3  -2  311.23    7.53   0
 -19   3  -2  282.93    7.22   0
  19   3   2  312.23    7.65   0
  19  -3   2  281.89    7.09   0
  19   3   2  280.49    7.38   0
 -21  -3  -2   53.26    6.72   0
  21  -3   2   72.24    9.20   0
  21  -3   2   51.93    6.92   0
 -21   3  -2   64.63    9.20   0
  21   3   2   71.41    9.46   0
  21   3   2   51.96    6.62   0
 -22   4   2  411.16   10.69   0
  22  -4  -2  391.54   10.56   0
 -22  -4   2  404.05   10.98   0
  22   4  -2  344.19   10.81   0
  22   4  -2  438.43   11.16   0
  22  -4  -2  384.03   10.75   0
  20   4  -2    1.84    6.98   0
  20  -4  -2   -4.97    7.11   0
  20  -4  -2    4.45    7.11   0
  20   4  -2    3.70    5.14   0
 -20  -4   2    4.89    7.05   0
 -20   4   2    4.34    7.14   0
 -18   4   2  213.99    6.50   0
  18  -4  -2  235.02    6.32   0
  18   4  -2  236.42    8.62   0
  18   4  -2  225.80    8.35   0
  18  -4  -2  231.06    6.57   0
 -18  -4   2  227.86    8.49   0
 -16   4   2  161.45    8.41   0
  16   4  -2  183.64    8.59   0
  16   4  -2  167.24    8.28   0
  16  -4  -2  187.81    6.36   0
 -16  -4   2  172.95    8.50   0
  14  -4  -2 1112.91   10.51   0
 -14  -4   2 1077.67   11.64   0
 -14   4   2 1046.79   10.45   0
  14   4  -2 1032.81   11.61   0
  14   4  -2 1117.53   13.37   0
 -12   4   2  224.53    6.28   0
  12   4  -2  225.12    8.25   0
  12  -4  -2  234.63    6.26   0
  12   4  -2  224.99    8.15   0
 -12  -4   2  224.63    8.29   0
  10  -4  -2  649.89   10.03   0
 -10  -4   2  620.40   10.12   0
  10   4  -2  611.22   10.08   0
 -10  -4   2  650.39   10.29   0
 -10   4   2  651.39   10.07   0
  10   4  -2  609.49   10.04   0
  -8  -4   2   11.29    6.84   0
   8   4  -2   12.35    4.94   0
   8   4  -2   12.02    4.87   0
  -8   4   2   11.07    4.74   0
  -8  -4   2    9.99    5.07   0
   8  -4  -2   10.82    6.82   0
  -6   4   2 1400.92   14.02   0
   6   4  -2 1488.79   17.71   0
   6  -4  -2 1457.56   15.05   0
  -6  -4   2 1437.35   16.53   0
   6   4  -2 1436.02   16.37   0
   4   4  -2  104.51    8.53   0
  -4   4   2  106.36    8.14   0
   4  -4  -2  105.58    6.47   0
   4   4  -2  109.05    8.32   0
  -4  -4   2  109.75    8.66   0
   2  -4  -2 2901.49   26.81   0
   2   4  -2 2909.77   24.49   0
  -2   4   2 2939.13   26.52   0
  -2  -4   2 2928.34   24.36   0
   0   4   2  175.87   11.97   0
   0  -4  -2  166.55   11.25   0
   0   4  -2  170.27    7.43   0
   0  -4   2  172.63    7.42   0
  -2  -4  -2  362.48   23.28   0
  -2   4  -2  350.20    8.70   0
   2   4   2  357.81   23.03   0
   2  -4   2  348.68   10.00   0
   4   4   2  414.48   16.78   0
   4   4   2  419.80   17.32   0
  -4   4  -2  412.51    8.55   0
   4  -4   2  409.20    8.60   0
  -6   4  -2  579.62    9.24   0
   6  -4   2  598.37   10.26   0
   6   4   2  608.70   14.44   0
  -6  -4  -2  631.51   15.89   0
   6   4   2  591.12   14.22   0
  -8  -4  -2   89.59    8.01   0
   8   4   2   87.79    7.69   0
   8  -4   2   78.96    5.46   0
  -8   4  -2   88.00    5.59   0
   8   4   2   86.94    7.65   0
 -10   4  -2 1150.39   10.73   0
  10   4   2 1154.74   15.16   0
  10   4   2 1136.30   14.61   0
  10  -4   2 1140.06   11.74   0
 -10  -4  -2 1218.93   15.03   0
 -12  -4  -2   71.58    6.25   0
 -12   4  -2   67.77    8.42   0
  12   4   2   65.95    6.07   0
  12  -4   2   76.61    8.27   0
  12   4   2   66.90    8.71   0
 -14   4  -2 1380.42   12.63   0
  14   4   2 1309.84   13.52   0
 -14  -4  -2 1367.43   14.46   0
  14  -4   2 1387.38   12.52   0
  14   4   2 1320.64   14.31   0
  16   4   2   12.79    5.16   0
  16  -4   2   -1.91    5.29   0
  16   4   2    9.86    4.97   0
 -16  -4  -2    8.96    5.02   0
 -16   4  -2    5.88    7.44   0
 -18   4  -2  277.23    7.02   0
 -18  -4  -2  265.48    7.27   0
  18  -4   2  257.41    6.72   0
  18   4   2  251.34    7.14   0
  18   4   2  268.31    7.54   0
 -20   4  -2   -7.08    9.21   0
  20   4   2    4.93    9.11   0
  20  -4   2    4.34    6.50   0
  20   4   2    8.77    8.55   0
 -20  -4  -2    6.82    8.76   0
  21  -5  -2   66.74    9.19   0
  21   5  -2   55.33    6.67   0
  21  -5  -2   59.76    6.95   0
  21   5  -2   64.65    9.55   0
 -21  -5   2   53.44    6.87   0
 -21   5   2   54.34    6.97   0
 -19  -5   2   52.47    7.37   0
 -19   5   2   40.97    7.57   0
  19  -5  -2   60.99    7.53   0
  19   5  -2   48.68    5.48   0
  19  -5  -2   54.43    5.24   0
  19   5  -2   47.39    7.44   0
  17   5  -2    6.04    5.06   0
  17  -5  -2    8.89    7.17   0
 -17  -5   2    9.96    7.01   0
 -17   5   2    7.10    7.26   0
  17   5  -2   -0.63    7.13   0
  15  -5  -2   82.89    7.68   0
  15   5  -2   67.21    7.91   0
 -15  -5   2   83.61    7.80   0
 -15   5   2   74.91    5.68   0
  15   5  -2   71.19    7.80   0
  13  -5  -2  795.07    9.48   0
  13   5  -2  787.66   11.00   0
  13   5  -2  787.88   10.91   0
 -13   5   2  807.10   11.44   0
 -13  -5   2  802.34   11.02   0
  11   5  -2  540.24   10.60   0
 -11  -5   2  563.04   10.77   0
 -11   5   2  504.41    8.00   0
  11   5  -2  480.97   10.32   0
  11  -5  -2  495.72    7.84   0
   9  -5  -2   25.83    4.95   0
   9   5  -2   31.64    6.84   0
  -9   5   2   31.96    5.05   0
  -9  -5   2   33.42    6.85   0
   9   5  -2   31.64    7.02   0
   7  -5  -2  507.66    8.74   0
  -7   5   2  538.06   10.15   0
  -7  -5   2  507.81   11.56   0
   7   5  -2  519.63   11.37   0
   7   5  -2  510.95   11.49   0
  -5   5   2   12.20    6.92   0
  -5  -5   2   12.03    6.93   0
   5  -5  -2   14.64    6.92   0
   5   5  -2    8.00    5.08   0
   5   5  -2    9.88    6.94   0
  -3   5   2   59.91    7.44   0
   3  -5  -2   59.92    5.83   0
  -3  -5   2   58.91    7.70   0
   3   5  -2   55.47    7.71   0
  -1   5   2 2981.59   27.57   0
  -1  -5   2 3027.25   22.16   0
   1  -5  -2 3060.31   28.23   0
   1   5  -2 3047.23   21.99   0
  -1   5  -2  775.61   12.46   0
   1   5   2  744.45   18.51   0
  -1  -5  -2  777.00   20.01   0
   1  -5   2  750.18   12.50   0
   3   5   2   33.32   10.35   0
   3   5   2   35.92   10.91   0
  -3  -5  -2   32.67   12.13   0
  -3   5  -2   42.93    7.34   0
   3  -5   2   35.32    5.26   0
   5   5   2  223.98   13.67   0
   5   5   2  221.86   13.28   0
   5  -5   2  218.98    8.27   0
  -5   5  -2  218.75    8.40   0
   7  -5   2   18.47    5.03   0
   7   5   2   23.01    6.26   0
  -7   5  -2   23.99    4.92   0
   7   5   2   25.88    7.91   0
   9   5   2   28.08    6.70   0
  -9  -5  -2   35.13    8.21   0
   9   5   2   28.32    6.70   0
  -9   5  -2   31.19    4.87   0
   9  -5   2   30.68    4.81   0
  11   5   2  663.15   12.87   0
  11  -5   2  701.88    9.00   0
 -11   5  -2  713.63   11.17   0
  11   5   2  712.99   13.47   0
 -11  -5  -2  700.08   13.19   0
  13   5   2 1278.63   15.35   0
  13  -5   2 1261.27   11.07   0
 -13  -5  -2 1293.37   15.38   0
 -13   5  -2 1243.50   11.11   0
  13   5   2 1301.42   15.91   0
  15   5   2   86.12    7.56   0
 -15   5  -2   79.33    5.73   0
 -15  -5  -2   88.93    7.73   0
  15  -5   2   78.50    5.75   0
  15   5   2   89.31    7.95   0
  17   5   2   11.26    7.23   0
 -17   5  -2   18.93    7.27   0
  17   5   2   11.54    6.95   0
  17  -5   2   17.15    7.08   0
 -17  -5  -2   13.53    6.85   0
 -19   5  -2   57.29    6.92   0
  19   5   2   63.31    8.91   0
  19  -5   2   52.65    6.75   0
 -19  -5  -2   65.98    6.34   0
  19   5   2   62.57    9.49   0
  20  -6  -2  154.56    7.84   0
  20   6  -2  201.68   10.36   0
  20  -6  -2  214.29    7.66   0
  20   6  -2  198.40    8.23   0
 -20   6   2  179.17    7.82   0
 -20  -6   2  213.43   10.09   0
  18  -6  -2   60.65    5.49   0
  18   6  -2   65.21    5.86   0
  18   6  -2   76.25    7.42   0
 -18  -6   2   73.79    7.53   0
 -18   6   2   72.16    7.58   0
  16   6  -2  124.38    6.31   0
  16  -6  -2  130.58    5.93   0
 -16   6   2  136.73    6.00   0
  16   6  -2  133.13    6.29   0
 -16  -6   2  132.43    6.43   0
  14  -6  -2   80.56    5.68   0
 -14   6   2   65.86    7.91   0
  14   6  -2   63.46    7.82   0
  14   6  -2   61.97    5.77   0
 -14  -6   2   69.63    5.79   0
  12   6  -2  437.45    9.37   0
 -12   6   2  447.56    7.98   0
  12  -6  -2  447.31    8.01   0
  12   6  -2  440.45   10.87   0
  10   6  -2   56.75    8.43   0
  10  -6  -2   50.79    6.02   0
  10   6  -2   54.18    8.59   0
 -10  -6   2   52.66    8.49   0
 -10   6   2   63.00    6.17   0
   8   6  -2 1044.73   14.57   0
   8  -6  -2 1076.90   12.14   0
  -8   6   2 1055.56   12.20   0
   8   6  -2 1043.13   14.84   0
  -8  -6   2 1043.04   14.65   0
   6   6  -2  180.27    7.35   0
   6  -6  -2  183.44    8.06   0
   6   6  -2  181.91    7.13   0
  -6  -6   2  171.70    8.69   0
  -6   6   2  182.90    6.51   0
   4   6  -2 1058.14   15.08   0
   4   6  -2 1045.67   14.90   0
  -4  -6   2 1101.26   15.19   0
  -4   6   2 1081.62   14.02   0
   4  -6  -2 1077.35   13.98   0
   2  -6  -2  145.45    8.70   0
  -2   6   2  145.06    8.41   0
   2   6  -2  148.45    8.39   0
  -2  -6   2  150.85    8.56   0
   0  -6  -2 3542.90   31.95   0
   0  -6   2 3462.91   22.88   0
   0   6   2 3395.71   31.11   0
   0   6  -2 3419.78   22.87   0
   2  -6   2   11.94    5.05   0
  -2   6  -2   19.57    6.91   0
   2   6   2   10.31    7.46   0
  -2  -6  -2   10.80    8.62   0
   2   6   2   12.88    8.01   0
   4  -6   2  694.76    9.60   0
  -4   6  -2  700.24    9.73   0
   6  -6   2   38.08    6.71   0
   6   6   2   33.99   10.08   0
   6   6   2   32.88   11.23   0
  -6   6  -2   34.78    6.90   0
   8   6   2   96.56   10.77   0
   8   6   2   99.18   10.35   0
  -8   6  -2   91.03    8.79   0
   8  -6   2  101.51    6.35   0
  10   6   2   18.69    9.32   0
  10   6   2   21.52    7.83   0
 -10   6  -2   30.84    5.63   0
  10  -6   2   15.62    7.90   0
  12  -6   2 1664.26   12.21   0
  12   6   2 1641.85   19.25   0
 -12  -6  -2 1647.12   19.83   0
  12   6   2 1570.82   19.87   0
 -12   6  -2 1647.99   12.41   0
  14   6   2   49.02    7.56   0
  14  -6   2   45.48    5.47   0
 -14  -6  -2   47.58    7.10   0
 -14   6  -2   45.25    5.62   0
  14   6   2   48.35    7.77   0
  16  -6   2  117.54    5.96   0
 -16  -6  -2  118.54    7.62   0
  16   6   2  133.54    8.48   0
  16   6   2  113.27    8.20   0
 -16   6  -2  113.21    8.00   0
  18  -6   2    4.68    9.33   0
 -18   6  -2   24.31    6.53   0
  18   6   2   31.71    8.80   0
  18   6   2   22.03    9.35   0
 -18  -6  -2   18.93    8.20   0
  19  -7  -2  361.77    9.21   0
  19   7  -2  468.67   12.00   0
  19   7  -2  366.40   10.65   0
 -19   7   2  455.44    9.14   0
  19  -7  -2  421.02    9.16   0
  17  -7  -2  -12.16    7.10   0
 -17   7   2    3.94    7.22   0
  17   7  -2   -1.34    7.06   0
  17   7  -2    0.74    6.94   0
  15  -7  -2    9.62    7.03   0
  15   7  -2    1.07    7.08   0
 -15   7   2   -2.81    5.18   0
  15   7  -2   25.52    7.27   0
  13  -7  -2  235.79    6.57   0
  13   7  -2  217.85    9.28   0
 -13   7   2  240.17    8.58   0
  13   7  -2  208.64    7.62   0
  11  -7  -2    6.91    5.32   0
 -11  -7   2    6.02    7.65   0
  11   7  -2    3.15    7.51   0
 -11   7   2    5.04    5.48   0
  11   7  -2   11.96    7.68   0
  -9   7   2    1.55    7.92   0
   9   7  -2    0.84    5.46   0
  -9  -7   2    4.40    7.60   0
   9  -7  -2    6.30    5.44   0
   9   7  -2    6.95    5.54   0
   7   7  -2  664.46   13.73   0
  -7   7   2  676.23   10.07   0
   7   7  -2  657.01   13.30   0
   7  -7  -2  663.71    9.92   0
  -7  -7   2  641.33   11.70   0
  -5  -7   2  442.65   11.93   0
   5   7  -2  441.84   12.11   0
   5   7  -2  437.61   11.69   0
   5  -7  -2  439.09   11.16   0
  -5   7   2  424.27    9.09   0
   3   7  -2  282.45    9.53   0
  -3   7   2  278.39    9.24   0
  -3  -7   2  296.53    9.59   0
   3  -7  -2  282.76    9.51   0
  -1   7   2  155.39    8.68   0
  -1  -7   2  165.58    8.21   0
   1  -7  -2  163.90    8.98   0
   1   7  -2  156.70    8.18   0
   1  -7   2  182.93    8.26   0
   1   7   2  187.79   11.08   0
  -1   7  -2  186.03    8.28   0
  -1  -7  -2  186.00    9.93   0
   3  -7   2   19.00    8.65   0
  -3  -7  -2   18.77   13.46   0
  -3   7  -2   21.94    8.58   0
   3   7   2   18.48   11.57   0
   3   7   2   17.28   12.20   0
   5  -7   2   98.55    8.67   0
  -5   7  -2  101.87    8.81   0
  -7   7  -2  563.66   10.64   0
   7  -7   2  536.30    8.80   0
   9  -7   2   20.03    7.75   0
   9   7   2   17.19   11.18   0
   9   7   2   15.00    9.82   0
  -9   7  -2   25.15    7.76   0
  11   7   2  135.61   10.89   0
 -11   7  -2  140.32    8.22   0
  11  -7   2  138.39    8.11   0
  11   7   2  132.21   10.42   0
 -13   7  -2   44.69    7.68   0
  13   7   2   53.66    7.98   0
  13   7   2   51.71    9.40   0
  13  -7   2   45.80    7.62   0
 -15   7  -2    9.76    5.09   0
  15   7   2    8.44    7.21   0
  15  -7   2    9.68    7.21   0
  15   7   2   14.29    7.22   0
  17   7   2   40.87    9.43   0
 -17   7  -2   21.36    9.30   0
  17   7   2   42.93    9.15   0
  17  -7   2   18.03    9.27   0
  18   8  -2  345.62   13.32   0
 -18   8   2  365.53    9.33   0
  18  -8  -2  336.17    9.62   0
  18   8  -2  387.20   13.11   0
  18  -8  -2  421.87    9.27   0
  16   8  -2    3.12    8.82   0
  16   8  -2    6.93    8.84   0
  16  -8  -2    5.35    6.44   0
 -16   8   2   -5.82    9.07   0
 -14   8   2  105.34    5.97   0
  14   8  -2  102.72    6.62   0
  14  -8  -2  115.69    7.74   0
  14   8  -2  112.50    8.45   0
  12   8  -2   19.65    7.26   0
 -12   8   2   19.46    5.38   0
  12  -8  -2   22.32    7.20   0
  12   8  -2   19.60    7.43   0
  10   8  -2   77.34    8.26   0
 -10  -8   2   85.08    8.05   0
  10   8  -2   78.36    8.13   0
 -10   8   2   85.40    7.86   0
  10  -8  -2   78.89    7.85   0
   8  -8  -2   14.21    5.44   0
   8   8  -2   15.95    7.54   0
   8   8  -2   17.21    7.96   0
  -8  -8   2   18.04    7.68   0
  -8   8   2   14.99    7.71   0
  -6  -8   2 1616.52   18.55   0
   6   8  -2 1649.14   18.91   0
   6  -8  -2 1599.16   14.56   0
   6   8  -2 1608.71   18.34   0
  -6   8   2 1646.80   15.95   0
   4   8  -2  199.46    7.75   0
  -4  -8   2  199.53    7.98   0
   4   8  -2  204.68    9.85   0
   4  -8  -2  202.57    7.72   0
  -4   8   2  204.39    7.65   0
   2  -8  -2  256.54   10.45   0
  -2  -8   2  257.15   10.05   0
   2   8  -2  254.26   10.05   0
  -2   8   2  254.28   10.24   0
   0  -8   2  333.66    8.51   0
   0  -8  -2  346.96   13.42   0
   0   8   2  332.22   11.52   0
   0   8  -2  331.37   10.33   0
  -2  -8  -2    7.75    9.63   0
   2   8   2    7.42    9.18   0
  -2   8  -2    6.17    5.68   0
   2   8   2    7.92    8.38   0
   2  -8   2   17.30    5.63   0
  -4   8  -2   69.36    6.07   0
   4  -8   2   58.55    8.18   0
   6  -8   2 1160.45   12.91   0
  -6   8  -2 1164.54   11.66   0
   8  -8   2   15.71    7.56   0
  -8   8  -2   23.28    5.63   0
  10  -8   2  271.35    8.57   0
 -10   8  -2  263.37    7.03   0
 -12   8  -2   21.25    7.51   0
  12  -8   2   34.19    5.17   0
  14   8   2   72.08   11.68   0
 -14   8  -2   91.55    6.81   0
  14  -8   2   90.32    9.55   0
  14   8   2   75.53   13.42   0
 -16   8  -2   13.96    9.20   0
  16  -8   2   12.92    6.37   0
  16   8   2   14.17   11.22   0
  16   8   2   17.95   11.06   0
  15  -9  -2   19.36    6.41   0
 -15   9   2   10.26    9.25   0
  15   9  -2   11.48    9.23   0
  15   9  -2   12.04    8.97   0
  13   9  -2  100.90   10.29   0
  13   9  -2  100.20   10.04   0
 -13   9   2  106.15    9.69   0
  13  -9  -2   95.45    7.07   0
  11   9  -2   40.35    7.98   0
  11   9  -2   40.61    7.60   0
 -11   9   2   43.04    7.46   0
  11  -9  -2   43.25    5.46   0
  -9   9   2   46.23    7.57   0
   9  -9  -2   35.38    5.55   0
  -9  -9   2   45.15    8.15   0
   9   9  -2   42.46    9.42   0
   9   9  -2   37.98    9.19   0
  -7   9   2  176.07    8.67   0
   7   9  -2  168.44    9.27   0
   7  -9  -2  167.72    8.72   0
   7   9  -2  166.35    9.62   0
  -7  -9   2  166.37    8.95   0
   5  -9  -2    9.05    7.54   0
  -5  -9   2    6.81    7.57   0
  -5   9   2    1.77    7.62   0
   5   9  -2    2.78    7.76   0
   5   9  -2    7.78    7.30   0
  -3  -9   2  109.09    8.70   0
   3  -9  -2  115.72    8.80   0
  -3   9   2  112.67    8.53   0
   3   9  -2  115.10    8.72   0
   3   9  -2  110.15    8.64   0
   1  -9  -2  102.70    8.74   0
  -1   9   2  106.29    8.67   0
   1   9  -2  107.48    8.51   0
  -1  -9   2  108.31    6.52   0
  -1   9  -2    2.46    5.44   0
  -1  -9  -2    0.71    8.16   0
   1   9   2    0.96    8.99   0
   1   9   2   -0.46    8.71   0
   1  -9   2    3.09    5.29   0
   3  -9   2   57.02    8.04   0
  -3   9  -2   61.72    5.88   0
   5  -9   2   95.62    6.12   0
  -5   9  -2  110.16    6.05   0
  -7   9  -2   43.79    7.77   0
   7  -9   2   42.17    5.56   0
   9  -9   2    6.23    7.17   0
  -9   9  -2    6.99    5.27   0
 -11   9  -2   90.94    8.76   0
  11  -9   2   81.80    6.88   0
 -13   9  -2  154.58   10.01   0
  13  -9   2  159.46    7.52   0
  14  10  -2    7.61   11.03   0
  14  10  -2    6.20   10.41   0
  14 -10  -2    2.36    6.30   0
 -14  10   2    0.04    6.40   0
  12 -10  -2  139.92    7.47   0
  12  10  -2  138.46   12.57   0
  12  10  -2  142.78   13.29   0
 -12  10   2  145.72    7.53   0
  10  10  -2   16.61   10.70   0
  10 -10  -2   17.58    6.44   0
 -10  10   2   11.81    9.05   0
  10  10  -2   16.36   11.30   0
   8 -10  -2  123.20    8.16   0
  -8 -10   2  113.24    8.30   0
   8  10  -2  110.41   10.38   0
  -8  10   2  120.65    8.12   0
   8  10  -2  112.26    8.85   0
   6 -10  -2   17.37    7.31   0
   6  10  -2   13.18    9.04   0
  -6 -10   2   13.79    6.65   0
   6  10  -2   14.31    7.20   0
  -6  10   2   15.28    7.25   0
  -4  10   2  116.07    8.19   0
   4  10  -2  109.76    8.48   0
   4  10  -2  117.80    8.41   0
   4 -10  -2  114.35    6.56   0
  -4 -10   2  114.67    7.97   0
  -2  10   2    8.51    7.20   0
   2  10  -2   11.83    7.42   0
  -2 -10   2   12.04    7.43   0
   2 -10  -2    9.10    6.73   0
   0  10   2  619.91   14.63   0
   0 -10   2  665.47   10.94   0
   0 -10  -2  688.46   14.96   0
   0  10  -2  672.81   12.34   0
   2 -10   2   11.12    7.32   0
  -2  10  -2   12.70    7.40   0
   4 -10   2  233.47    7.34   0
  -4  10  -2  257.13    9.00   0
   6 -10   2   46.33    5.70   0
  -6  10  -2   49.91    7.53   0
  -8  10  -2   20.31    6.73   0
   8 -10   2   22.57    6.63   0
 -10  10  -2    6.91    6.59   0
  10 -10   2   -2.84    9.18   0
  12 -10   2  185.68    8.20   0
 -12  10  -2  194.88    8.39   0
   9  11  -2   35.58   12.12   0
  -9  11   2   32.39    9.20   0
   9 -11  -2   24.21    6.81   0
   9  11  -2   32.00   11.39   0
   7  11  -2   58.97   11.80   0
  -7 -11   2   67.20   10.94   0
  -7  11   2   62.86    9.47   0
   7 -11  -2   69.55    9.68   0
   7  11  -2   61.46   11.60   0
   5  11  -2   69.82    9.82   0
  -5  11   2   81.40    9.52   0
  -5 -11   2   73.07    9.19   0
   5  11  -2   68.31   11.65   0
   5 -11  -2   67.44    9.42   0
  -3 -11   2   41.58    8.89   0
   3  11  -2   41.52    9.42   0
  -3  11   2   38.00    9.32   0
   3  11  -2   37.53    9.35   0
   3 -11  -2   41.09    9.09   0
   1  11  -2    1.52    6.45   0
  -1  11   2    2.72   10.94   0
  -1 -11   2   -1.81    8.52   0
   1 -11  -2   -2.94    8.56   0
   1  11   2   63.11   14.61   0
   1  11   2   62.82   17.01   0
  -1  11  -2   67.39    9.72   0
  -1 -11  -2   72.86   17.03   0
   1 -11   2   59.17    7.19   0
  -1 -11  -2   65.06   16.12   0
   3 -11   2   41.98    9.33   0
  -3  11  -2   35.06    9.35   0
  -5  11  -2    1.15    9.05   0
   5 -11   2    4.00    6.40   0
  -7  11  -2   56.72    9.23   0
   7 -11   2   53.22    9.34   0
   9 -11   2   11.49    9.14   0
  -9  11  -2   18.97    6.49   0
   4 -12  -2    8.07    8.28   0
   4 -12  -2   10.99    8.43   0
  -4 -12   2    6.33   10.27   0
  -4  12   2   10.60    8.74   0
   4  12  -2    5.14   10.01   0
   4  12  -2    5.33   10.74   0
   2 -12  -2   69.91    9.19   0
   2  12  -2   54.77    9.47   0
   2 -12  -2   61.44   11.42   0
  -2 -12   2   61.02    9.07   0
   2  12  -2   51.23    9.70   0
  -2  12   2   62.42    9.55   0
   0 -12   2   53.09    8.93   0
   0  12  -2   36.03    9.45   0
   0 -12  -2   51.46   17.84   0
   0  12   2   44.43   16.51   0
   0  12   2   41.42   16.48   0
   0 -12  -2   44.62   16.85   0
   2 -12   2   99.60    8.04   0
  -2  12  -2   91.58    7.94   0
 -24   0   3   -3.51    6.27   0
  24   0  -3    6.47    6.29   0
  24   0  -3   -2.11    6.29   0
  22   0  -3    8.21    5.14   0
  22   0  -3    0.49    5.08   0
 -22   0   3   -2.66    5.17   0
  20   0  -3    1.16    5.00   0
 -20   0   3    3.26    4.95   0
  20   0  -3    2.51    7.18   0
 -18   0   3    6.66    7.24   0
  18   0  -3   -4.09    5.28   0
  18   0  -3   -3.97    7.34   0
  16   0  -3    2.88    7.85   0
  16   0  -3   10.36    5.65   0
 -16   0   3    2.09    5.68   0
  14   0  -3    5.03    6.60   0
 -14   0   3    3.83    4.66   0
  14   0  -3   -2.52    4.62   0
 -12   0   3   -2.93    4.74   0
  12   0  -3    3.25    4.63   0
  12   0  -3    2.89    4.80   0
  10   0  -3    0.28    6.98   0
  10   0  -3   -1.84    6.88   0
 -10   0   3    3.48    7.01   0
   8   0  -3    5.31    7.31   0
  -8   0   3    2.07    7.41   0
   8   0  -3    2.73    5.17   0
   6   0  -3    2.19    6.19   0
   6   0  -3    1.12    8.69   0
  -6   0   3    1.42    8.81   0
  -6   0   3    1.44    6.20   0
   4   0  -3    4.39    8.67   0
  -4   0   3   -0.71    6.39   0
   4   0  -3    0.05    6.39   0
  -4   0   3    1.08    8.71   0
  -2   0   3    0.39    6.09   0
   2   0  -3    1.67    6.72   0
  -2   0   3    2.19    6.59   0
   2   0  -3    3.73    5.98   0
   0   0   3   -1.07    9.11   0
   0   0  -3   -0.15    6.94   0
   2   0   3    0.51    6.60   0
  -2   0  -3    0.75    6.82   0
   4   0   3   -3.24    6.02   0
  -4   0  -3   -4.76    6.21   0
  -6   0  -3    0.34    5.06   0
   6   0   3    3.26    5.09   0
   8   0   3    2.02    6.80   0
  -8   0  -3   -5.31    6.97   0
  10   0   3    2.37    4.74   0
 -10   0  -3    0.88    4.69   0
  12   0   3   11.86    6.65   0
 -12   0  -3   -1.33    6.68   0
  14   0   3   -1.17    5.81   0
 -14   0  -3    2.53    5.64   0
  16   0   3    6.03    7.43   0
 -16   0  -3   -7.60    7.26   0
  18   0   3   -7.93    5.09   0
  18   0   3   -0.03    4.94   0
 -18   0  -3   -8.30    5.04   0
  20   0   3   -7.63    8.85   0
 -20   0  -3    1.98    8.76   0
  20   0   3   -2.57    6.50   0
 -22   0  -3    2.26    6.12   0
  22   0   3   -6.27    8.96   0
  22   0   3  -11.30    6.17   0
  23   1  -3  295.12    7.90   0
 -23   1   3  274.44    8.14   0
 -23  -1   3  305.16    7.97   0
  23  -1  -3  330.83   10.36   0
  23   1  -3  306.24    8.25   0
  23  -1  -3  281.13    7.87   0
 -21  -1   3  145.72    5.99   0
 -21   1   3  141.59    6.11   0
  21  -1  -3  153.75    6.12   0
  21   1  -3  147.18    6.04   0
  21   1  -3  160.86    8.01   0
  21  -1  -3  174.65    8.09   0
 -19  -1   3    9.29    7.45   0
 -19   1   3   17.79    5.27   0
  19  -1  -3   29.20    7.42   0
  19   1  -3   11.70    7.33   0
  19  -1  -3   11.03    5.30   0
  19   1  -3   20.55    7.36   0
  17  -1  -3  192.29    6.52   0
  17   1  -3  209.15    8.59   0
  17   1  -3  186.89    8.48   0
 -17  -1   3  194.34    8.71   0
  17  -1  -3  178.77    6.49   0
 -17   1   3  190.92    6.48   0
  15  -1  -3  407.92    7.23   0
 -15  -1   3  401.19    7.40   0
  15   1  -3  396.66    7.38   0
  15  -1  -3  426.64    8.63   0
  15   1  -3  400.87    7.52   0
 -15   1   3  409.56    8.61   0
  13   1  -3  155.35    5.98   0
  13   1  -3  164.08    6.12   0
  13  -1  -3  164.94    5.92   0
  13  -1  -3  171.68    7.58   0
 -13  -1   3  172.72    6.02   0
 -13   1   3  162.28    6.03   0
 -11   1   3  676.39   10.45   0
  11  -1  -3  663.44    9.12   0
  11  -1  -3  673.58   10.53   0
 -11  -1   3  652.70    9.44   0
  11   1  -3  636.77    9.38   0
  11   1  -3  686.90   10.75   0
   9  -1  -3  103.06    7.55   0
  -9  -1   3  104.98    6.13   0
  -9  -1   3  100.27    7.75   0
   9   1  -3  103.60    6.03   0
  -9   1   3  100.62    7.61   0
   9  -1  -3   90.72    7.72   0
   9   1  -3  103.16    7.69   0
  -7  -1   3 1067.95   13.61   0
   7   1  -3 1031.25   13.55   0
   7  -1  -3 1111.09   13.32   0
   7  -1  -3 1065.82   13.22   0
   7   1  -3 1074.73   13.78   0
  -7   1   3 1079.23   13.17   0
  -7  -1   3 1076.82   14.90   0
   5  -1  -3 1094.68   15.50   0
   5  -1  -3 1132.37   15.40   0
  -5  -1   3 1162.33   17.37   0
   5   1  -3 1135.16   15.83   0
  -5   1   3 1115.30   15.42   0
   5   1  -3 1129.14   15.79   0
  -5  -1   3 1068.98   15.70   0
   3   1  -3 4203.18   32.45   0
   1  -1  -3 1136.08   24.81   0
   1   1  -3 1178.81   18.77   0
   1  -1  -3 1214.53   25.73   0
  -1  -1   3 1176.94   18.50   0
  -1   1   3 1176.56   24.80   0
  -1   1  -3   44.84   10.13   0
   1   1   3   50.09   10.42   0
  -1  -1  -3   46.39   10.80   0
   1  -1   3   45.20    7.25   0
  -3   1  -3    5.69    9.26   0
  -3  -1  -3    7.37    8.98   0
   3   1   3    5.06    6.45   0
   3  -1   3    2.23    9.17   0
  -5  -1  -3    5.72    7.55   0
   5   1   3    9.88    5.40   0
   5  -1   3    9.92    5.37   0
  -5   1  -3    8.32    5.47   0
  -7  -1  -3 1133.40   14.24   0
   7   1   3 1089.21   14.17   0
   7  -1   3 1094.88   13.08   0
  -7   1  -3 1118.79   12.15   0
   9  -1   3  161.33    6.17   0
   9   1   3  156.33    6.31   0
  -9   1  -3  147.58    7.84   0
  -9  -1  -3  157.34    7.96   0
 -11  -1  -3  501.72    8.38   0
  11  -1   3  512.93    9.39   0
 -11   1  -3  533.87    9.44   0
  11   1   3  489.44    8.40   0
  13  -1   3 1625.02   12.53   0
  13   1   3 1657.67   13.46   0
 -13   1  -3 1660.32   12.65   0
 -13  -1  -3 1734.22   14.87   0
  15   1   3   90.18    8.11   0
  15  -1   3   80.37    7.91   0
 -15   1  -3   82.17    8.07   0
  15   1   3   94.58    5.94   0
 -15  -1  -3   77.93    5.97   0
  17  -1   3    7.12    5.09   0
  17   1   3    4.19    7.46   0
  17   1   3   11.21    7.17   0
 -17  -1  -3    6.24    7.20   0
 -17   1  -3    9.61    5.14   0
 -19   1  -3   37.57    5.27   0
  19  -1   3   29.28    5.41   0
 -19  -1  -3   35.06    5.32   0
  19   1   3   30.89    7.13   0
  19  -1   3   41.43    7.40   0
  19   1   3   38.03    5.30   0
 -21  -1  -3   25.67    6.38   0
  21   1   3   17.77    6.54   0
  21  -1   3   18.26    8.97   0
  21  -1   3   21.33    9.14   0
  21   1   3   23.57    9.20   0
 -21   1  -3   28.57    8.96   0
 -24  -2   3   75.76    6.97   0
  24  -2  -3   78.21    6.87   0
  24   2  -3   76.12    6.87   0
  24  -2  -3   95.75    7.04   0
 -24   2   3   72.86    7.01   0
  24   2  -3   98.23    6.96   0
 -22   2   3   25.38    7.17   0
  22  -2  -3   43.34    7.11   0
  22   2  -3   43.71    5.34   0
  22  -2  -3   37.22    7.48   0
  22   2  -3   28.22    5.31   0
 -22  -2   3   29.99    5.19   0
  20  -2  -3   68.64    5.58   0
 -20   2   3   50.69    5.58   0
  20   2  -3   74.63    5.57   0
  20   2  -3   68.18    5.49   0
  20  -2  -3   67.88    7.49   0
 -20  -2   3   74.69    5.57   0
  18   2  -3   72.41    5.80   0
  18   2  -3   76.67    7.78   0
 -18  -2   3   72.73    5.77   0
  18  -2  -3   70.19    5.79   0
  18  -2  -3   77.78    5.73   0
 -18   2   3   68.39    5.95   0
  16  -2  -3  130.90    6.13   0
  16   2  -3  128.62    6.36   0
 -16   2   3  113.93    6.36   0
 -16  -2   3  126.58    6.41   0
  16   2  -3  115.54    6.28   0
  16  -2  -3  104.87    6.24   0
  14  -2  -3  238.73    6.33   0
 -14   2   3  239.09    6.24   0
  14  -2  -3  241.43    7.87   0
  14   2  -3  241.33    7.97   0
 -14  -2   3  254.59    8.05   0
  14   2  -3  234.68    7.90   0
  12  -2  -3  745.69    9.10   0
  12   2  -3  766.42   11.01   0
 -12  -2   3  729.55    9.66   0
 -12   2   3  734.75   10.42   0
  12  -2  -3  755.09    9.29   0
  12   2  -3  729.28    9.57   0
 -10  -2   3   82.78    7.57   0
 -10  -2   3   80.42    5.66   0
  10   2  -3   75.50    5.65   0
  10  -2  -3   74.66    7.49   0
  10  -2  -3   80.87    5.47   0
 -10   2   3   82.84    7.24   0
  10   2  -3   71.19    7.39   0
  -8  -2   3    4.59    7.08   0
   8  -2  -3    2.83    5.24   0
   8  -2  -3    1.34    5.00   0
   8   2  -3    8.30    5.04   0
   8   2  -3    2.36    7.11   0
  -8   2   3    0.65    4.96   0
  -8  -2   3    5.15    5.07   0
   6  -2  -3  975.14   13.09   0
  -6  -2   3 1006.14   14.10   0
  -6  -2   3  988.73   15.03   0
  -6   2   3 1000.78   14.41   0
   6   2  -3 1003.41   13.94   0
   6   2  -3 1016.38   15.24   0
   6  -2  -3 1021.18   14.76   0
   4   2  -3  157.13   10.69   0
   4  -2  -3  146.33    8.48   0
  -4  -2   3  154.38    8.56   0
   4  -2  -3  163.13    8.64   0
  -4   2   3  151.60    8.32   0
   4   2  -3  162.30   10.75   0
  -2  -2   3 1057.08   16.47   0
  -2   2   3  996.07   20.82   0
   2  -2  -3 1046.08   21.11   0
   2   2  -3 1021.93   17.47   0
   2  -2  -3 1009.52   19.75   0
   0  -2   3 1408.57   17.81   0
   0   2  -3 1388.74   17.78   0
   0  -2  -3 1463.10   39.79   0
   2   2   3  230.44   15.85   0
  -2   2  -3  214.77   10.65   0
   2  -2   3  216.81    8.56   0
  -2  -2  -3  217.01   13.86   0
   4   2   3  314.08   11.99   0
  -4  -2  -3  306.59   11.81   0
   4  -2   3  288.45    8.13   0
  -4   2  -3  290.75    8.17   0
  -6   2  -3  471.17   10.29   0
   6   2   3  475.64   11.61   0
   6  -2   3  468.72   10.06   0
  -6  -2  -3  473.18   11.59   0
  -8  -2  -3   53.49    7.26   0
   8  -2   3   48.77    7.21   0
   8   2   3   49.18    7.29   0
  -8   2  -3   56.77    7.22   0
  10   2   3  152.71    7.83   0
 -10   2  -3  149.29    5.93   0
  10  -2   3  149.15    7.61   0
 -10  -2  -3  148.17    7.95   0
  12   2   3   46.33    8.38   0
 -12  -2  -3   53.73    7.59   0
 -12   2  -3   48.34    5.03   0
  12  -2   3   62.14    6.12   0
  12   2   3   48.40    8.48   0
 -14  -2  -3  105.55    6.14   0
  14   2   3   93.70    6.15   0
  14   2   3  105.72    6.29   0
  14  -2   3  109.03    8.18   0
 -14   2  -3  129.33    8.28   0
  16  -2   3   17.91    5.47   0
 -16   2  -3   29.99    5.38   0
  16   2   3   39.55    7.66   0
  16   2   3   27.28    5.24   0
 -16  -2  -3   25.77    5.35   0
 -18   2  -3   -1.55    7.18   0
  18   2   3    0.93    4.86   0
  18   2   3   -0.38    5.25   0
 -18  -2  -3   -2.46    5.00   0
  18  -2   3   -5.35    7.31   0
 -20  -2  -3   26.39    6.28   0
  20   2   3   37.08    6.53   0
 -20   2  -3    7.83    9.28   0
  20  -2   3   24.81    6.53   0
  20   2   3   28.40    6.34   0
 -23   3   3   45.77    6.62   0
  23  -3  -3   55.45    6.66   0
  23   3  -3   47.83    6.70   0
  23   3  -3   41.11    6.58   0
  23  -3  -3   55.52    6.71   0
 -23  -3   3   47.84    6.48   0
 -21  -3   3   32.92    5.41   0
  21   3  -3   33.08    5.24   0
  21   3  -3   39.40    7.37   0
 -21   3   3   48.54    7.38   0
  21  -3  -3   27.12    5.32   0
  21  -3  -3   38.90    7.44   0
  19  -3  -3    3.32    5.09   0
 -19  -3   3    4.11    7.06   0
  19   3  -3    7.65    7.19   0
  19   3  -3    9.84    7.16   0
  19  -3  -3    2.18    7.17   0
 -19   3   3   -4.18    5.13   0
  17  -3  -3  848.90    9.30   0
 -17   3   3  768.29    9.13   0
 -17  -3   3  787.73   11.29   0
  17  -3  -3  813.27    9.24   0
  17   3  -3  802.23   11.28   0
  17   3  -3  823.23   11.43   0
  15   3  -3  183.65    6.96   0
  15  -3  -3  181.90    6.72   0
 -15   3   3  177.33    8.84   0
  15  -3  -3  203.44    8.96   0
  15   3  -3  187.97    6.88   0
 -15  -3   3  189.31    6.92   0
  13  -3  -3   12.65    4.57   0
 -13   3   3   -7.79    6.55   0
  13   3  -3    2.22    6.50   0
 -13  -3   3    8.51    4.58   0
  13  -3  -3   11.48    4.68   0
  13   3  -3    2.50    4.52   0
  11   3  -3  164.60    6.24   0
 -11   3   3  171.32    6.00   0
  11   3  -3  160.84    7.89   0
 -11  -3   3  165.73    7.87   0
 -11  -3   3  168.38    6.39   0
  11  -3  -3  167.44    6.02   0
   9  -3  -3   55.83    6.97   0
   9   3  -3   60.36    7.13   0
  -9   3   3   59.77    7.13   0
   9   3  -3   60.63    5.44   0
  -9  -3   3   58.59    7.28   0
  -9  -3   3   58.77    5.49   0
  -7   3   3 1423.57   14.98   0
   7   3  -3 1460.37   16.30   0
  -7  -3   3 1482.50   16.43   0
   7   3  -3 1446.69   16.38   0
  -7  -3   3 1456.03   16.43   0
   7  -3  -3 1411.60   14.87   0
  -3   3   3  179.79   10.09   0
  -3  -3   3  179.06   10.21   0
   3  -3  -3  179.31   10.19   0
   3   3  -3  187.95   10.12   0
  -1   3   3  813.69   20.87   0
  -1  -3   3  829.57   14.63   0
   1  -3  -3  833.66   21.02   0
   1   3  -3  813.48   14.63   0
   1  -3  -3  835.01   22.14   0
   1  -3   3   13.91    5.83   0
  -1   3  -3   10.39    8.17   0
  -3  -3  -3  353.80   19.07   0
  -3   3  -3  351.57    9.96   0
   3   3   3  340.73   18.30   0
   3   3   3  364.73   19.54   0
   3  -3   3  350.68    8.37   0
   5  -3   3 1559.90   14.83   0
   5   3   3 1590.46   22.35   0
  -5  -3  -3 1677.29   23.13   0
   5   3   3 1606.95   22.56   0
  -5   3  -3 1553.67   14.96   0
  -7   3  -3 4799.51   21.86   0
   7   3   3 4805.38   31.32   0
  -7  -3  -3 4954.34   30.14   0
   7  -3   3 4922.84   22.54   0
   7   3   3 4873.17   29.56   0
  -9   3  -3   34.72    5.24   0
   9   3   3   28.96    7.12   0
   9  -3   3   34.24    5.11   0
   9   3   3   37.96    5.01   0
  -9  -3  -3   38.18    5.13   0
 -11   3  -3    4.26    4.74   0
  11   3   3    2.33    6.57   0
 -11  -3  -3    7.68    4.56   0
  11  -3   3    7.38    4.71   0
  11   3   3    4.97    4.48   0
  13   3   3   75.35    8.39   0
  13   3   3   81.93    7.95   0
  13  -3   3   87.91    6.05   0
 -13   3  -3   79.76    8.36   0
 -13  -3  -3   83.98    8.10   0
  15  -3   3  263.88    6.84   0
 -15  -3  -3  280.13    8.82   0
  15   3   3  264.23    9.20   0
 -15   3  -3  250.94    6.79   0
  15   3   3  256.84    8.72   0
  17   3   3  221.81    8.66   0
  17  -3   3  204.35    6.40   0
 -17   3  -3  213.38    6.59   0
 -17  -3  -3  226.96    8.32   0
  17   3   3  197.69    8.21   0
 -19   3  -3  220.43    7.55   0
 -19  -3  -3  210.06    7.60   0
  19   3   3  194.32    7.60   0
  19  -3   3  222.79    7.33   0
  19   3   3  210.61    7.87   0
  21  -3   3  -12.03    9.10   0
 -21   3  -3    7.73    8.83   0
  21   3   3    3.65    8.54   0
  21   3   3   -5.22    9.03   0
 -21  -3  -3    0.08    8.64   0
 -22   4   3   39.89    6.76   0
  22  -4  -3   32.89    6.64   0
  22   4  -3   42.78    6.36   0
  22  -4  -3   42.21    6.78   0
 -22  -4   3   36.12    6.56   0
  22   4  -3   54.13    9.20   0
  20   4  -3   47.13    5.48   0
  20  -4  -3   49.63    7.45   0
 -20   4   3   47.54    7.43   0
  20  -4  -3   41.82    5.32   0
 -20  -4   3   41.29    7.36   0
  20   4  -3   50.15    7.21   0
 -18   4   3  346.35    7.37   0
  18  -4  -3  356.90    7.36   0
  18   4  -3  346.00    7.64   0
  18   4  -3  342.79    7.48   0
  18  -4  -3  362.32    7.16   0
 -18  -4   3  339.01    7.53   0
  16   4  -3   58.29    5.78   0
  16   4  -3   74.59    7.82   0
  16  -4  -3   59.71    5.78   0
  16  -4  -3   61.56    5.74   0
 -16  -4   3   67.75    5.67   0
 -16   4   3   68.91    5.87   0
  14   4  -3   98.09    8.40   0
  14  -4  -3  106.21    8.45   0
  14   4  -3  100.96    6.39   0
 -14  -4   3   97.70    8.58   0
 -14   4   3   95.48    6.26   0
 -12  -4   3    6.23    6.51   0
 -12   4   3    6.56    6.68   0
  12   4  -3    6.88    4.73   0
  12   4  -3    7.75    6.47   0
  12  -4  -3    4.75    6.56   0
 -10  -4   3    5.00    6.67   0
 -10   4   3    7.39    4.71   0
 -10  -4   3   -0.01    6.73   0
  10  -4  -3   -0.98    4.72   0
  10   4  -3    1.08    6.64   0
  10   4  -3   -0.25    6.65   0
   8   4  -3   27.72    7.03   0
  -8   4   3   26.20    5.04   0
   8  -4  -3   29.21    7.05   0
  -8  -4   3   26.66    5.26   0
   8   4  -3   28.26    5.21   0
  -6  -4   3  287.93    8.42   0
   6   4  -3  280.68    8.27   0
  -6   4   3  286.78    7.81   0
   6   4  -3  294.41    8.35   0
   6  -4  -3  284.14    7.81   0
  -4   4   3  836.20   13.94   0
   4   4  -3  889.06   14.14   0
   4   4  -3  855.48   12.78   0
  -4  -4   3  856.01   12.96   0
   4  -4  -3  875.37   14.13   0
  -2  -4   3  611.77   12.32   0
   2   4  -3  606.83   12.37   0
   2  -4  -3  586.74   13.32   0
  -2   4   3  589.34   14.15   0
   0   4   3    1.63    9.21   0
   0  -4  -3    0.50   10.52   0
   0  -4  -3    1.41   10.00   0
   0   4  -3   -1.14    7.29   0
   0  -4   3   -1.62    5.14   0
  -2   4  -3   43.90    5.70   0
   2  -4   3   43.82    5.56   0
   4   4   3    1.45   10.37   0
   4  -4   3   -0.87    4.87   0
  -4   4  -3    0.11    5.03   0
  -6  -4  -3  304.49   11.59   0
   6   4   3  291.37   10.98   0
   6  -4   3  291.12    7.24   0
   6   4   3  317.36   12.36   0
  -6   4  -3  299.76    7.26   0
   8   4   3  518.05   11.99   0
  -8  -4  -3  535.44   12.31   0
  -8   4  -3  520.24    8.23   0
   8  -4   3  538.99    8.26   0
   8   4   3  565.53   12.75   0
 -10   4  -3   14.61    6.72   0
  10  -4   3   15.59    4.67   0
  10   4   3   14.25    6.39   0
  10   4   3   10.51    4.90   0
 -10  -4  -3   12.31    6.51   0
  12   4   3  106.37    8.44   0
  12  -4   3  117.12    6.25   0
  12   4   3  131.75    8.87   0
 -12  -4  -3  122.57    8.52   0
 -12   4  -3  125.72    8.64   0
  14  -4   3   38.02    7.60   0
  14   4   3   37.47    7.87   0
 -14   4  -3   33.53    5.69   0
  14   4   3   33.53    7.53   0
 -14  -4  -3   35.41    7.61   0
  16   4   3    6.67    6.86   0
  16   4   3    0.42    7.34   0
 -16  -4  -3    2.41    7.08   0
 -16   4  -3    1.87    5.20   0
  16  -4   3    4.10    5.09   0
  18   4   3   -0.83    7.28   0
  18   4   3   -3.07    4.91   0
 -18   4  -3   14.50    7.27   0
  18  -4   3    0.38    5.09   0
 -18  -4  -3    2.17    5.02   0
  20   4   3  101.09    7.07   0
 -20  -4  -3  107.06    7.14   0
  20  -4   3  103.69    7.29   0
  20   4   3  100.77    7.68   0
 -20   4  -3   66.11    9.73   0
  21  -5  -3  145.34    7.14   0
 -21   5   3  135.37    7.17   0
  21   5  -3  140.37    7.38   0
  21   5  -3  154.48    9.53   0
  21  -5  -3  125.04    7.26   0
 -21  -5   3  127.07    9.62   0
  19  -5  -3    1.36    7.18   0
  19   5  -3   -0.37    4.96   0
  19  -5  -3    9.69    6.94   0
 -19   5   3    2.03    7.09   0
 -19  -5   3   -0.01    7.04   0
  19   5  -3    5.90    4.94   0
  17   5  -3   27.17    7.16   0
  17   5  -3   25.09    7.25   0
 -17  -5   3   28.12    7.19   0
  17  -5  -3   33.56    5.43   0
  17  -5  -3   31.06    5.16   0
 -17   5   3   26.42    5.31   0
  15  -5  -3  225.89    6.49   0
  15   5  -3  218.82    7.06   0
  15   5  -3  209.18    6.99   0
 -15   5   3  228.53    8.58   0
 -15  -5   3  211.24    6.92   0
 -13   5   3  270.46    9.29   0
  13   5  -3  266.61    9.57   0
  13  -5  -3  257.46    7.11   0
 -13  -5   3  275.15    7.68   0
  13   5  -3  248.57    7.51   0
  11   5  -3  807.04   11.97   0
  11  -5  -3  787.89    9.37   0
  11   5  -3  787.40   10.73   0
 -11   5   3  830.33   10.80   0
 -11  -5   3  794.40   10.72   0
 -11  -5   3  791.13   12.01   0
  -9   5   3  388.95    9.03   0
  -9  -5   3  393.85    9.98   0
   9   5  -3  375.51    9.85   0
   9   5  -3  387.24    9.95   0
   9  -5  -3  393.75    8.92   0
  -7   5   3 1360.00   13.10   0
  -7  -5   3 1342.54   15.71   0
   7   5  -3 1337.10   15.76   0
   7   5  -3 1330.71   15.56   0
   7  -5  -3 1366.56   14.13   0
  -5  -5   3   43.37    7.32   0
   5  -5  -3   35.91    7.19   0
  -5   5   3   36.42    6.98   0
   5   5  -3   40.44    7.20   0
   5   5  -3   43.86    7.29   0
  -3   5   3   93.91    8.02   0
   3  -5  -3  104.80    8.12   0
  -3  -5   3   99.24    8.08   0
   3   5  -3   98.43    6.23   0
  -1  -5   3  222.50    9.22   0
   1   5  -3  214.16    9.13   0
   1  -5  -3  217.78   10.99   0
  -1   5   3  218.59   10.49   0
   1  -5   3 2080.27   16.42   0
  -1   5  -3 2082.79   16.68   0
   3  -5   3   26.94    7.14   0
  -3   5  -3   26.90    7.09   0
   5  -5   3   74.00    5.48   0
  -5   5  -3   76.01    7.24   0
   7  -5   3  314.03    6.93   0
   7   5   3  300.60   12.40   0
  -7   5  -3  291.70    8.50   0
   7   5   3  312.34   12.62   0
   9   5   3  286.06   12.26   0
   9  -5   3  295.13    7.52   0
   9   5   3  287.75   12.76   0
  -9  -5  -3  295.04   11.23   0
  -9   5  -3  286.20    7.64   0
 -11   5  -3  106.22    6.42   0
  11   5   3  111.20    9.15   0
 -11  -5  -3  115.95    8.71   0
  11  -5   3  110.97    8.64   0
  11   5   3  117.90    8.73   0
 -13   5  -3 2860.33   15.74   0
  13   5   3 2952.17   21.22   0
  13  -5   3 3023.80   15.52   0
 -13  -5  -3 3040.34   22.04   0
  13   5   3 2904.21   21.68   0
 -15  -5  -3   35.54    7.07   0
  15   5   3   31.33    7.57   0
  15   5   3   29.11    7.25   0
  15  -5   3   30.52    7.36   0
 -15   5  -3   32.01    5.45   0
 -17   5  -3   30.45    5.36   0
  17   5   3   19.45    7.04   0
  17   5   3   24.82    5.47   0
  17  -5   3   27.32    5.18   0
 -17  -5  -3   28.21    6.54   0
  19   5   3    9.19    9.07   0
  19   5   3    5.54    8.64   0
  19  -5   3   10.36    9.04   0
 -19   5  -3    4.23    6.55   0
 -19  -5  -3   18.42    8.09   0
  20   6  -3   52.55    6.96   0
  20  -6  -3   55.76    6.87   0
 -20   6   3   47.43    6.82   0
  20   6  -3   45.16    9.09   0
  20  -6  -3   53.25    9.40   0
 -20  -6   3   53.09    6.70   0
 -18   6   3   24.20    7.34   0
  18  -6  -3   39.56    7.38   0
 -18  -6   3   28.53    7.17   0
  18   6  -3   25.45    7.19   0
  18  -6  -3   25.29    7.14   0
  18   6  -3   21.57    7.13   0
  16   6  -3   27.29    5.37   0
 -16  -6   3   31.03    7.28   0
 -16   6   3   18.60    7.49   0
  16   6  -3   33.10    7.43   0
  16  -6  -3   40.48    7.26   0
  14   6  -3   90.30    6.06   0
  14   6  -3   89.41    6.06   0
  14  -6  -3   92.65    5.87   0
 -14   6   3   84.94    5.95   0
 -12   6   3  296.20    7.21   0
  12   6  -3  276.64    7.95   0
  12   6  -3  277.77    7.95   0
 -12  -6   3  282.68    8.04   0
  12  -6  -3  300.19    9.22   0
  10   6  -3  232.32   10.01   0
 -10   6   3  234.63    7.46   0
  10  -6  -3  223.49    7.35   0
 -10  -6   3  214.97    9.86   0
  10   6  -3  226.59   10.10   0
  -8  -6   3   41.99    5.20   0
   8  -6  -3   42.64    6.86   0
  -8   6   3   46.41    5.04   0
   8   6  -3   44.36    5.18   0
   8   6  -3   44.44    7.04   0
   6  -6  -3   57.39    7.22   0
  -6  -6   3   65.04    7.40   0
   6   6  -3   66.96    7.49   0
  -6   6   3   69.45    7.19   0
   6   6  -3   70.07    7.28   0
  -4   6   3   23.43    6.81   0
   4   6  -3   20.38    7.10   0
  -4  -6   3   22.16    7.16   0
   4  -6  -3   20.63    7.09   0
   2   6  -3    1.63    4.85   0
   2  -6  -3   -0.22    7.05   0
  -2  -6   3    6.25    7.01   0
  -2   6   3    4.71    4.91   0
   0  -6  -3  194.13   10.94   0
   0   6  -3  186.13    8.54   0
   0   6   3  186.40   11.54   0
   0  -6   3  200.27    8.59   0
  -2   6  -3   96.76    7.59   0
   2  -6   3  103.66    7.58   0
  -4   6  -3    8.24    4.90   0
   4  -6   3    9.46    4.81   0
   6  -6   3  150.47    5.92   0
  -6   6  -3  152.39    5.98   0
   8   6   3   12.13   10.25   0
   8   6   3   10.56   10.31   0
   8  -6   3    3.36    8.07   0
  -8   6  -3    6.53    5.86   0
  10   6   3   23.29    7.75   0
  10   6   3   24.90    9.18   0
 -10   6  -3   21.50    5.69   0
  10  -6   3   21.59    5.61   0
 -12   6  -3  101.76    6.18   0
  12   6   3   98.26    8.86   0
  12   6   3   95.90    8.54   0
  12  -6   3  101.46    8.17   0
 -12  -6  -3   99.00    7.98   0
  14  -6   3  230.33    6.66   0
  14   6   3  234.93    9.76   0
  14   6   3  237.33    9.35   0
 -14   6  -3  213.29    6.81   0
 -14  -6  -3  247.01    8.95   0
  16   6   3    1.79    5.18   0
  16   6   3    2.91    4.81   0
 -16  -6  -3   -2.42    6.26   0
  16  -6   3    2.12    7.14   0
 -16   6  -3    3.48    5.10   0
 -18   6  -3   28.67    6.54   0
  18   6   3   32.72    8.96   0
 -18  -6  -3   40.44    8.54   0
  18  -6   3   38.72    6.60   0
  18   6   3   32.36    9.51   0
  19  -7  -3   40.47    6.63   0
 -19   7   3   29.16    6.75   0
  19   7  -3   40.85    9.23   0
  19   7  -3   25.82    9.13   0
  19  -7  -3   32.67    6.75   0
 -17   7   3   71.31    7.76   0
  17   7  -3   64.39    7.79   0
  17   7  -3   65.25    7.74   0
  17  -7  -3   79.47    7.75   0
  17  -7  -3   54.20    7.46   0
  15   7  -3    6.96    5.21   0
  15  -7  -3   11.04    5.07   0
  15   7  -3   10.24    7.26   0
 -15   7   3    5.64    5.24   0
  13  -7  -3   60.55    7.49   0
  13   7  -3   56.81    7.80   0
 -13   7   3   52.23    5.60   0
  13   7  -3   48.07    5.78   0
  11   7  -3   42.97    7.95   0
 -11  -7   3   46.42    7.78   0
 -11   7   3   45.68    5.67   0
  11  -7  -3   53.82    7.84   0
  11   7  -3   35.45    7.87   0
   9   7  -3   73.95    6.41   0
  -9   7   3   79.16    8.18   0
   9  -7  -3   81.38    8.15   0
   9   7  -3   70.10    8.33   0
  -9  -7   3   68.27    8.41   0
   7  -7  -3   70.39    8.75   0
   7   7  -3   70.08    6.43   0
   7   7  -3   82.26    9.07   0
  -7  -7   3   65.10    8.83   0
  -7   7   3   74.69    6.45   0
   5  -7  -3  847.07   13.53   0
  -5   7   3  837.07   13.37   0
   5   7  -3  822.14   13.90   0
  -5  -7   3  808.02   13.81   0
   5   7  -3  802.57   13.54   0
  -3   7   3    9.25    6.60   0
   3   7  -3   10.74    4.80   0
  -3  -7   3    9.13    6.86   0
   3  -7  -3   10.70    4.88   0
  -1   7   3  377.91   11.44   0
   1   7  -3  375.75    9.77   0
  -1  -7   3  382.33    9.67   0
   1  -7  -3  380.25   11.94   0
   1  -7   3  154.39    6.29   0
   1   7   3  154.05   13.16   0
  -1  -7  -3  159.13   13.35   0
  -1  -7  -3  174.66   13.43   0
   1   7   3  153.26   12.92   0
  -1   7  -3  161.84    8.68   0
  -3   7  -3  182.92    9.45   0
   3  -7   3  181.40    9.37   0
   5  -7   3   72.23    8.38   0
  -5   7  -3   70.14    6.27   0
  -7   7  -3  598.63    9.02   0
   7  -7   3  588.33    9.10   0
  -9   7  -3   64.42    7.99   0
   9  -7   3   54.09    5.72   0
  11  -7   3  315.75    7.01   0
 -11   7  -3  295.70    7.10   0
  11   7   3  323.87   15.40   0
  11   7   3  313.73   15.21   0
  13   7   3   34.80    7.70   0
 -13   7  -3   28.51    5.37   0
  13  -7   3   38.50    7.34   0
  13   7   3   35.72    7.77   0
  15   7   3  122.38   10.71   0
  15  -7   3  137.05    7.28   0
  15   7   3  125.20   10.28   0
 -15   7  -3  121.89    9.60   0
  17   7   3    1.37    8.68   0
 -17  -7  -3   -0.63    8.09   0
  17   7   3    2.79    8.89   0
 -17   7  -3    0.06    6.35   0
  17  -7   3   -5.85    6.40   0
  18   8  -3    8.41    9.07   0
  18   8  -3   11.19    9.03   0
  18  -8  -3    1.93    6.45   0
 -18   8   3    1.34    6.47   0
  18  -8  -3    2.36    6.56   0
  16   8  -3   20.64    8.92   0
 -16   8   3    6.89    6.68   0
  16  -8  -3   21.44    6.55   0
  16  -8  -3   17.88    6.45   0
  16   8  -3   21.68    9.07   0
  14   8  -3    7.84    6.97   0
  14  -8  -3    0.21    5.14   0
  14   8  -3    5.36    5.06   0
 -14   8   3    3.47    5.14   0
 -12   8   3  119.49    6.06   0
  12   8  -3  114.86    8.40   0
  12   8  -3  114.03    8.27   0
  12  -8  -3  121.92    7.93   0
 -12  -8   3  122.32    8.43   0
  10   8  -3   -1.83    7.23   0
  10  -8  -3   -0.07    7.35   0
 -10  -8   3    1.36    7.26   0
 -10   8   3    2.97    5.33   0
  10   8  -3    2.99    7.41   0
   8  -8  -3  247.50    7.35   0
  -8  -8   3  226.95    7.99   0
   8   8  -3  232.14    7.95   0
  -8   8   3  249.10    9.42   0
   8   8  -3  252.67   10.08   0
  -6  -8   3  226.07    9.84   0
  -6   8   3  228.09    9.51   0
   6  -8  -3  228.11    9.49   0
   6   8  -3  219.49   10.06   0
   6   8  -3  224.32    9.77   0
   4   8  -3  335.85    8.71   0
  -4   8   3  347.47   10.84   0
   4   8  -3  336.47    8.79   0
  -4  -8   3  336.70    9.00   0
   4  -8  -3  343.64   10.95   0
  -2  -8   3   70.71    8.55   0
   2   8  -3   71.68    8.55   0
   2  -8  -3   72.62    8.75   0
  -2   8   3   66.75    8.76   0
   0   8  -3  120.21    8.73   0
   0  -8  -3  113.23   11.32   0
   0   8   3  106.84   11.21   0
   0  -8   3  112.51    8.72   0
  -2   8  -3  181.82    8.83   0
   2  -8   3  161.08    8.90   0
  -4   8  -3  249.29    9.35   0
   4  -8   3  251.35    9.13   0
   6  -8   3  589.75   10.70   0
  -6   8  -3  588.33    9.16   0
   8  -8   3   24.81    7.56   0
  -8   8  -3   28.38    5.66   0
 -10   8  -3   46.30    5.67   0
  10  -8   3   71.76    7.58   0
 -12   8  -3    4.90    5.18   0
  12  -8   3    2.83    4.95   0
 -14   8  -3   23.51    9.33   0
  14  -8   3   38.85    9.07   0
  16  -8   3   15.74    6.58   0
  16   8   3   13.59   12.15   0
  16   8   3    9.86   10.63   0
 -16   8  -3    2.86    6.56   0
  17   9  -3    3.13    8.88   0
 -17   9   3   -0.18    6.42   0
  17  -9  -3   13.28    8.91   0
  17   9  -3    2.22    8.86   0
  17  -9  -3    5.06    6.40   0
  15   9  -3  261.99   11.48   0
  15   9  -3  244.57   11.67   0
 -15   9   3  269.02    8.32   0
  15  -9  -3  257.52    8.54   0
  15  -9  -3  257.19    8.22   0
  13  -9  -3   67.00    5.56   0
 -13   9   3   61.41    5.69   0
  13   9  -3   66.47    8.82   0
  13   9  -3   56.46    8.77   0
  11   9  -3   -0.07    7.42   0
  11  -9  -3    6.22    5.15   0
 -11  -9   3    4.69    6.46   0
  11   9  -3    6.26    7.09   0
 -11   9   3    3.90    7.17   0
   9   9  -3    7.56    7.24   0
  -9  -9   3    9.51    6.75   0
  -9   9   3    9.25    5.23   0
   9  -9  -3    4.81    7.31   0
   9   9  -3    9.56    7.39   0
   7  -9  -3  760.33   12.05   0
   7   9  -3  731.66   13.14   0
   7   9  -3  757.25   13.58   0
  -7  -9   3  748.00   13.49   0
  -7   9   3  721.99   10.54   0
  -5   9   3   47.41    5.82   0
   5  -9  -3   43.63    5.76   0
   5   9  -3   45.56    7.74   0
   5   9  -3   43.68    8.03   0
  -5  -9   3   43.25    7.89   0
  -3  -9   3  950.99   14.07   0
   3  -9  -3  950.14   15.06   0
  -3   9   3  924.91   14.75   0
   3   9  -3  972.66   13.91   0
   1   9  -3   29.46    5.73   0
  -1  -9   3   32.54    7.94   0
   1  -9  -3   31.70    7.42   0
  -1   9   3   32.13    9.36   0
   1  -9   3  112.81    6.40   0
  -1   9  -3  124.94    6.36   0
   3  -9   3   -2.49    5.28   0
  -3   9  -3   -2.64    7.39   0
   5  -9   3  287.66    7.36   0
  -5   9  -3  311.45    9.25   0
   7  -9   3   91.38    7.80   0
  -7   9  -3   95.56    7.91   0
   9  -9   3  277.24    7.19   0
  -9   9  -3  253.18    7.18   0
 -11   9  -3    4.34    8.97   0
  11  -9   3    4.95    9.11   0
  13  -9   3    8.19    6.31   0
 -13   9  -3    1.16    6.38   0
  14  10  -3  110.63   12.83   0
  14 -10  -3  146.21   10.01   0
  14 -10  -3  116.27    9.97   0
  14  10  -3  114.93   10.59   0
 -14  10   3  120.82    9.86   0
  12 -10  -3   -1.36    9.07   0
  12  10  -3    3.14   10.72   0
  12  10  -3    1.89    9.25   0
 -12  10   3    2.18    6.54   0
 -10 -10   3    5.83    8.22   0
  10  10  -3   15.77    8.87   0
  10  10  -3   15.66    9.21   0
  10 -10  -3   23.24    9.10   0
 -10  10   3    4.07    9.19   0
  -8 -10   3  168.90   10.01   0
   8  10  -3  181.13    9.40   0
   8  10  -3  158.93   10.57   0
  -8  10   3  154.76    6.85   0
   8 -10  -3  171.85    8.76   0
  -6  10   3    2.64    7.03   0
   6  10  -3   -0.23    7.06   0
   6 -10  -3   -1.41    5.08   0
  -6 -10   3    3.08    6.46   0
   6  10  -3    2.32    7.15   0
   4 -10  -3    1.50    7.00   0
  -4  10   3    5.52    7.06   0
   4  10  -3    3.21    7.04   0
  -4 -10   3    4.95    7.12   0
   4  10  -3    5.77    7.20   0
  -2  10   3   59.11    7.86   0
   2  10  -3   57.31    7.99   0
   2 -10  -3   62.84    7.53   0
  -2 -10   3   58.33    7.93   0
   2 -10  -3   53.98    7.47   0
   0 -10   3   35.05    7.83   0
   0 -10  -3   40.46   10.25   0
   0  10  -3   39.52    7.86   0
   0 -10  -3   37.83   11.17   0
   0  10   3   38.38   10.44   0
   0  10   3   38.74   10.05   0
  -2  10  -3    5.73    5.13   0
   2 -10   3   -0.10    7.32   0
   4 -10   3   82.79    7.96   0
  -4  10  -3  102.98    6.18   0
  -6  10  -3    2.28    7.29   0
   6 -10   3    3.25    5.16   0
   8 -10   3   41.34    6.71   0
  -8  10  -3   43.43    6.76   0
 -10  10  -3   11.62    6.52   0
  10 -10   3   17.05    6.39   0
  11 -11  -3    2.77    6.28   0
  11 -11  -3    3.47    6.17   0
  11  11  -3    1.49   10.83   0
  11  11  -3    1.31   10.44   0
 -11  11   3    0.50    6.32   0
   9  11  -3  133.89   12.84   0
   9 -11  -3  137.70   10.14   0
   9 -11  -3  130.60    7.74   0
  -9  11   3  122.80    7.72   0
   9  11  -3  123.48   12.41   0
  -9 -11   3  135.63   11.99   0
   7  11  -3    3.48    9.04   0
  -7 -11   3    1.64    8.25   0
   7 -11  -3   -0.75    8.96   0
  -7  11   3    0.41    6.40   0
   7 -11  -3   -1.68    5.91   0
   7  11  -3    5.26   10.91   0
  -5 -11   3   18.95    8.59   0
  -5  11   3   18.97    9.07   0
   5 -11  -3   19.63    6.20   0
   5  11  -3   16.85    9.17   0
   5 -11  -3   19.62    8.33   0
   5  11  -3   12.76    8.94   0
  -3 -11   3   11.86    8.55   0
   3 -11  -3   12.40    8.55   0
   3  11  -3   16.77    8.99   0
   3 -11  -3   17.88   10.02   0
  -3  11   3   15.76    8.96   0
   3  11  -3   16.45    9.14   0
  -1  11   3  395.31   16.27   0
  -1 -11   3  411.63   12.39   0
   1  11  -3  377.42   10.11   0
   1 -11  -3  422.96   16.69   0
  -1  11   3  379.18   17.73   0
   1 -11  -3  438.16   17.65   0
  -1  11  -3   -1.96    6.47   0
   1 -11   3    6.43    6.37   0
  -3  11  -3  157.18   10.29   0
   3 -11   3  157.02   10.25   0
  -5  11  -3   22.80    9.21   0
   5 -11   3   16.45    9.36   0
  -7  11  -3    2.08    6.45   0
   7 -11   3    0.38    9.02   0
   4  12  -3   51.52    9.31   0
   4  12  -3   33.28    9.33   0
   4 -12  -3   50.08    9.15   0
  -4 -12   3   36.94    9.10   0
   2  12  -3    4.53    8.84   0
   2  12  -3    9.65    8.80   0
   2 -12  -3   10.50   11.68   0
  -2  12   3    7.68   10.15   0
  -2 -12   3    8.14    8.48   0
  -2  12   3    5.25   10.69   0
   2 -12  -3    5.73   10.34   0
   0  12  -3    7.94    8.75   0
   0 -12   3    2.81    8.44   0
 -24   0   4  375.77    8.45   0
  24   0  -4  325.22    8.57   0
  24   0  -4  341.32   11.00   0
  22   0  -4   31.38    5.42   0
  22   0  -4   39.17    5.28   0
 -22   0   4   22.60    5.40   0
  20   0  -4  188.53    6.32   0
  20   0  -4  171.35    8.10   0
 -20   0   4  171.94    7.94   0
  18   0  -4   49.55    7.74   0
  18   0  -4   51.95    5.47   0
 -18   0   4   47.11    5.52   0
 -16   0   4   37.94    7.95   0
  16   0  -4   18.29    8.02   0
  16   0  -4   20.16    8.00   0
 -14   0   4   41.98    4.96   0
  14   0  -4   36.43    4.99   0
  14   0  -4   44.98    5.10   0
  12   0  -4 5157.87   21.83   0
  12   0  -4 4975.24   22.30   0
 -12   0   4 4988.96   22.45   0
 -10   0   4    3.54    5.08   0
  10   0  -4   -0.41    6.94   0
  10   0  -4    6.21    5.01   0
  -8   0   4 5440.52   26.62   0
   8   0  -4 5321.91   26.47   0
   8   0  -4 5438.72   26.24   0
  -8   0   4 5414.49   26.27   0
   6   0  -4   12.63    6.41   0
   6   0  -4    7.50    6.14   0
  -6   0   4   12.07    6.31   0
  -6   0   4   12.32    6.21   0
   4   0  -4 1586.63   19.35   0
   4   0  -4 1658.36   19.39   0
  -4   0   4 1640.94   19.36   0
  -4   0   4 1647.97   19.39   0
  -2   0   4   -1.86    8.93   0
   2   0  -4   -1.81    9.42   0
   2   0   4    8.65    9.40   0
  -2   0  -4    4.18    6.81   0
  -4   0  -4 5515.55   30.37   0
   4   0   4 5629.36   30.05   0
  -6   0  -4  109.05    6.13   0
   6   0   4  114.29    6.19   0
  -8   0  -4  277.52    8.71   0
   8   0   4  284.79    7.33   0
 -10   0  -4   26.50    6.83   0
  10   0   4   26.92    4.93   0
 -12   0  -4 6525.03   24.93   0
  12   0   4 6412.82   23.78   0
 -14   0  -4    8.02    5.35   0
  14   0   4   -0.26    7.69   0
  16   0   4  114.70    8.02   0
 -16   0  -4  112.30    6.01   0
  18   0   4   28.10    5.22   0
  18   0   4   25.54    5.26   0
 -18   0  -4   26.25    7.16   0
  20   0   4   15.43    9.10   0
  20   0   4   17.84    8.92   0
 -20   0  -4    3.36    8.95   0
 -25  -1   4  141.43    9.76   0
  25  -1  -4  170.67    7.78   0
 -25   1   4  156.76    7.73   0
  25   1  -4  186.65    9.92   0
  25  -1  -4  147.48    7.63   0
  25   1  -4  133.02    9.95   0
 -23   1   4   34.00    6.42   0
  23  -1  -4   25.37    9.23   0
  23  -1  -4   15.77    6.56   0
 -23  -1   4   19.45    9.05   0
  23   1  -4   29.36    9.03   0
  23   1  -4   32.57    6.49   0
  21  -1  -4   12.39    7.27   0
  21  -1  -4    9.28    5.08   0
  21   1  -4   29.10    5.14   0
 -21  -1   4   20.92    5.08   0
 -21   1   4    9.84    5.14   0
  21   1  -4   24.45    4.96   0
  19  -1  -4  596.22    8.38   0
 -19  -1   4  556.08    8.21   0
  19   1  -4  575.42    8.46   0
  19  -1  -4  589.17    9.81   0
  19   1  -4  563.34    8.28   0
 -19   1   4  612.79    9.90   0
  17   1  -4    2.44    7.68   0
 -17   1   4   10.66    5.43   0
  17   1  -4   -4.59    7.70   0
 -17  -1   4   -2.63    7.78   0
  17  -1  -4   10.58    7.76   0
  17  -1  -4   -4.83    5.51   0
  15  -1  -4    4.07    4.61   0
 -15  -1   4    8.09    6.43   0
  15  -1  -4    4.16    4.57   0
 -15   1   4   16.78    4.57   0
  15   1  -4    2.36    6.46   0
  15   1  -4    5.99    6.56   0
  13  -1  -4  808.19    9.49   0
  13  -1  -4  810.06    9.48   0
  13   1  -4  785.05    9.71   0
  13   1  -4  868.30    9.96   0
 -13   1   4  813.74    9.47   0
 -13  -1   4  807.42    9.65   0
  11  -1  -4  170.59    6.18   0
  11   1  -4  177.29    8.03   0
  11  -1  -4  174.89    7.84   0
  11   1  -4  175.45    6.39   0
 -11  -1   4  176.91    6.50   0
 -11   1   4  174.01    6.31   0
  -9  -1   4  647.25   10.05   0
   9  -1  -4  662.75   10.99   0
  -9   1   4  666.20   10.97   0
  -9  -1   4  671.54   10.09   0
   9   1  -4  653.41   10.02   0
   9  -1  -4  660.89   11.02   0
   9   1  -4  667.47   10.12   0
   7   1  -4 4585.91   25.92   0
  -7  -1   4 4629.40   26.06   0
   7  -1  -4 4499.11   25.23   0
   7   1  -4 4612.44   25.97   0
  -7   1   4 4592.57   25.37   0
   7  -1  -4 4686.72   25.99   0
  -7  -1   4 4682.42   26.07   0
  -5  -1   4  121.73    7.80   0
   5  -1  -4  122.44    7.83   0
   5   1  -4  121.72    7.91   0
  -5   1   4  119.55    7.80   0
  -5   1   4  121.41    7.82   0
   5  -1  -4  123.84    7.93   0
   5   1  -4  123.84    7.95   0
  -5  -1   4  113.25    7.88   0
  -3   1   4 1445.22   21.01   0
   3   1  -4 1467.23   18.44   0
   3  -1  -4 1419.39   21.23   0
  -3  -1   4 1441.78   18.44   0
  -3   1   4 1445.70   19.94   0
   3   1  -4 1477.67   18.46   0
   3  -1  -4 1437.77   19.96   0
   1  -1  -4   68.49    8.07   0
  -1  -1   4   64.93    7.63   0
   1   1  -4   67.29   10.34   0
   1  -1  -4   68.04   10.80   0
  -1   1   4   67.79    8.01   0
  -1  -1  -4  717.40   17.93   0
  -1   1  -4  708.14   13.27   0
   1   1   4  683.19   16.15   0
   1  -1   4  710.29   13.23   0
  -3  -1  -4  375.22   12.29   0
  -3   1  -4  373.80    9.61   0
   3   1   4  380.63   12.59   0
   3  -1   4  387.50    9.56   0
   5  -1   4  287.66    7.86   0
   5   1   4  272.73    9.88   0
  -5  -1  -4  294.54    9.90   0
  -5   1  -4  284.69    9.37   0
   7   1   4  877.39   12.87   0
  -7   1  -4  880.69   10.75   0
  -7  -1  -4  867.86   11.54   0
   7  -1   4  877.85   11.88   0
   9  -1   4   14.48    6.93   0
  -9  -1  -4   26.93    5.07   0
   9   1   4   12.35    4.84   0
  -9   1  -4   13.50    6.78   0
  11  -1   4 1026.88   11.50   0
 -11   1  -4  964.33   10.21   0
  11   1   4  966.35   12.03   0
 -11  -1  -4 1000.13   10.88   0
  13   1   4  866.75   10.29   0
 -13   1  -4  858.62    9.90   0
  13  -1   4  874.73   11.62   0
 -13  -1  -4  864.31   10.27   0
  15  -1   4  152.62    8.31   0
  15   1   4  174.47    6.62   0
 -15  -1  -4  152.11    6.39   0
 -15   1  -4  167.56    8.26   0
 -17  -1  -4   17.77    7.20   0
  17  -1   4   24.88    7.20   0
  17   1   4   24.35    5.37   0
 -17   1  -4   30.29    5.27   0
  17   1   4   23.31    7.28   0
  19   1   4   24.46    7.97   0
 -19   1  -4   31.23    8.14   0
 -19  -1  -4   27.32    7.99   0
  19  -1   4   29.27    6.54   0
  19   1   4   22.13    6.53   0
 -21  -1  -4    5.65    6.30   0
  21  -1   4    2.36    8.76   0
  21   1   4   -5.48    6.22   0
 -21   1  -4   -5.78    8.99   0
  21   1   4   -6.60    6.35   0
  21  -1   4    5.57    9.06   0
 -24   2   4   31.92    9.20   0
  24   2  -4   40.42    8.83   0
  24  -2  -4   40.91    9.32   0
  24   2  -4   31.63    9.14   0
  24  -2  -4   11.14    9.14   0
 -24  -2   4   52.85    8.87   0
  22   2  -4    0.67    7.19   0
 -22  -2   4   10.74    5.18   0
  22  -2  -4   13.49    7.26   0
 -22   2   4   11.36    7.09   0
  22  -2  -4    7.79    7.20   0
  22   2  -4    9.66    5.14   0
  20   2  -4    2.79    4.93   0
  20  -2  -4  -12.46    7.19   0
 -20  -2   4    2.87    7.06   0
  20   2  -4    2.16    4.97   0
 -20   2   4   -3.97    7.11   0
  20  -2  -4    5.94    7.15   0
 -18   2   4 1457.16   12.75   0
  18   2  -4 1367.43   11.49   0
 -18  -2   4 1376.42   11.57   0
  18  -2  -4 1434.91   12.69   0
  18  -2  -4 1382.80   12.54   0
  18   2  -4 1404.78   13.16   0
  16   2  -4  156.47    8.69   0
  16  -2  -4  172.27    8.67   0
 -16   2   4  161.10    6.62   0
  16  -2  -4  145.72    6.53   0
 -16  -2   4  159.69    6.72   0
  16   2  -4  158.81    6.51   0
 -14  -2   4  630.37    8.75   0
 -14   2   4  653.96    8.42   0
  14   2  -4  671.55   10.04   0
  14  -2  -4  640.32    9.68   0
  14   2  -4  597.83    8.64   0
  14  -2  -4  618.75    8.36   0
  12   2  -4  161.29    7.73   0
  12  -2  -4  169.68    6.14   0
  12   2  -4  176.00    7.78   0
 -12   2   4  170.98    6.04   0
  12  -2  -4  169.16    7.59   0
 -12  -2   4  158.78    7.77   0
 -10   2   4 1141.70   11.51   0
 -10  -2   4 1157.49   13.22   0
  10   2  -4 1142.30   13.23   0
 -10  -2   4 1164.59   12.43   0
  10   2  -4 1176.08   12.31   0
  10  -2  -4 1131.86   11.43   0
  10  -2  -4 1170.74   11.60   0
  -8   2   4   37.07    7.35   0
   8   2  -4   39.12    5.47   0
   8  -2  -4   44.54    7.46   0
   8  -2  -4   34.35    5.44   0
  -8  -2   4   37.16    5.53   0
  -8  -2   4   41.16    5.52   0
   8   2  -4   40.90    5.51   0
   4  -2  -4  213.35    8.84   0
  -4  -2   4  205.53   10.76   0
   4  -2  -4  207.13    9.06   0
   4   2  -4  207.48   10.61   0
   4   2  -4  204.54   10.80   0
  -4   2   4  206.00    8.90   0
  -2   2   4  526.78   15.52   0
   2  -2  -4  520.09   15.67   0
   2   2  -4  527.38   11.76   0
  -2   2   4  519.80   14.52   0
  -2  -2   4  530.44   11.79   0
   2  -2  -4  540.47   16.16   0
   0  -2  -4    2.26    9.40   0
   0   2   4    2.17    8.51   0
   0  -2   4    4.66    6.38   0
   0   2  -4    4.03    9.30   0
   0  -2  -4    2.98    8.88   0
   2  -2   4   19.24    6.03   0
  -2  -2  -4   24.87    8.54   0
  -2   2  -4   24.19    6.14   0
   2   2   4   25.21    8.82   0
  -4  -2  -4  426.67   12.39   0
   4  -2   4  429.15   10.28   0
  -4   2  -4  433.77    8.86   0
   4   2   4  424.26   12.73   0
  -6  -2  -4 5790.84   30.82   0
  -6   2  -4 5426.69   23.99   0
   6  -2   4 5286.06   23.86   0
   6   2   4 5539.18   31.37   0
  -8  -2  -4   16.09    6.79   0
   8   2   4    9.58    6.86   0
   8  -2   4   15.22    4.99   0
  -8   2  -4   14.94    4.82   0
  10  -2   4 1854.72   14.24   0
 -10   2  -4 1817.57   13.27   0
  10   2   4 1931.58   16.41   0
 -10  -2  -4 1872.94   16.12   0
 -12  -2  -4    0.47    8.04   0
  12  -2   4    2.33    5.71   0
 -12   2  -4    6.43    5.72   0
  12   2   4   -0.28    5.87   0
 -14   2  -4  168.03    6.43   0
 -14  -2  -4  186.82    8.42   0
  14  -2   4  195.21    6.47   0
  14   2   4  166.92    6.50   0
  14   2   4  178.85    8.68   0
 -16   2  -4   79.14    5.54   0
 -16  -2  -4   72.85    5.70   0
  16   2   4   86.27    5.86   0
  16  -2   4   87.03    7.72   0
  16   2   4   76.10    5.55   0
 -18  -2  -4  666.20   10.40   0
 -18   2  -4  625.53   10.16   0
  18   2   4  636.73   10.47   0
  18  -2   4  672.93   10.05   0
  18   2   4  626.47    9.66   0
  20   2   4   27.13    6.55   0
 -20  -2  -4   28.50    8.88   0
  20  -2   4   28.18    6.58   0
 -20   2  -4   18.32    6.50   0
  20   2   4   12.01    8.85   0
  23   3  -4   39.39    8.93   0
 -23   3   4   38.36    9.17   0
  23  -3  -4   55.15    9.12   0
 -23  -3   4   49.51    9.00   0
  23   3  -4   50.99    9.24   0
  23  -3  -4   39.19    9.30   0
 -21   3   4   63.80    7.22   0
  21  -3  -4   59.18    5.34   0
  21   3  -4   48.25    5.48   0
  21   3  -4   42.22    5.24   0
  21  -3  -4   46.38    7.40   0
 -21  -3   4   44.75    5.29   0
  19   3  -4  249.15    8.52   0
 -19   3   4  246.56    8.56   0
  19  -3  -4  271.61    8.33   0
  19  -3  -4  263.11    8.42   0
  19   3  -4  261.16    7.06   0
 -19  -3   4  270.88    8.65   0
  17   3  -4   98.27    6.10   0
 -17  -3   4   89.20    6.04   0
  17   3  -4   85.09    6.02   0
 -17   3   4  122.50    8.18   0
  17  -3  -4  100.82    5.90   0
  17  -3  -4  105.05    8.09   0
 -15   3   4   74.24    6.22   0
 -15  -3   4   96.49    8.30   0
  15   3  -4   86.73    8.34   0
  15   3  -4   75.90    6.28   0
  15  -3  -4   94.33    8.31   0
  15  -3  -4   74.01    6.32   0
  13   3  -4  224.20    6.61   0
  13   3  -4  226.70    6.45   0
  13  -3  -4  218.21    6.29   0
  13  -3  -4  229.05    7.88   0
 -13  -3   4  218.44    6.41   0
 -13   3   4  222.46    7.95   0
 -11  -3   4  120.30    7.46   0
  11  -3  -4  112.69    5.60   0
  11  -3  -4  126.25    7.50   0
 -11   3   4  104.92    5.66   0
  11   3  -4  109.61    5.76   0
 -11  -3   4  112.10    5.83   0
  11   3  -4  115.94    7.48   0
   9  -3  -4  139.00    7.67   0
   9   3  -4  133.42    6.25   0
   9  -3  -4  143.57    6.26   0
  -9   3   4  134.85    6.07   0
   9   3  -4  135.88    7.88   0
  -9  -3   4  136.80    6.32   0
  -9  -3   4  136.83    7.89   0
  -7  -3   4 3446.78   22.84   0
   7  -3  -4 3521.95   22.38   0
   7   3  -4 3464.49   22.81   0
  -7  -3   4 3344.14   22.88   0
   7  -3  -4 3401.60   21.67   0
   7   3  -4 3502.82   22.86   0
  -7   3   4 3480.03   21.92   0
   5   3  -4 1584.02   17.17   0
   5  -3  -4 1631.17   17.94   0
   5  -3  -4 1582.72   17.66   0
  -5  -3   4 1573.08   17.27   0
   5   3  -4 1553.12   17.32   0
  -5   3   4 1583.54   17.68   0
  -3   3   4  994.60   17.33   0
   3   3  -4 1014.70   14.88   0
   3  -3  -4 1022.69   17.54   0
  -3  -3   4  999.16   14.99   0
   3  -3  -4  999.21   17.25   0
  -1  -3   4  118.05    9.11   0
   1  -3  -4  118.82   10.83   0
   1  -3  -4  121.32   12.39   0
  -1   3   4  116.87   10.68   0
   1   3  -4  115.07    7.02   0
   1  -3   4  206.59    9.27   0
  -1   3  -4  213.76    9.22   0
   3   3   4  211.48   12.98   0
  -3  -3  -4  203.55   13.34   0
   3   3   4  210.37   13.75   0
   3  -3   4  194.57    6.91   0
  -3   3  -4  201.70    6.98   0
   5  -3   4 1304.88   13.63   0
   5   3   4 1347.31   20.31   0
  -5  -3  -4 1350.38   19.89   0
  -5   3  -4 1316.69   12.81   0
  -7  -3  -4 1833.49   18.41   0
   7   3   4 1846.72   19.92   0
  -7   3  -4 1780.59   14.60   0
   7  -3   4 1798.76   13.53   0
   7   3   4 1838.89   18.35   0
  -9   3  -4  702.23   10.37   0
   9   3   4  669.17   10.64   0
   9   3   4  672.25   11.15   0
  -9  -3  -4  694.30   10.87   0
   9  -3   4  684.34    8.94   0
  11   3   4  887.10   13.44   0
 -11  -3  -4  891.77   13.03   0
  11   3   4  865.27   12.69   0
  11  -3   4  927.73   11.74   0
 -11   3  -4  875.70   10.07   0
 -13   3  -4    1.83    5.50   0
  13   3   4    1.05    7.36   0
  13  -3   4    4.74    5.48   0
  13   3   4    4.21    7.74   0
 -13  -3  -4   -6.49    7.50   0
 -15  -3  -4    2.56    5.13   0
 -15   3  -4    7.67    7.43   0
  15  -3   4   -3.37    5.35   0
  15   3   4    3.80    7.48   0
  15   3   4    3.12    5.08   0
 -17   3  -4  164.70    8.01   0
 -17  -3  -4  158.29    6.33   0
  17   3   4  144.00    7.86   0
  17   3   4  137.57    6.57   0
  17  -3   4  168.50    6.11   0
  19  -3   4   66.52    6.87   0
  19   3   4   67.97    9.10   0
 -19   3  -4   93.82    9.38   0
  19   3   4   62.55    9.79   0
 -19  -3  -4   89.01    9.22   0
 -22  -4   4    4.31    6.13   0
  22  -4  -4    1.93    6.32   0
 -22   4   4    6.47    6.21   0
  22   4  -4    4.11    6.15   0
  22  -4  -4    4.92    6.34   0
  22   4  -4    1.76    8.99   0
 -20  -4   4  123.71    5.86   0
  20  -4  -4  113.65    5.97   0
  20   4  -4  123.64    5.93   0
  20   4  -4  120.36    7.92   0
 -20   4   4  128.03    7.80   0
  20  -4  -4  115.88    5.74   0
 -18   4   4   21.70    7.48   0
  18  -4  -4   19.80    7.51   0
  18   4  -4   25.22    7.22   0
  18  -4  -4   19.79    5.34   0
 -18  -4   4   29.86    7.24   0
  18   4  -4   23.91    7.40   0
 -16   4   4  235.46    8.69   0
  16  -4  -4  237.25    6.90   0
  16   4  -4  235.85    6.89   0
  16   4  -4  240.85    8.83   0
 -16  -4   4  240.44    6.93   0
  16  -4  -4  242.10    6.77   0
  14   4  -4   13.52    8.04   0
 -14   4   4    9.85    5.81   0
  14  -4  -4   15.00    5.68   0
 -14  -4   4    9.39    8.07   0
  14   4  -4   10.72    8.02   0
  14  -4  -4    7.36    5.80   0
  12  -4  -4 1310.81   11.21   0
 -12  -4   4 1254.68   12.20   0
  12   4  -4 1233.62   12.38   0
 -12  -4   4 1266.77   12.49   0
  12  -4  -4 1341.08   12.68   0
 -12   4   4 1269.13   12.41   0
  12   4  -4 1267.85   12.46   0
  10  -4  -4  114.62    7.30   0
  10   4  -4  104.66    7.52   0
  10   4  -4   99.19    5.85   0
 -10  -4   4  114.56    5.89   0
 -10  -4   4  112.38    7.60   0
 -10   4   4  112.84    7.40   0
  -8   4   4 1734.39   14.53   0
   8   4  -4 1722.66   16.44   0
  -8  -4   4 1772.71   16.72   0
   8  -4  -4 1742.87   14.53   0
   8   4  -4 1776.70   16.72   0
   6   4  -4  180.61    7.06   0
  -6   4   4  177.22    8.38   0
   6  -4  -4  173.02    8.56   0
   6   4  -4  169.80    7.04   0
  -6  -4   4  172.55    7.21   0
  -4   4   4 4507.12   29.47   0
   4   4  -4 4467.23   25.77   0
   4  -4  -4 4443.39   28.43   0
   4  -4  -4 4653.47   30.20   0
  -4  -4   4 4518.05   25.79   0
   2   4  -4    8.93    5.33   0
  -2  -4   4   13.40    7.30   0
  -2   4   4   12.43    6.96   0
   2  -4  -4   11.35    7.20   0
   2  -4  -4   15.15    7.20   0
   0  -4   4  555.54   11.07   0
   0   4  -4  554.99    9.85   0
  -2   4  -4  279.39    9.22   0
   2  -4   4  277.91    7.56   0
   4  -4   4 2064.17   15.18   0
  -4   4  -4 2097.38   16.19   0
   6  -4   4  291.77    7.00   0
  -6   4  -4  283.99    7.04   0
  -6  -4  -4  298.05   11.48   0
   6   4   4  302.56   12.21   0
   6   4   4  290.58   10.82   0
  -8  -4  -4 3116.89   25.27   0
   8   4   4 2906.40   24.59   0
   8  -4   4 2894.11   16.07   0
  -8   4  -4 2927.93   16.17   0
   8   4   4 2989.91   25.71   0
  10  -4   4   44.84    5.96   0
 -10  -4  -4   46.88    8.48   0
  10   4   4   37.00    8.76   0
  10   4   4   39.57    8.27   0
 -10   4  -4   46.89    6.18   0
 -12  -4  -4  210.96    9.20   0
  12   4   4  195.20    8.94   0
  12   4   4  189.83    7.66   0
  12  -4   4  199.43    6.66   0
 -12   4  -4  192.62    8.58   0
  14   4   4   46.24    5.86   0
  14   4   4   57.16    7.42   0
  14  -4   4   42.14    7.60   0
 -14   4  -4   42.98    5.68   0
 -14  -4  -4   47.93    5.65   0
  16   4   4  354.65    9.58   0
 -16  -4  -4  345.50    9.28   0
  16   4   4  339.54    9.11   0
 -16   4  -4  330.42    8.84   0
  16  -4   4  345.91    7.02   0
 -18  -4  -4   10.32    8.70   0
  18   4   4    7.75    8.66   0
 -18   4  -4   18.13    9.12   0
  18   4   4   13.62    9.12   0
  18  -4   4   18.29    8.92   0
 -20   4  -4   84.10    9.69   0
  20   4   4  130.90    9.27   0
  20   4   4  124.05   10.09   0
  20  -4   4  132.62    9.78   0
 -20  -4  -4  117.66    9.63   0
 -23   5   4  233.63    8.48   0
 -23  -5   4  315.68   10.44   0
  23  -5  -4  318.00   10.35   0
  23   5  -4  296.04   10.44   0
  23  -5  -4  209.90    8.51   0
  23   5  -4  254.65    8.86   0
  21   5  -4   60.72    8.91   0
  21   5  -4   50.73    6.58   0
  21  -5  -4   67.42    9.07   0
  21  -5  -4   54.17    6.62   0
 -21  -5   4   34.48    9.03   0
 -21   5   4   37.49    6.79   0
  19   5  -4   31.50    7.30   0
  19  -5  -4   26.51    7.34   0
 -19  -5   4   29.17    7.13   0
  19   5  -4   49.94    7.26   0
  19  -5  -4   38.99    5.13   0
 -19   5   4   39.69    7.30   0
  17  -5  -4   72.45    5.49   0
 -17  -5   4   67.52    5.57   0
  17  -5  -4   71.48    7.59   0
 -17   5   4   66.62    7.57   0
  17   5  -4   65.37    5.68   0
  17   5  -4   69.15    7.58   0
  15   5  -4  119.66    6.29   0
  15  -5  -4  108.70    8.24   0
  15  -5  -4  116.87    6.07   0
 -15   5   4  130.72    8.06   0
  15   5  -4  130.93    8.17   0
 -15  -5   4  111.78    6.21   0
  13  -5  -4    3.29    5.77   0
  13  -5  -4    2.01    5.50   0
 -13  -5   4    4.01    7.94   0
 -13  -5   4   -1.18    5.60   0
  13   5  -4    0.99    7.79   0
  13   5  -4    0.30    5.54   0
 -13   5   4   -6.20    5.57   0
  11  -5  -4  961.11   11.34   0
 -11   5   4  933.09   11.39   0
  11   5  -4  909.21   11.19   0
  11   5  -4  867.91   11.17   0
 -11  -5   4  894.90   11.21   0
  -9  -5   4 1098.25   13.59   0
   9   5  -4 1115.38   13.67   0
   9  -5  -4 1149.98   12.60   0
  -9   5   4 1107.47   12.47   0
   9   5  -4 1107.73   13.62   0
  -7   5   4  200.31    6.81   0
   7   5  -4  198.36    8.64   0
   7   5  -4  193.02    8.63   0
   7  -5  -4  206.29    6.78   0
  -7  -5   4  196.97    8.61   0
  -5  -5   4    1.53    4.86   0
   5   5  -4    1.26    6.84   0
   5  -5  -4    6.52    6.69   0
   5   5  -4    3.30    4.82   0
  -5   5   4    1.79    6.61   0
  -3  -5   4  297.36    9.52   0
   3   5  -4  320.63    9.52   0
   3  -5  -4  303.60   10.49   0
   3  -5  -4  318.91   10.87   0
  -3   5   4  289.45   10.26   0
  -1  -5   4  276.37    9.30   0
  -1   5   4  265.16   11.91   0
   1  -5  -4  281.20   12.50   0
   1  -5  -4  279.98   14.05   0
   1   5  -4  283.87    7.79   0
   1  -5   4 1084.41   12.00   0
  -1   5  -4 1058.57   12.00   0
  -3   5  -4 1058.74   11.54   0
   3  -5   4 1085.21   11.44   0
   5  -5   4   22.88    5.05   0
  -5   5  -4   39.79    7.03   0
  -7   5  -4    4.50    6.78   0
  -7  -5  -4    2.34    7.98   0
   7   5   4    5.04    6.83   0
   7  -5   4    6.62    4.63   0
   7   5   4    2.87    7.14   0
   9   5   4   10.02    9.18   0
  -9   5  -4   27.69    5.96   0
   9  -5   4   13.13    5.90   0
   9   5   4   14.27    8.12   0
  -9  -5  -4   16.83    9.89   0
 -11   5  -4  664.10    9.02   0
  11   5   4  646.77   13.64   0
  11   5   4  622.46   12.91   0
  11  -5   4  681.87   10.66   0
 -11  -5  -4  656.13   13.20   0
  13  -5   4  421.95    9.33   0
  13   5   4  398.57   11.07   0
 -13   5  -4  411.36    9.45   0
  13   5   4  385.44   10.55   0
 -13  -5  -4  408.42   10.50   0
 -15   5  -4  271.26    6.98   0
  15   5   4  277.20    9.81   0
  15  -5   4  250.90    6.59   0
 -15  -5  -4  252.70    7.47   0
  15   5   4  258.41    7.66   0
  17   5   4   -0.06    8.57   0
 -17   5  -4   -1.97    6.37   0
 -17  -5  -4   -1.79    7.79   0
  17  -5   4   14.06    8.97   0
  17   5   4    1.18    9.13   0
 -19   5  -4    6.87    9.10   0
 -19  -5  -4    3.79    5.74   0
  19   5   4   11.49    9.08   0
  19   5   4    2.88    8.56   0
  19  -5   4   18.46    6.33   0
  22   6  -4  204.06    8.59   0
 -22  -6   4  244.54   10.56   0
  22   6  -4  215.79   10.58   0
  22  -6  -4  211.43   10.20   0
  22  -6  -4  230.70    8.23   0
 -22   6   4  243.32   10.22   0
 -20  -6   4    6.13    8.67   0
  20   6  -4    9.56    8.75   0
  20  -6  -4    5.03    8.81   0
  20   6  -4   -3.85    9.03   0
  20  -6  -4    4.51    6.38   0
 -20   6   4    8.28    6.56   0
 -18  -6   4  121.86    7.84   0
  18  -6  -4  110.44    5.92   0
 -18   6   4  101.53    5.89   0
  18   6  -4  123.48    8.03   0
  18  -6  -4  106.29    5.96   0
  18   6  -4  117.90    7.92   0
  16   6  -4   21.84    7.44   0
  16   6  -4   18.40    5.23   0
  16  -6  -4   18.78    5.38   0
 -16   6   4   27.72    5.25   0
  16  -6  -4   29.52    5.27   0
  14  -6  -4  446.13    9.56   0
 -14  -6   4  458.59    8.91   0
  14   6  -4  444.75   10.25   0
  14   6  -4  409.29    8.55   0
 -14   6   4  451.45    7.92   0
  14  -6  -4  441.44    7.95   0
 -12   6   4   49.88    8.04   0
  12   6  -4   35.02    5.84   0
  12  -6  -4   31.01    7.96   0
  12   6  -4   40.77    7.92   0
 -12  -6   4   35.73    8.04   0
 -10   6   4 1809.54   14.13   0
 -10  -6   4 1917.23   17.42   0
  10  -6  -4 1856.00   14.00   0
  10   6  -4 1883.90   17.49   0
  10   6  -4 1876.09   17.23   0
  -8   6   4    1.43    6.62   0
   8  -6  -4    9.64    4.68   0
  -8  -6   4    7.96    4.72   0
   8   6  -4    6.12    4.61   0
   8   6  -4    5.02    6.68   0
  -6   6   4  172.77    6.61   0
   6   6  -4  176.73    8.26   0
   6  -6  -4  185.47    8.19   0
   6   6  -4  183.85    6.93   0
  -6  -6   4  193.58    8.40   0
  -4  -6   4    4.88    4.84   0
   4  -6  -4   -2.25    6.77   0
  -4   6   4    1.58    6.68   0
   4   6  -4    2.46    6.90   0
  -2   6   4  635.30   14.15   0
  -2  -6   4  666.72   11.41   0
   2  -6  -4  675.99   14.50   0
   2  -6  -4  648.18   14.67   0
   2   6  -4  670.63   11.43   0
   0  -6  -4   81.78   15.20   0
   0   6   4   80.47   12.50   0
   0  -6   4   82.56    5.81   0
   0   6  -4   87.70    7.77   0
  -2   6  -4 1338.19   12.59   0
   2  -6   4 1321.80   12.65   0
  -4   6  -4   45.21    5.06   0
   4  -6   4   33.51    5.11   0
  -6   6  -4  100.73    6.68   0
   6  -6   4  112.28    6.60   0
  -8   6  -4    1.42    5.63   0
   8  -6   4    0.84    5.57   0
  10   6   4 1122.83   20.38   0
  10  -6   4 1183.66   12.17   0
 -10   6  -4 1121.72   10.68   0
  10   6   4 1149.77   20.97   0
  12   6   4    5.40    7.30   0
 -12  -6  -4    4.58    7.98   0
  12   6   4    3.77    7.70   0
 -12   6  -4   -1.81    7.61   0
  12  -6   4   11.33    5.20   0
 -14  -6  -4  730.60   13.01   0
  14   6   4  654.95   14.16   0
  14  -6   4  667.26   10.67   0
 -14   6  -4  724.33    8.99   0
  14   6   4  692.22   13.26   0
  16  -6   4   12.30    6.38   0
  16   6   4    4.21    8.62   0
 -16  -6  -4    2.67    8.03   0
  16   6   4    8.28    8.98   0
 -16   6  -4   -4.34    6.45   0
 -18   6  -4   -2.76    9.07   0
  18   6   4    2.58    8.60   0
  18   6   4    3.51    9.00   0
 -18  -6  -4    2.36    9.84   0
  18  -6   4   -5.31    9.14   0
  19  -7  -4   13.76    6.53   0
  19   7  -4   18.49    8.91   0
  19  -7  -4   13.35    6.39   0
  19   7  -4    8.78    8.91   0
 -19   7   4    2.32    6.66   0
  17  -7  -4  395.38    7.97   0
 -17   7   4  393.08    7.86   0
  17   7  -4  422.87   10.42   0
  17  -7  -4  396.55    7.84   0
  17   7  -4  387.95    8.73   0
  15  -7  -4  222.52    6.75   0
 -15   7   4  203.15    6.59   0
  15   7  -4  229.61    9.07   0
  15   7  -4  218.81    7.27   0
  15  -7  -4  262.71    8.38   0
 -13   7   4   89.29    7.98   0
  13   7  -4   94.98    8.07   0
  13   7  -4   99.22    8.11   0
 -13  -7   4   99.53    8.25   0
  13  -7  -4   98.10    5.90   0
  11   7  -4  232.32    7.60   0
  11  -7  -4  234.62    7.05   0
 -11  -7   4  228.46    7.49   0
 -11   7   4  245.55    7.02   0
  11   7  -4  232.48    9.49   0
   9   7  -4   90.01    8.56   0
  -9   7   4   83.70    6.16   0
   9   7  -4   80.75    6.37   0
   9  -7  -4   84.40    6.09   0
  -9  -7   4   75.02    6.32   0
  -7  -7   4   20.73    8.49   0
   7   7  -4   17.76    8.29   0
   7   7  -4   13.39    8.49   0
   7  -7  -4   15.80    8.17   0
  -7   7   4   16.89    8.24   0
  -5  -7   4 1601.14   15.27   0
  -5   7   4 1616.52   17.23   0
   5  -7  -4 1639.32   17.39   0
   5   7  -4 1568.12   15.00   0
   5   7  -4 1638.16   16.94   0
   3   7  -4  307.71    8.39   0
   3  -7  -4  322.05   13.06   0
  -3   7   4  308.16   11.09   0
  -3  -7   4  312.99   10.67   0
  -1   7   4  320.58   14.10   0
  -1  -7   4  325.26    8.53   0
   1   7  -4  326.25    8.49   0
   1  -7  -4  322.35   12.86   0
   1  -7  -4  340.06   14.92   0
  -1   7  -4  137.00    6.83   0
   1  -7   4  135.79    9.02   0
  -3   7  -4  442.40   10.46   0
   3  -7   4  425.64    8.69   0
  -5   7  -4   12.53    5.76   0
   5  -7   4    9.11    7.93   0
  -7   7  -4  398.99    7.94   0
   7  -7   4  391.92    7.86   0
   9  -7   4 1214.35   10.97   0
  -9   7  -4 1177.16   11.08   0
 -11   7  -4    5.76    5.26   0
  11  -7   4   -2.57    5.25   0
  13   7   4    6.83    8.32   0
  13   7   4    5.83    8.33   0
  13  -7   4   10.31    5.08   0
 -13   7  -4    4.51    7.46   0
 -15   7  -4  199.47    8.07   0
  15  -7   4  235.91    7.86   0
  15   7   4  235.55   13.52   0
  15   7   4  240.48   13.95   0
 -17  -7  -4    3.14    7.98   0
  17   7   4    6.13   10.32   0
 -17   7  -4  -12.51    6.38   0
  17  -7   4    4.81    6.42   0
  17   7   4    0.47    8.99   0
 -18   8   4   21.05    6.55   0
  18  -8  -4   11.99    9.41   0
  18  -8  -4   31.16    6.46   0
  18   8  -4   31.94    9.11   0
  18   8  -4   19.07    9.09   0
  16   8  -4  156.98   10.10   0
  16  -8  -4  170.61    9.77   0
  16  -8  -4  170.77    9.84   0
  16   8  -4  165.18   10.06   0
 -16   8   4  153.63    9.63   0
 -14   8   4   -3.05    7.27   0
  14   8  -4    5.01    6.98   0
  14   8  -4    5.09    7.21   0
  14  -8  -4    0.54    5.12   0
  14  -8  -4    7.77    7.20   0
 -12  -8   4  186.87    7.25   0
  12   8  -4  201.83    9.02   0
  12  -8  -4  186.36    6.54   0
  12   8  -4  183.59    7.03   0
 -12   8   4  203.86    6.68   0
 -10   8   4   -1.36    5.25   0
 -10  -8   4    2.50    7.18   0
  10   8  -4    3.58    7.24   0
  10   8  -4    2.88    7.45   0
  10  -8  -4   -1.66    7.21   0
   8   8  -4  380.48   10.62   0
  -8   8   4  373.99   10.09   0
   8   8  -4  368.72   10.49   0
  -8  -8   4  376.41   10.69   0
   8  -8  -4  368.84    8.27   0
  -6  -8   4  111.84    6.79   0
  -6   8   4  135.54    8.72   0
   6   8  -4  122.15    6.80   0
   6  -8  -4  125.82    6.79   0
   6   8  -4  133.87    8.95   0
   4  -8  -4 1818.95   19.18   0
  -4   8   4 1727.61   18.62   0
  -4  -8   4 1751.74   15.76   0
   4   8  -4 1803.32   17.32   0
   2   8  -4  108.44    6.59   0
  -2   8   4  112.81   10.51   0
   2  -8  -4  114.61   10.75   0
  -2  -8   4  112.49    8.67   0
   2  -8  -4  110.54    9.38   0
   0  -8   4   89.45    8.44   0
   0   8  -4   89.11    6.30   0
   2  -8   4   21.99    5.70   0
  -2   8  -4   34.98    5.66   0
  -4   8  -4  277.10    7.57   0
   4  -8   4  292.40    7.40   0
   6  -8   4    1.13    5.35   0
  -6   8  -4    2.55    5.48   0
  -8   8  -4 1168.98   12.89   0
   8  -8   4 1162.75   11.02   0
  10  -8   4   -5.53    7.24   0
 -10   8  -4   -8.28    7.40   0
  12  -8   4   14.66    6.50   0
 -12   8  -4   22.72    8.49   0
 -14   8  -4   -9.56    6.60   0
  14  -8   4  -12.01    9.09   0
  17   9  -4    7.18    8.75   0
  17  -9  -4   13.86    8.81   0
  17  -9  -4   13.53    6.36   0
 -17   9   4    5.63    6.38   0
  17   9  -4    5.95    8.75   0
  15   9  -4  110.72    9.94   0
  15   9  -4   98.51   10.06   0
  15  -9  -4   94.32    7.14   0
  15  -9  -4  105.08    9.73   0
 -15   9   4  106.46    9.75   0
 -13   9   4   10.89    5.20   0
  13   9  -4   14.82    7.26   0
  13  -9  -4   10.80    5.30   0
  13   9  -4    8.54    5.23   0
 -13  -9   4   14.20    4.69   0
  13  -9  -4    7.24    5.13   0
 -11  -9   4  121.09    8.02   0
 -11   9   4  110.92    6.14   0
  11   9  -4  104.66    8.38   0
  11  -9  -4  128.74    6.38   0
  11  -9  -4  125.68    8.00   0
  11   9  -4  119.81    8.56   0
  -9  -9   4  171.88    8.91   0
  -9   9   4  159.91    8.57   0
   9   9  -4  162.24    8.82   0
   9  -9  -4  186.22    6.67   0
   9   9  -4  172.52    9.07   0
  -7  -9   4    8.01    7.44   0
  -7   9   4    2.36    7.46   0
   7   9  -4    4.81    7.67   0
   7   9  -4   15.02    7.23   0
   7  -9  -4    4.44    5.28   0
  -5  -9   4   10.32    7.57   0
  -5   9   4   10.23    7.44   0
   5   9  -4    8.01    7.66   0
   5  -9  -4   17.73    7.58   0
   5  -9  -4   10.65    7.82   0
   5   9  -4   10.62    7.56   0
   3  -9  -4  188.93    9.79   0
   3  -9  -4  197.20    9.22   0
   3   9  -4  202.57    9.33   0
  -3   9   4  188.88    9.61   0
  -3  -9   4  202.73    7.33   0
  -1   9   4  220.17   12.37   0
  -1  -9   4  241.23    9.02   0
   1  -9  -4  227.38   12.44   0
   1  -9  -4  227.89   12.08   0
   1   9  -4  218.57    7.21   0
   1  -9   4   50.22    5.50   0
  -1   9  -4   39.48    7.80   0
   3  -9   4  201.94    8.57   0
  -3   9  -4  193.02    6.77   0
  -5   9  -4   28.13    7.54   0
   5  -9   4   25.39    5.53   0
  -7   9  -4   23.60    7.52   0
   7  -9   4   20.59    5.44   0
  -9   9  -4   17.96    7.47   0
   9  -9   4   18.26    7.40   0
 -11   9  -4   46.65    6.82   0
  11  -9   4   44.85    9.33   0
 -13   9  -4   10.42    6.74   0
  13  -9   4   36.81    9.16   0
 -14  10   4   78.26    9.63   0
  14 -10  -4   68.15    7.13   0
  14  10  -4   94.06    9.79   0
  14 -10  -4  108.05    9.58   0
  14  10  -4   72.93   10.23   0
 -12  10   4    1.21    9.19   0
  12  10  -4    4.64   10.78   0
 -12 -10   4    2.06    8.28   0
  12 -10  -4   -1.03    6.40   0
  12 -10  -4    6.46    9.03   0
  12  10  -4   -1.20    9.21   0
 -10  10   4  283.43   10.78   0
  10  10  -4  247.87   13.09   0
  10  10  -4  284.00   11.63   0
  10 -10  -4  280.50   10.81   0
  10 -10  -4  292.64   10.82   0
 -10 -10   4  275.70   11.03   0
   8 -10  -4    7.19    7.19   0
  -8 -10   4   -0.81    6.56   0
   8 -10  -4    4.54    7.14   0
   8  10  -4   -0.57    7.07   0
   8  10  -4    1.84    7.33   0
  -8  10   4    3.49    7.04   0
  -6 -10   4  104.54    8.21   0
   6 -10  -4   99.67    8.27   0
   6 -10  -4  106.76    7.63   0
   6  10  -4  105.66    8.29   0
   6  10  -4   91.19    8.09   0
  -6  10   4  109.28    8.06   0
  -4 -10   4    2.34    5.15   0
  -4  10   4    5.89    7.00   0
   4 -10  -4    3.01    6.44   0
   4 -10  -4    4.28    6.51   0
   4  10  -4    3.97    4.98   0
   4  10  -4    1.20    7.38   0
   2  10  -4  107.24    6.25   0
   2 -10  -4  103.51    9.84   0
   2 -10  -4  108.06    9.61   0
  -2 -10   4   94.91    6.33   0
  -2  10   4   96.92   10.26   0
   0  10  -4   13.36    7.64   0
   0 -10   4   16.20    5.46   0
   2 -10   4  220.01    8.99   0
  -2  10  -4  248.66    9.08   0
   4 -10   4   25.88    5.22   0
  -4  10  -4   19.48    7.53   0
   6 -10   4  161.16    7.56   0
  -6  10  -4  154.84    9.90   0
  -8  10  -4    2.97    6.43   0
   8 -10   4    3.37    6.37   0
 -10  10  -4  101.05    9.65   0
  10 -10   4   93.65    9.66   0
  11  11  -4   43.60    9.35   0
  11 -11  -4   43.68    6.88   0
 -11 -11   4   33.32    9.04   0
  11 -11  -4   50.05    9.10   0
  11  11  -4   32.31   11.79   0
 -11  11   4   42.81    9.34   0
   9  11  -4    5.30    8.68   0
  -9 -11   4   -4.83   10.16   0
  -9  11   4    5.37    8.98   0
   9 -11  -4    3.94    8.24   0
   9 -11  -4   -1.09    9.03   0
   9  11  -4    6.60   10.99   0
   7  11  -4   36.14    9.51   0
   7 -11  -4   43.10    8.51   0
   7 -11  -4   38.83    8.88   0
  -7 -11   4   41.22    8.75   0
   7  11  -4   29.58    9.18   0
  -7  11   4   26.54    9.22   0
   5  11  -4   49.73    9.40   0
   5 -11  -4   46.88    8.91   0
  -5 -11   4   52.06    8.66   0
   5 -11  -4   50.23    8.80   0
  -5  11   4   48.37    9.29   0
   5  11  -4   43.50    9.25   0
   3 -11  -4    4.09    9.91   0
   3  11  -4   10.29    9.07   0
   3 -11  -4    9.57   10.24   0
  -3  11   4    4.03   10.83   0
  -3 -11   4    8.38    8.99   0
   3  11  -4   -1.55    8.95   0
  -1 -11   4   79.71    9.59   0
   1  11  -4   60.53    7.21   0
  -1  11  -4   12.23    9.30   0
   1 -11   4    8.68    9.25   0
  -3  11  -4    3.64    9.14   0
   3 -11   4   -0.35    9.07   0
   5 -11   4   51.40    7.11   0
  -5  11  -4   44.50    6.94   0
  -7  11  -4   34.05    6.89   0
   7 -11   4   47.09    9.34   0
   2  12  -4    2.04    6.27   0
   2  12  -4    7.88    8.74   0
 -24   0   5   -7.76    6.28   0
  24   0  -5   -4.44    6.34   0
  24   0  -5   -0.08    8.97   0
  22   0  -5   -1.00    4.94   0
 -22   0   5   -2.92    4.95   0
  22   0  -5   -4.12    7.27   0
 -20   0   5   -6.62    5.12   0
  20   0  -5    0.12    5.05   0
  20   0  -5   -0.48    5.09   0
  18   0  -5   -0.24    5.40   0
  18   0  -5   -4.22    5.40   0
 -18   0   5    2.12    5.28   0
 -16   0   5    3.71    7.91   0
  16   0  -5   -4.99    7.99   0
  16   0  -5    3.15    7.99   0
 -14   0   5   -0.45    4.66   0
  14   0  -5    2.66    4.66   0
  14   0  -5   -3.76    6.55   0
 -12   0   5    2.06    4.88   0
  12   0  -5    1.57    4.80   0
  12   0  -5   -2.60    4.83   0
 -10   0   5   -0.32    5.06   0
  10   0  -5   -3.80    5.04   0
 -10   0   5    2.13    5.05   0
  10   0  -5    0.83    5.13   0
   8   0  -5    1.74    7.39   0
  -8   0   5    0.43    5.16   0
   8   0  -5   -0.29    5.06   0
  -8   0   5   -7.60    7.37   0
   6   0  -5    2.06    8.50   0
  -6   0   5   -2.37    5.85   0
  -6   0   5   -1.58    8.38   0
   6   0  -5    4.65    5.80   0
   4   0  -5   -3.49    9.39   0
  -4   0   5    6.13    9.13   0
   4   0  -5    0.61    6.40   0
  -4   0   5   -1.64    6.50   0
  -2   0   5   -1.22    9.33   0
   2   0  -5    1.39    6.88   0
   0   0  -5    3.91    9.79   0
   0   0   5    1.76    9.43   0
   2   0   5   -1.01    8.51   0
  -2   0  -5   -3.41    8.70   0
   4   0   5   -1.80    5.18   0
  -4   0  -5    1.14    5.25   0
  -6   0  -5    0.75    7.06   0
   6   0   5    1.53    5.03   0
  -8   0  -5   -1.97    6.70   0
   8   0   5   -4.10    6.76   0
 -10   0  -5   -1.56    4.64   0
  10   0   5    2.96    4.73   0
 -12   0  -5   -1.62    5.80   0
  12   0   5   -0.30    5.88   0
 -14   0  -5    6.90    5.17   0
  14   0   5   -0.89    7.58   0
 -16   0  -5   -1.81    7.27   0
  16   0   5    2.47    5.18   0
 -18   0  -5   -2.75    7.05   0
  18   0   5    2.79    7.26   0
  20   0   5    3.40    8.77   0
 -20   0  -5   13.64    8.80   0
  20   0   5  -11.63    6.51   0
 -25   1   5   59.48    6.73   0
  25   1  -5   17.23    9.44   0
  25  -1  -5   58.06    6.93   0
  25  -1  -5   50.13    6.83   0
 -25  -1   5   58.71    6.74   0
  25   1  -5   58.41    6.76   0
  23   1  -5   -0.73    8.01   0
  23  -1  -5   -1.12    6.37   0
  23  -1  -5   -7.37    6.39   0
  23   1  -5   -8.31    7.97   0
 -23   1   5    5.57    4.92   0
 -23  -1   5   -3.54    8.00   0
  21   1  -5  333.98    8.66   0
 -21  -1   5  319.23    8.85   0
  21   1  -5  344.39    8.75   0
  21  -1  -5  334.62    6.92   0
  21  -1  -5  304.62    8.85   0
 -21   1   5  306.89    6.97   0
  19  -1  -5   75.88    5.81   0
  19   1  -5   67.10    5.76   0
  19  -1  -5   66.50    5.68   0
  19   1  -5   67.80    7.76   0
 -19  -1   5   73.22    7.77   0
 -19   1   5   65.39    5.81   0
 -17  -1   5    3.96    7.84   0
 -17   1   5    6.04    5.51   0
  17   1  -5   15.48    7.75   0
  17   1  -5    2.15    7.93   0
  17  -1  -5   13.10    5.58   0
  17  -1  -5    9.14    5.61   0
  15   1  -5  393.34    7.41   0
  15  -1  -5  419.47    7.35   0
  15   1  -5  434.83    7.54   0
  15  -1  -5  425.29    7.22   0
 -15   1   5  402.40    7.17   0
 -15  -1   5  421.19    7.41   0
  13   1  -5  373.56    7.48   0
  13   1  -5  350.53    7.26   0
 -13  -1   5  335.16    7.38   0
 -13   1   5  365.18    8.66   0
  13  -1  -5  339.20    8.75   0
  13  -1  -5  380.01    8.62   0
  11   1  -5  497.23    8.55   0
  11   1  -5  491.30    8.64   0
 -11  -1   5  528.60    8.72   0
  11  -1  -5  529.52    9.73   0
 -11   1   5  507.17    9.75   0
  11  -1  -5  516.63    9.61   0
 -11  -1   5  515.19    8.71   0
   9   1  -5 4339.21   22.57   0
   9  -1  -5 4352.36   22.97   0
   9   1  -5 4127.00   22.34   0
   9  -1  -5 4272.01   22.32   0
  -9   1   5 4298.09   22.17   0
  -9  -1   5 4160.51   22.48   0
  -9  -1   5 4233.74   22.27   0
   7  -1  -5  551.19   10.26   0
  -7   1   5  563.32   10.14   0
   7  -1  -5  563.33   11.45   0
  -7  -1   5  565.62   10.24   0
  -7  -1   5  553.42   10.29   0
  -7   1   5  554.27   10.13   0
   7   1  -5  569.10   10.25   0
   7   1  -5  549.99   10.13   0
   5  -1  -5 1770.41   18.10   0
  -5  -1   5 1765.09   18.92   0
  -5  -1   5 1775.89   17.83   0
  -5   1   5 1823.05   19.41   0
  -5   1   5 1749.29   18.30   0
   5  -1  -5 1841.09   19.53   0
   5   1  -5 1798.38   18.82   0
   5   1  -5 1776.92   17.74   0
  -3   1   5 1983.95   21.75   0
   3  -1  -5 2040.92   21.84   0
   3   1  -5 1964.69   19.82   0
  -3   1   5 2001.57   21.83   0
  -3  -1   5 1979.42   19.47   0
   3  -1  -5 2014.87   22.04   0
  -1  -1   5 1994.89   19.75   0
   1   1  -5 1978.84   19.96   0
   1  -1  -5 1919.55   24.79   0
  -1   1   5 2065.78   24.79   0
  -1   1  -5    6.18    6.42   0
   1   1   5    7.65    8.86   0
   1  -1   5    7.50    8.94   0
  -1  -1  -5    9.56    9.00   0
   3  -1   5 2817.69   20.02   0
  -3   1  -5 2786.25   20.70   0
  -3  -1  -5 2774.82   23.26   0
   3   1   5 2761.16   23.73   0
  -5   1  -5  213.86    7.14   0
  -5  -1  -5  228.66    7.72   0
   5  -1   5  234.06    8.74   0
   5   1   5  220.80    7.71   0
   7   1   5    4.74    4.86   0
   7  -1   5    3.32    6.91   0
  -7   1  -5    9.13    6.78   0
  -7  -1  -5    4.07    4.87   0
  -9  -1  -5  763.18    9.96   0
  -9   1  -5  752.52   10.69   0
   9   1   5  768.90   11.45   0
   9  -1   5  761.22    9.54   0
 -11   1  -5 1036.41   10.73   0
 -11  -1  -5 1099.01   13.00   0
  11   1   5 1056.70   13.11   0
  11  -1   5 1034.72   10.80   0
  13   1   5   42.18    8.11   0
 -13  -1  -5   44.77    5.79   0
 -13   1  -5   53.40    8.01   0
  13  -1   5   42.44    7.97   0
 -15  -1  -5  137.80    8.03   0
 -15   1  -5  127.89    6.11   0
  15   1   5  129.04    6.24   0
  15  -1   5  130.70    6.16   0
 -17   1  -5  114.22    7.64   0
 -17  -1  -5  102.37    5.76   0
  17   1   5   96.51    6.12   0
  17   1   5  116.26    6.05   0
  17  -1   5  112.20    5.81   0
 -19  -1  -5    6.19    6.12   0
  19   1   5   -5.06    6.39   0
  19   1   5   10.36    9.07   0
  19  -1   5   -4.89    6.57   0
 -19   1  -5    7.08    8.84   0
  24   2  -5    6.80    6.46   0
  24   2  -5   20.94    8.87   0
  24  -2  -5   25.07    8.99   0
  24  -2  -5    4.50    6.53   0
 -24   2   5   19.72    9.02   0
 -24  -2   5    6.29    8.90   0
 -22   2   5  177.45    7.86   0
  22  -2  -5  165.22    7.88   0
  22  -2  -5  168.44    7.96   0
  22   2  -5  158.64    6.19   0
 -22  -2   5  144.58    7.94   0
  22   2  -5  119.00    6.07   0
 -20   2   5   16.22    5.18   0
  20   2  -5    3.52    7.33   0
  20  -2  -5   24.00    5.11   0
  20  -2  -5   35.71    7.24   0
 -20  -2   5   13.74    7.23   0
  20   2  -5   20.47    7.20   0
  18  -2  -5  254.49    6.66   0
  18  -2  -5  294.99    8.84   0
 -18  -2   5  283.56    8.85   0
 -18   2   5  266.53    8.71   0
  18   2  -5  263.21    8.68   0
  18   2  -5  268.12    8.91   0
  16  -2  -5   67.49    6.01   0
  16   2  -5   60.78    5.87   0
  16  -2  -5   63.78    5.92   0
 -16  -2   5   56.74    6.04   0
 -16   2   5   58.39    6.01   0
  16   2  -5   67.22    6.04   0
 -14  -2   5  143.78    5.83   0
  14   2  -5  148.12    5.84   0
  14  -2  -5  150.23    7.40   0
 -14   2   5  161.06    7.43   0
  14   2  -5  151.69    5.79   0
  14  -2  -5  151.63    7.36   0
  12  -2  -5  116.45    7.30   0
  12  -2  -5   97.75    5.57   0
 -12  -2   5  109.10    7.34   0
  12   2  -5  103.80    7.45   0
 -12   2   5  100.11    7.36   0
  12   2  -5   98.08    5.58   0
 -12  -2   5  116.12    5.63   0
  10   2  -5   82.66    7.32   0
  10  -2  -5   78.27    5.53   0
 -10  -2   5   79.69    7.45   0
  10   2  -5   84.43    7.33   0
 -10   2   5   77.67    5.50   0
 -10  -2   5   79.87    7.54   0
  10  -2  -5   87.83    7.20   0
  -8   2   5  149.18    8.13   0
   8   2  -5  149.97    6.56   0
   8   2  -5  159.21    6.62   0
   8  -2  -5  152.96    8.15   0
  -8  -2   5  155.89    6.58   0
  -8  -2   5  148.43    6.64   0
   8  -2  -5  147.96    8.30   0
   6   2  -5 1365.31   14.82   0
   6  -2  -5 1379.39   15.99   0
   6   2  -5 1388.91   15.83   0
  -6  -2   5 1326.81   14.56   0
   6  -2  -5 1364.48   15.19   0
  -6  -2   5 1324.24   15.72   0
  -6   2   5 1440.64   15.34   0
  -6   2   5 1379.80   15.15   0
   4  -2  -5  134.22    7.83   0
   4   2  -5  142.23    7.41   0
   4  -2  -5  138.85    9.62   0
  -4   2   5  136.37    9.61   0
  -4   2   5  129.49    7.72   0
   4   2  -5  133.25    7.45   0
  -4  -2   5  139.38    7.52   0
   2  -2  -5 1407.41   21.65   0
  -2  -2   5 1405.37   17.08   0
   2  -2  -5 1423.15   22.01   0
   2   2  -5 1412.70   17.08   0
  -2   2   5 1355.86   21.45   0
  -2   2   5 1394.89   21.61   0
   0  -2  -5  410.24   15.10   0
   0   2   5  417.75   14.67   0
   0   2  -5  421.15   11.51   0
   0  -2   5  407.63   11.22   0
   2  -2   5   24.16    7.71   0
  -2  -2  -5   26.97    7.98   0
  -2   2  -5   19.61    7.92   0
   2   2   5   25.20    8.05   0
   4   2   5  354.56   10.10   0
  -4  -2  -5  354.40   11.16   0
  -4   2  -5  384.11    9.74   0
   4  -2   5  350.87    9.56   0
  -6   2  -5    8.44    6.93   0
   6  -2   5   -0.18    4.87   0
   6   2   5    2.42    6.96   0
  -6  -2  -5    0.56    6.92   0
  -8  -2  -5   33.62    5.19   0
  -8   2  -5   34.16    5.18   0
   8   2   5   35.50    7.12   0
   8  -2   5   43.54    5.04   0
 -10   2  -5  224.45    6.39   0
 -10  -2  -5  218.26    8.18   0
  10   2   5  227.62    8.58   0
  10  -2   5  212.20    6.34   0
 -12  -2  -5   23.90    7.81   0
 -12   2  -5   16.75    8.12   0
  12  -2   5   34.61    8.07   0
  12   2   5   21.81    5.92   0
 -14  -2  -5  170.42    8.32   0
  14  -2   5  166.97    6.26   0
  14   2   5  171.95    8.68   0
 -14   2  -5  174.26    8.39   0
 -16  -2  -5   64.68    7.49   0
 -16   2  -5   55.33    5.52   0
  16   2   5   62.00    7.45   0
  16   2   5   59.09    7.80   0
  16  -2   5   59.56    5.52   0
 -18   2  -5    4.83    5.25   0
 -18  -2  -5   12.27    4.98   0
  18   2   5    0.19    5.33   0
  18  -2   5   -2.98    8.39   0
  18   2   5   10.14    4.92   0
 -20  -2  -5   56.42    9.13   0
 -20   2  -5   40.54    6.82   0
  20   2   5   59.87    9.01   0
  20  -2   5   37.25    6.94   0
  20   2   5   56.64    9.50   0
 -23   3   5    7.30    9.07   0
  23   3  -5   32.63    8.92   0
  23   3  -5   25.83    6.38   0
  23  -3  -5   17.81    6.56   0
 -23  -3   5   22.86    8.85   0
  23  -3  -5   22.42    8.95   0
  21  -3  -5    7.29    7.13   0
  21  -3  -5    6.89    5.06   0
 -21   3   5    3.44    7.16   0
  21   3  -5   11.93    5.00   0
 -21  -3   5   15.36    5.12   0
  21   3  -5   10.45    5.03   0
  19   3  -5  414.95    7.87   0
  19  -3  -5  438.03    7.55   0
  19  -3  -5  505.10    9.34   0
 -19  -3   5  435.33    7.81   0
  19   3  -5  415.86    8.03   0
 -19   3   5  438.61    7.54   0
  17  -3  -5  365.18    7.26   0
  17   3  -5  337.96    7.46   0
 -17  -3   5  353.87    7.46   0
  17   3  -5  356.92    9.26   0
 -17   3   5  340.50    7.31   0
  17  -3  -5  347.41    7.30   0
  15  -3  -5  294.91    7.54   0
  15   3  -5  288.30    9.44   0
  15   3  -5  311.97    9.48   0
 -15   3   5  302.31    7.40   0
 -15  -3   5  291.81    9.57   0
  15  -3  -5  313.61    7.39   0
  13   3  -5  205.64    7.85   0
 -13   3   5  198.67    7.73   0
 -13  -3   5  206.00    6.44   0
  13  -3  -5  188.13    7.67   0
  13  -3  -5  199.53    6.07   0
  13   3  -5  203.18    6.27   0
 -13  -3   5  201.78    7.84   0
 -11   3   5  330.36    7.17   0
  11  -3  -5  335.06    8.62   0
  11   3  -5  332.94    7.48   0
 -11  -3   5  338.03    8.87   0
  11   3  -5  324.61    8.74   0
 -11  -3   5  323.11    7.43   0
  11  -3  -5  325.64    7.25   0
  -9  -3   5   35.02    5.16   0
   9  -3  -5   33.81    6.84   0
  -9   3   5   31.22    5.07   0
   9  -3  -5   38.88    5.11   0
   9   3  -5   44.32    7.03   0
  -9  -3   5   45.34    7.12   0
   9   3  -5   30.32    5.03   0
  -7  -3   5 2259.78   17.54   0
  -7   3   5 2278.37   17.74   0
   7  -3  -5 2357.92   18.61   0
   7  -3  -5 2300.30   17.85   0
   7   3  -5 2312.28   18.76   0
   7   3  -5 2363.71   18.75   0
   5   3  -5  203.86    7.41   0
   5  -3  -5  216.13    9.17   0
  -5   3   5  204.90    7.70   0
   5  -3  -5  210.32    7.94   0
   5   3  -5  204.13    7.43   0
  -5  -3   5  208.56    7.48   0
  -3  -3   5  630.68   12.04   0
   3  -3  -5  603.31   13.27   0
   3  -3  -5  651.56   14.39   0
   3   3  -5  625.13   12.03   0
  -3   3   5  623.43   13.32   0
  -1  -3   5  261.63    8.01   0
   1   3  -5  269.76    9.67   0
   1  -3  -5  268.93   12.79   0
   1  -3  -5  277.33   14.48   0
  -1   3   5  265.95   12.63   0
   1  -3   5  258.78    7.65   0
   1   3   5  287.14   16.90   0
  -1  -3  -5  282.29   17.51   0
  -1   3  -5  268.75    7.74   0
  -1  -3  -5  279.35   17.36   0
   3   3   5  618.58   17.05   0
  -3  -3  -5  624.90   16.76   0
  -3   3  -5  602.95    9.61   0
   3  -3   5  610.63    9.55   0
   5   3   5  921.82   16.59   0
  -5  -3  -5  936.33   16.16   0
  -5   3  -5  879.37   10.61   0
   5  -3   5  889.04   10.48   0
  -7  -3  -5  748.70   11.99   0
  -7   3  -5  734.86   10.60   0
   7  -3   5  737.99    9.36   0
   7   3   5  722.88   13.34   0
  -9  -3  -5 3197.51   22.25   0
  -9   3  -5 3069.15   16.48   0
   9  -3   5 3117.27   17.40   0
   9   3   5 3124.68   22.86   0
 -11  -3  -5   70.57    6.24   0
  11   3   5   68.28    6.21   0
 -11   3  -5   65.83    8.58   0
  11   3   5   72.37    6.49   0
  11  -3   5   83.37    6.07   0
 -13   3  -5  334.61    9.04   0
  13  -3   5  306.64    7.40   0
  13   3   5  310.33    7.97   0
  13   3   5  298.31    7.48   0
 -13  -3  -5  311.38    7.80   0
 -15   3  -5    8.33    5.24   0
 -15  -3  -5   20.10    5.10   0
  15   3   5   15.18    5.02   0
  15   3   5   14.91    7.46   0
  15  -3   5    4.77    5.25   0
 -17  -3  -5  122.33    6.10   0
  17  -3   5  133.16    6.05   0
  17   3   5  132.52    6.52   0
 -17   3  -5  154.00    7.87   0
  17   3   5  124.17    6.07   0
 -19   3  -5   75.69    9.24   0
  19   3   5   44.12    6.61   0
 -19  -3  -5   49.10    6.67   0
  19   3   5   55.42    9.59   0
  19  -3   5   60.89    9.37   0
 -24  -4   5  153.64    7.81   0
 -24   4   5  141.16    7.59   0
  24  -4  -5  141.00    7.67   0
  24   4  -5  147.65    7.75   0
  24  -4  -5  135.91    7.57   0
  24   4  -5  161.35   10.06   0
  22   4  -5    1.93    6.31   0
  22   4  -5    6.84    6.32   0
 -22   4   5    3.30    6.30   0
  22  -4  -5    8.23    6.25   0
 -22  -4   5    8.61    6.13   0
  22  -4  -5    0.04    6.39   0
 -20   4   5   50.41    5.52   0
  20  -4  -5   54.49    5.45   0
  20   4  -5   51.92    5.39   0
  20   4  -5   57.94    7.51   0
  20  -4  -5   62.47    7.46   0
 -20  -4   5   59.77    5.36   0
  18   4  -5    0.20    5.21   0
  18  -4  -5   -0.27    5.14   0
  18   4  -5   -2.97    5.19   0
 -18   4   5    3.56    5.23   0
 -18  -4   5   -3.69    5.15   0
  18  -4  -5    0.28    5.21   0
  16   4  -5  202.94    6.63   0
  16  -4  -5  212.17    6.52   0
 -16  -4   5  198.90    6.64   0
 -16   4   5  210.83    8.52   0
  16  -4  -5  210.73    6.59   0
  16   4  -5  211.05    8.66   0
  14   4  -5  208.14    7.12   0
 -14  -4   5  209.96    9.29   0
  14  -4  -5  208.61    6.92   0
 -14  -4   5  205.51    7.09   0
  14   4  -5  207.99    9.19   0
  14  -4  -5  211.05    9.10   0
 -14   4   5  219.27    9.17   0
 -12  -4   5  200.65    7.92   0
  12   4  -5  197.02    8.05   0
 -12  -4   5  194.76    8.00   0
  12  -4  -5  188.85    7.88   0
  12  -4  -5  206.61    6.12   0
  12   4  -5  199.03    7.96   0
 -12   4   5  196.92    7.84   0
  10   4  -5   47.80    5.22   0
  10  -4  -5   43.05    6.87   0
 -10   4   5   39.84    6.83   0
  10  -4  -5   33.79    7.09   0
  10   4  -5   38.53    6.96   0
 -10  -4   5   40.32    5.16   0
 -10  -4   5   52.07    7.08   0
  -8   4   5  436.01    9.77   0
   8  -4  -5  459.47   10.02   0
  -8  -4   5  443.71    8.73   0
   8   4  -5  463.50    8.79   0
   8   4  -5  438.47    8.64   0
   8  -4  -5  436.36    8.43   0
  -6  -4   5   35.81    7.35   0
   6  -4  -5   25.64    7.01   0
   6   4  -5   30.73    5.24   0
   6   4  -5   32.60    7.11   0
   6  -4  -5   32.46    5.38   0
  -6   4   5   27.97    5.15   0
  -4   4   5   39.60    7.34   0
   4   4  -5   37.89    7.74   0
   4  -4  -5   38.42    7.49   0
  -4  -4   5   33.87    7.76   0
   4  -4  -5   35.85    7.66   0
  -2   4   5  115.15    9.02   0
   2   4  -5  119.01    6.52   0
   2  -4  -5  121.79    9.40   0
  -2  -4   5  111.88    6.46   0
   2  -4  -5  119.85    9.51   0
   0  -4   5  158.05    8.40   0
   0   4  -5  143.13    6.55   0
   2  -4   5    9.76    5.03   0
  -2   4  -5    5.57    5.14   0
   4  -4   5  376.85    7.69   0
   4   4   5  399.66   19.52   0
  -4  -4  -5  401.93   20.48   0
  -4   4  -5  393.74    9.40   0
   4   4   5  372.18   19.25   0
   6  -4   5   -2.63    6.82   0
  -6   4  -5    4.05    4.95   0
   6   4   5   -0.32    6.29   0
   6   4   5    0.61    5.69   0
  -6  -4  -5    1.78    6.55   0
  -8  -4  -5    6.06    6.51   0
  -8   4  -5   12.35    6.76   0
   8  -4   5    6.57    4.83   0
   8   4   5    3.34    6.79   0
   8   4   5    3.76    6.34   0
 -10   4  -5   16.85    5.88   0
  10   4   5   20.09    7.77   0
  10   4   5   18.54    8.47   0
  10  -4   5    5.21    5.94   0
 -10  -4  -5   15.42    7.95   0
 -12  -4  -5   12.99    7.47   0
 -12   4  -5    3.66    5.60   0
  12  -4   5    5.03    5.47   0
  12   4   5    9.49    7.17   0
  12   4   5   16.20    7.79   0
 -14   4  -5   11.46    5.34   0
  14   4   5   15.50    7.08   0
  14   4   5   11.39    7.51   0
  14  -4   5   10.06    7.39   0
 -14  -4  -5   15.81    7.13   0
 -16   4  -5   43.38    5.42   0
 -16  -4  -5   53.66    7.29   0
  16   4   5   48.82    7.69   0
  16  -4   5   48.45    7.49   0
  16   4   5   57.92    7.24   0
 -18  -4  -5    6.98    6.06   0
  18   4   5    2.55    6.29   0
 -18   4  -5    6.16    9.09   0
  18  -4   5    2.93    6.41   0
  18   4   5    2.77    6.50   0
  23   5  -5   22.94    6.42   0
  23   5  -5   25.69    6.61   0
  23  -5  -5   31.11    6.56   0
  23  -5  -5   27.12    6.43   0
 -23   5   5   20.36    6.48   0
 -23  -5   5   26.75    6.44   0
  21  -5  -5   33.80    6.56   0
  21   5  -5   45.75    6.66   0
 -21   5   5   44.51    6.72   0
  21  -5  -5   54.73    6.57   0
  21   5  -5   48.26    9.03   0
 -21  -5   5   50.52    8.95   0
  19   5  -5   72.90    5.64   0
 -19   5   5   76.70    5.58   0
  19  -5  -5   71.56    5.56   0
  19   5  -5   72.10    7.42   0
  19  -5  -5   89.44    5.55   0
 -19  -5   5   64.03    7.44   0
  17  -5  -5   38.23    5.44   0
 -17   5   5   24.77    5.39   0
  17   5  -5   30.68    5.37   0
  17  -5  -5   32.77    7.36   0
 -17  -5   5   34.24    7.37   0
  17   5  -5   29.97    7.34   0
 -15  -5   5    6.01    7.40   0
 -15  -5   5   11.50    7.59   0
  15  -5  -5   11.09    5.41   0
  15   5  -5   10.37    7.39   0
  15  -5  -5   13.26    5.24   0
  15   5  -5   10.85    7.40   0
 -15   5   5    8.24    7.57   0
  13   5  -5  180.15    9.07   0
 -13  -5   5  180.86    6.97   0
 -13   5   5  178.93    8.96   0
 -13  -5   5  174.89    6.97   0
  13  -5  -5  171.80    8.79   0
  13  -5  -5  180.03    9.07   0
  13   5  -5  187.80    6.91   0
  11  -5  -5  413.77    7.77   0
 -11   5   5  407.01    7.65   0
 -11  -5   5  410.31    9.59   0
  11  -5  -5  415.69    7.54   0
  11   5  -5  410.39    9.56   0
  11   5  -5  392.91    8.13   0
   9   5  -5 2446.30   17.25   0
  -9   5   5 2511.25   17.49   0
   9  -5  -5 2587.11   16.70   0
   9  -5  -5 2579.75   17.59   0
   9   5  -5 2407.06   17.34   0
  -9  -5   5 2516.23   17.51   0
   7   5  -5  178.68    8.24   0
   7   5  -5  168.50    8.29   0
   7  -5  -5  191.95    8.26   0
   7  -5  -5  179.21    6.69   0
  -7   5   5  175.38    8.12   0
  -7  -5   5  187.38    8.25   0
  -5   5   5  344.27    8.68   0
   5  -5  -5  353.66    8.92   0
   5  -5  -5  367.42   10.16   0
   5   5  -5  361.66    9.61   0
  -5  -5   5  366.40    9.75   0
  -3   5   5  223.91    9.74   0
   3  -5  -5  224.96    9.91   0
  -3  -5   5  237.24    7.37   0
   3  -5  -5  234.46   10.14   0
   3   5  -5  228.18    8.83   0
   1   5  -5 1634.73   14.38   0
   1  -5  -5 1689.70   33.37   0
  -1   5   5 1599.49   32.30   0
  -1  -5   5 1693.31   15.54   0
   1  -5  -5 1674.15   34.14   0
   1  -5   5  364.04    9.46   0
  -1   5  -5  377.22    9.44   0
   3  -5   5 1213.19   11.68   0
  -3   5  -5 1267.04   13.11   0
  -5   5  -5    4.11    4.68   0
   5  -5   5    2.86    6.80   0
   7   5   5   26.66   10.80   0
   7   5   5   23.77    9.02   0
  -7  -5  -5   28.56   10.34   0
   7  -5   5   27.64    8.37   0
  -7   5  -5   30.97    6.16   0
  -9  -5  -5   32.22    8.16   0
  -9   5  -5   35.02    8.34   0
   9   5   5   31.18    7.64   0
   9   5   5   31.72    8.31   0
   9  -5   5   32.32    5.84   0
  11   5   5 1515.88   18.72   0
  11  -5   5 1512.71   11.69   0
  11   5   5 1481.40   17.72   0
 -11  -5  -5 1558.51   18.09   0
 -11   5  -5 1610.85   13.51   0
 -13   5  -5  206.96    6.80   0
  13  -5   5  213.14    6.67   0
 -13  -5  -5  208.77    8.57   0
  13   5   5  216.79    9.04   0
  13   5   5  220.82    9.59   0
  15   5   5   93.35    7.60   0
 -15  -5  -5   90.26    7.36   0
 -15   5  -5   95.62    7.77   0
  15   5   5   81.13    6.43   0
  15  -5   5   94.43    5.78   0
 -17   5  -5   33.19    6.83   0
  17   5   5   51.46    6.95   0
 -17  -5  -5   49.85    8.43   0
  17  -5   5   62.00    6.83   0
  17   5   5   51.93    8.97   0
 -22   6   5    7.31    6.40   0
  22  -6  -5    9.26    6.42   0
  22   6  -5    7.14    6.22   0
  22   6  -5   10.16    8.93   0
  22  -6  -5    5.28    6.45   0
 -22  -6   5   12.27    8.67   0
  20   6  -5   28.56    6.80   0
  20  -6  -5   47.47    6.57   0
  20  -6  -5   42.63    6.57   0
 -20   6   5   48.82    9.14   0
  20   6  -5   50.03    9.01   0
 -20  -6   5   41.85    9.11   0
  18  -6  -5   16.04    7.35   0
 -18   6   5   25.85    7.13   0
  18  -6  -5   14.15    7.00   0
  18   6  -5   21.81    7.08   0
 -18  -6   5   18.56    7.04   0
  18   6  -5   11.08    7.17   0
  16  -6  -5   21.73    5.26   0
  16  -6  -5   32.97    7.28   0
 -16   6   5   23.27    5.20   0
  16   6  -5   27.56    7.32   0
  16   6  -5   22.40    7.49   0
  14   6  -5   39.99    7.81   0
 -14   6   5   51.17    7.93   0
 -14  -6   5   55.24    7.73   0
  14  -6  -5   53.49    5.58   0
  14   6  -5   51.62    7.89   0
  14  -6  -5   55.33    7.94   0
  12   6  -5  137.46    8.71   0
 -12   6   5  147.02    8.71   0
 -12  -6   5  146.24    8.77   0
  12   6  -5  141.85    8.85   0
  12  -6  -5  154.67    8.48   0
  12  -6  -5  161.29    8.82   0
 -10  -6   5  163.83    9.48   0
  10   6  -5  155.99    9.32   0
  10  -6  -5  173.26    7.19   0
  10  -6  -5  168.32    6.94   0
 -10   6   5  159.45    6.94   0
  10   6  -5  167.71    9.31   0
  -8   6   5  149.29    6.15   0
   8   6  -5  149.44    6.40   0
  -8  -6   5  152.64    6.36   0
   8  -6  -5  154.58    6.34   0
   8  -6  -5  149.97    7.73   0
   8   6  -5  154.51    6.44   0
  -6  -6   5  520.47    9.28   0
   6   6  -5  524.83   10.60   0
   6   6  -5  519.17    9.22   0
  -6   6   5  527.35   10.73   0
   6  -6  -5  537.07   10.84   0
   6  -6  -5  558.62   11.06   0
   4   6  -5   79.06    5.64   0
  -4   6   5   74.85    7.51   0
  -4  -6   5   69.89    5.70   0
   4  -6  -5   77.66    7.66   0
   4  -6  -5   76.31    7.55   0
   2  -6  -5   39.10    9.10   0
   2   6  -5   46.24    7.19   0
   2  -6  -5   38.35    7.50   0
  -2  -6   5   40.18    5.30   0
  -2   6   5   36.17    7.37   0
   0   6  -5  133.62    6.20   0
   0  -6   5  131.01    7.98   0
   2  -6   5 1295.71   13.22   0
  -2   6  -5 1307.61   13.21   0
  -4   6  -5  127.29    7.59   0
   4  -6   5  133.73    5.71   0
   6  -6   5  236.24    9.22   0
  -6   6  -5  225.13    9.23   0
  -8   6  -5   25.37    8.00   0
   8  -6   5   32.06    5.67   0
  10  -6   5    6.66    5.35   0
 -10  -6  -5    0.23    8.04   0
 -10   6  -5    2.40    7.92   0
  10   6   5    2.66    9.46   0
  10   6   5    1.37    8.48   0
  12  -6   5  145.98    8.08   0
 -12   6  -5  141.87    6.29   0
  12   6   5  149.26    9.55   0
 -12  -6  -5  146.76    9.83   0
  12   6   5  140.83   10.55   0
 -14  -6  -5   78.82    7.55   0
 -14   6  -5   63.58    7.81   0
  14  -6   5   67.38    5.72   0
  14   6   5   77.39    8.06   0
  14   6   5   89.35    8.42   0
  16   6   5   26.63    8.88   0
  16  -6   5   29.83    9.12   0
 -16   6  -5   13.64    9.35   0
  16   6   5   29.63    9.43   0
 -16  -6  -5   25.92    8.19   0
 -21   7   5   12.15    6.48   0
  21  -7  -5    3.46    6.45   0
  21   7  -5   11.14    8.90   0
  21  -7  -5    2.06    6.45   0
  21   7  -5   16.54    8.78   0
 -19   7   5  166.77    7.41   0
  19   7  -5  176.84   10.02   0
  19   7  -5  162.51    9.92   0
  19  -7  -5  143.92    7.50   0
  19  -7  -5  171.51    9.70   0
 -17   7   5  169.52    8.05   0
  17  -7  -5  153.86    8.05   0
  17   7  -5  153.82    8.31   0
  17  -7  -5  155.40    6.16   0
  17   7  -5  169.52    8.42   0
 -15   7   5   10.26    5.15   0
  15   7  -5   -0.79    7.27   0
  15   7  -5   11.12    7.25   0
 -15  -7   5    1.67    7.41   0
  15  -7  -5    4.80    7.12   0
  15  -7  -5    5.85    5.16   0
  13  -7  -5   24.81    5.50   0
  13   7  -5   15.23    7.57   0
  13   7  -5   15.93    7.45   0
 -13  -7   5   18.27    7.42   0
  13  -7  -5   20.23    7.52   0
 -13   7   5   18.85    7.67   0
  11  -7  -5 1038.66   11.22   0
 -11   7   5 1051.30   11.21   0
 -11  -7   5 1057.52   13.56   0
  11  -7  -5 1056.75   12.45   0
  11   7  -5 1060.23   13.62   0
  11   7  -5 1061.58   13.70   0
  -9   7   5   13.81    8.00   0
  -9  -7   5   19.68    5.63   0
   9   7  -5   24.76    7.94   0
   9  -7  -5   18.41    7.72   0
   9   7  -5   22.13    5.57   0
   9  -7  -5   20.63    8.00   0
   7  -7  -5  625.05   12.02   0
  -7  -7   5  584.57   11.95   0
   7   7  -5  576.59   11.67   0
   7   7  -5  568.41   10.15   0
   7  -7  -5  565.41   10.07   0
  -7   7   5  581.70   11.71   0
   5  -7  -5   19.33    6.11   0
  -5   7   5   17.93    5.97   0
   5   7  -5   16.52    8.65   0
   5   7  -5   12.86    6.01   0
  -5  -7   5   24.22    6.19   0
   5  -7  -5   13.27    8.47   0
   3  -7  -5   17.31    8.41   0
  -3   7   5   19.33    8.33   0
   3  -7  -5   16.11    8.45   0
   3   7  -5   18.18    6.04   0
  -3  -7   5   20.58    8.42   0
  -1   7   5   78.63   12.29   0
   1  -7  -5   83.11   15.49   0
   1  -7  -5   87.99   14.96   0
  -1  -7   5   77.46    6.71   0
   1   7  -5   85.70    9.10   0
  -1   7  -5  355.91   10.28   0
   1  -7   5  348.50    8.40   0
  -3   7  -5  364.30   10.14   0
   3  -7   5  393.14    9.95   0
  -5   7  -5  277.42    9.31   0
   5  -7   5  259.37    7.21   0
   7  -7   5   17.73    5.63   0
  -7   7  -5   26.43    7.84   0
  -9   7  -5  562.70   10.13   0
   9  -7   5  553.13    8.37   0
 -11   7  -5    4.29    5.29   0
  11  -7   5    7.22    5.21   0
  13   7   5   45.35   10.56   0
  13   7   5   44.61   10.36   0
 -13   7  -5   45.46    5.51   0
  13  -7   5   43.88    5.47   0
 -15   7  -5    9.33    6.69   0
  15   7   5   22.18   11.26   0
  15   7   5   21.65   12.57   0
  15  -7   5   19.42    6.50   0
  18   8  -5  103.40    9.85   0
  18   8  -5  113.54    9.84   0
  18  -8  -5  106.97    7.12   0
  18  -8  -5   97.95    9.68   0
 -18   8   5  108.54    9.80   0
 -16   8   5   26.97    5.45   0
  16  -8  -5   23.11    5.43   0
  16   8  -5   31.15    6.71   0
  16  -8  -5   55.33    8.12   0
  16   8  -5   37.24    8.28   0
  14  -8  -5   -1.36    5.15   0
 -14   8   5    1.92    5.07   0
 -14  -8   5   -1.50    5.23   0
  14   8  -5    2.89    5.01   0
  14  -8  -5    2.91    5.12   0
  14   8  -5    0.71    5.12   0
  12  -8  -5   22.35    5.28   0
 -12   8   5   17.90    5.18   0
  12   8  -5   13.55    7.22   0
  12   8  -5   17.56    7.31   0
  12  -8  -5   11.40    5.23   0
 -12  -8   5   13.74    7.21   0
  10  -8  -5   13.16    7.59   0
  10   8  -5    8.07    7.36   0
 -10   8   5    3.52    7.55   0
 -10  -8   5    6.03    7.42   0
  10  -8  -5    7.16    5.37   0
  10   8  -5    4.98    7.54   0
   8  -8  -5   27.47    7.77   0
  -8   8   5   10.93    7.64   0
   8   8  -5   11.16    7.71   0
  -8  -8   5   15.39    7.63   0
   8  -8  -5   17.02    5.48   0
   8   8  -5   17.05    7.91   0
   6  -8  -5  369.01   10.67   0
  -6   8   5  365.92   10.57   0
   6  -8  -5  378.63   10.63   0
   6   8  -5  374.32   10.28   0
   6   8  -5  371.16    8.63   0
  -6  -8   5  374.16   10.44   0
   4   8  -5  111.40    8.81   0
  -4   8   5  119.68    9.00   0
   4  -8  -5  119.87    9.01   0
  -4  -8   5  125.08    6.68   0
   4  -8  -5  115.67   10.90   0
  -2   8   5    9.17    9.20   0
   2  -8  -5   11.99    9.52   0
   2  -8  -5    8.77    9.36   0
  -2  -8   5    7.29    7.86   0
   2   8  -5    8.34    5.73   0
   0  -8   5   -9.77    7.70   0
   0   8  -5   -3.92    7.79   0
   2  -8   5   84.51    5.97   0
  -2   8  -5   87.64    6.11   0
  -4   8  -5    9.81    7.62   0
   4  -8   5    5.49    5.37   0
  -6   8  -5   84.62    6.06   0
   6  -8   5   90.69    8.04   0
   8  -8   5  527.25    8.31   0
  -8   8  -5  519.91    8.36   0
 -10   8  -5   13.74    5.21   0
  10  -8   5   15.55    7.28   0
 -12   8  -5    1.80    6.61   0
  12  -8   5    6.27    6.32   0
 -14   8  -5    7.11    6.62   0
  14  -8   5   10.62    9.01   0
 -17   9   5   62.57    9.80   0
  17   9  -5   68.83    9.51   0
  17   9  -5   69.97    9.57   0
  17  -9  -5   48.01    9.51   0
  17  -9  -5   60.07    7.00   0
 -15   9   5   41.45    9.46   0
  15  -9  -5   52.30    6.51   0
  15   9  -5   40.50    9.17   0
  15  -9  -5   40.55    9.30   0
  15   9  -5   47.76    9.33   0
  13   9  -5   42.45    7.50   0
 -13   9   5   45.34    7.57   0
  13  -9  -5   49.36    7.53   0
 -13  -9   5   46.26    7.38   0
  13   9  -5   40.93    7.88   0
  13  -9  -5   36.93    7.45   0
  11  -9  -5    8.86    7.27   0
 -11   9   5   12.64    5.07   0
  11   9  -5   11.71    7.08   0
 -11  -9   5   16.66    7.19   0
  11  -9  -5    5.59    5.20   0
  11   9  -5    8.54    7.34   0
  -9   9   5  102.86    6.17   0
   9  -9  -5  108.87    6.14   0
   9   9  -5  101.11    8.36   0
  -9  -9   5  105.74    6.34   0
   9  -9  -5  116.30    8.14   0
   9   9  -5  100.95    6.29   0
   7  -9  -5    1.05    7.25   0
   7   9  -5    7.79    7.42   0
   7  -9  -5   -2.48    5.30   0
  -7   9   5    3.64    5.07   0
   7   9  -5    6.51    7.24   0
  -7  -9   5    4.61    7.23   0
  -5   9   5  560.97   12.13   0
   5  -9  -5  603.98   11.94   0
  -5  -9   5  588.24    9.94   0
   5   9  -5  614.00   11.54   0
   5  -9  -5  590.41   12.55   0
   5   9  -5  574.23   11.20   0
  -3   9   5  177.42    9.75   0
   3  -9  -5  184.11    9.59   0
  -3  -9   5  174.44    6.92   0
   3   9  -5  185.43    8.96   0
   3  -9  -5  184.53    9.30   0
  -1  -9   5    1.06    5.35   0
   1   9  -5   -1.54    5.38   0
  -1   9  -5    5.16    7.44   0
   1  -9   5   -3.02    5.31   0
  -3   9  -5   98.00    6.12   0
   3  -9   5  113.96    7.95   0
   5  -9   5   19.87    7.34   0
  -5   9  -5   23.71    7.58   0
  -7   9  -5  778.78    9.88   0
   7  -9   5  805.22   11.51   0
   9  -9   5   13.79    9.15   0
  -9   9  -5   13.61    6.56   0
  11  -9   5   37.60    6.61   0
 -11   9  -5   30.93    6.81   0
  14 -10  -5   22.38    9.06   0
 -14  10   5   15.56    9.04   0
  14  10  -5   10.61    8.90   0
  14 -10  -5   20.00    9.02   0
  14  10  -5    4.09   11.01   0
 -14 -10   5   12.36    8.44   0
  12  10  -5  162.73   10.58   0
  12  10  -5  172.94   10.98   0
  12 -10  -5  177.88    7.91   0
  12 -10  -5  171.36    7.82   0
 -12  10   5  159.95   10.27   0
 -12 -10   5  170.31   10.07   0
 -10  10   5   24.62    9.15   0
  10 -10  -5   24.00    6.57   0
 -10 -10   5   24.25    8.51   0
  10 -10  -5   21.14    9.18   0
  10  10  -5   31.95    9.32   0
  10  10  -5   31.78    8.95   0
   8  10  -5    6.35    7.06   0
   8 -10  -5    2.87    6.32   0
  -8 -10   5    1.63    6.99   0
   8  10  -5    4.78    7.25   0
   8 -10  -5    3.01    7.16   0
  -8  10   5   -4.70    7.17   0
  -6 -10   5   -2.21    7.19   0
   6 -10  -5    2.61    6.26   0
   6 -10  -5   -0.43    6.68   0
   6  10  -5    2.19    5.13   0
   6  10  -5    4.35    7.06   0
  -6  10   5    1.56    7.06   0
  -4  10   5    5.60    7.13   0
   4 -10  -5    9.94    6.54   0
   4  10  -5    8.06    7.24   0
   4  10  -5    8.45    5.26   0
   4 -10  -5    8.33    7.91   0
  -4 -10   5    9.97    7.21   0
  -2  10   5   11.51   11.14   0
   2 -10  -5    9.81   13.25   0
   2  10  -5   14.72    7.28   0
   2 -10  -5   11.23   12.24   0
  -2 -10   5    3.52    7.51   0
  -2  10   5    8.72   11.17   0
   0 -10   5  246.72    9.02   0
   0  10  -5  247.54    9.02   0
   2 -10   5  140.83    8.21   0
  -2  10  -5  130.52    8.29   0
  -4  10  -5   -2.77    7.30   0
   4 -10   5    2.35    7.29   0
   6 -10   5   26.64    6.62   0
  -6  10  -5   40.08    9.28   0
  -8  10  -5   18.70    9.05   0
   8 -10   5   14.91    8.94   0
  10 -10   5   -4.12    6.34   0
 -10  10  -5   -0.41    6.38   0
  11 -11  -5  276.95   11.34   0
  11 -11  -5  311.15   10.97   0
  11  11  -5  296.08   11.66   0
 -11  11   5  279.26   11.12   0
  11  11  -5  227.52   14.32   0
 -11 -11   5  300.88   11.57   0
   9  11  -5    5.58    8.80   0
   9 -11  -5   -0.45    8.38   0
  -9 -11   5    7.84    8.35   0
   9  11  -5    5.65    9.10   0
   9 -11  -5   -2.21    9.05   0
  -9  11   5    9.79    8.70   0
   7  11  -5   15.07    9.12   0
   7 -11  -5   23.80    8.58   0
   7 -11  -5   21.14    8.38   0
  -7  11   5   20.12    8.95   0
  -7 -11   5   19.63    8.53   0
   7  11  -5   21.00    9.36   0
  -5  11   5   -0.75   10.90   0
  -5 -11   5   -1.33    8.93   0
   5 -11  -5    1.57    8.52   0
   5  11  -5    4.17    8.92   0
   5  11  -5    5.29    8.85   0
   5 -11  -5    3.68    8.19   0
   3 -11  -5   39.80   13.83   0
   3  11  -5   36.82    9.26   0
   3  11  -5   35.30    9.47   0
  -3  11   5   34.22   13.72   0
   3 -11  -5   37.96   12.48   0
  -3 -11   5   30.75    9.33   0
   1  11  -5   49.89    9.58   0
  -1 -11   5   50.23    9.51   0
  -1  11  -5  275.11    8.88   0
   1 -11   5  258.30    8.62   0
   3 -11   5    6.30    9.05   0
  -3  11  -5   -7.20    9.18   0
   5 -11   5   17.00    9.12   0
  -5  11  -5   13.39    6.59   0
  24   0  -6   35.08    9.04   0
  24   0  -6   31.09    8.91   0
 -24   0   6   49.45    8.91   0
 -22   0   6  921.21   10.88   0
  22   0  -6  869.41   10.85   0
  22   0  -6  939.84   11.06   0
  20   0  -6  160.63    8.03   0
  20   0  -6  160.94    8.09   0
 -20   0   6  157.06    8.09   0
  18   0  -6  609.67    8.38   0
  18   0  -6  633.66    8.69   0
 -18   0   6  616.82    8.46   0
  16   0  -6    6.15    7.91   0
 -16   0   6   -0.69    5.66   0
  16   0  -6   -1.10    5.70   0
  14   0  -6  915.04    9.97   0
  14   0  -6  980.26   10.23   0
 -14   0   6  909.44    9.85   0
 -12   0   6  119.71    5.89   0
 -12   0   6  101.80    5.64   0
  12   0  -6  100.02    5.74   0
  12   0  -6  107.27    5.72   0
  10   0  -6 9776.51   32.38   0
  10   0  -6 9999.99   32.71   0
 -10   0   6 9745.26   32.27   0
 -10   0   6 9786.11   32.27   0
   8   0  -6  380.85    8.26   0
  -8   0   6  377.22    8.48   0
   8   0  -6  386.31    9.76   0
  -8   0   6  381.58    9.73   0
  -6   0   6 1718.37   17.29   0
   6   0  -6 1714.02   16.33   0
  -6   0   6 1660.85   16.28   0
   6   0  -6 1724.96   17.38   0
  -4   0   6 1886.12   19.44   0
   4   0  -6 1811.31   19.30   0
   4   0  -6 1909.43   19.62   0
   2   0  -6  254.00   11.50   0
  -2   0   6  249.52    9.27   0
   0   0   6   43.02    9.07   0
   0   0  -6   40.22    6.72   0
   4   0   6   11.23    5.22   0
  -4   0  -6   16.18    5.30   0
   6   0   6  467.26    8.73   0
  -6   0  -6  466.24    8.70   0
  -8   0  -6   -0.82    4.74   0
   8   0   6    2.96    4.77   0
 -10   0  -6  890.87    9.91   0
  10   0   6  857.71   10.06   0
 -12   0  -6    3.07    7.92   0
  12   0   6    5.17    8.01   0
 -14   0  -6 1751.54   14.05   0
  14   0   6 1752.71   14.46   0
 -16   0  -6  245.15    6.72   0
  16   0   6  238.06    6.79   0
 -18   0  -6   76.04    9.26   0
  18   0   6   73.74    7.03   0
  20   0   6   21.46    6.65   0
  20   0   6   51.44    8.88   0
 -20   0  -6   39.06    8.85   0
  25  -1  -6   12.55    8.88   0
  25  -1  -6   11.48    8.99   0
 -25  -1   6    5.43    6.33   0
  25   1  -6   23.39    8.75   0
  25   1  -6    8.82    8.94   0
 -25   1   6   10.20    8.98   0
 -23  -1   6   79.95    7.61   0
  23  -1  -6   83.86    5.71   0
  23  -1  -6   78.15    5.51   0
  23   1  -6   72.48    7.57   0
  23   1  -6   76.53    7.43   0
 -23   1   6   65.20    5.71   0
 -21   1   6   84.07    7.51   0
  21   1  -6   73.04    5.64   0
  21   1  -6   66.79    7.50   0
  21  -1  -6   51.16    5.73   0
 -21  -1   6   54.55    5.50   0
  21  -1  -6   72.16    7.54   0
 -19   1   6   53.98    7.61   0
  19  -1  -6   43.55    7.78   0
  19   1  -6   48.73    7.49   0
  19  -1  -6   32.79    7.70   0
  19   1  -6   34.48    7.70   0
 -19  -1   6   43.30    7.53   0
 -17  -1   6  248.89    8.89   0
 -17   1   6  241.40    6.98   0
  17  -1  -6  266.52    9.05   0
  17  -1  -6  241.35    6.81   0
  17   1  -6  257.86    9.10   0
  17   1  -6  251.76    8.80   0
  15   1  -6  781.15    9.35   0
  15  -1  -6  837.78    9.32   0
  15   1  -6  795.96   10.38   0
  15  -1  -6  803.68    9.16   0
 -15   1   6  780.90    9.24   0
 -15  -1   6  828.72   10.38   0
  13  -1  -6   85.56    5.35   0
  13  -1  -6   85.16    5.48   0
  13   1  -6   80.69    7.27   0
 -13  -1   6   85.25    7.28   0
  13   1  -6   87.90    7.15   0
 -13   1   6   76.54    7.21   0
 -13  -1   6   90.77    7.17   0
  11  -1  -6 3441.37   19.22   0
  11  -1  -6 3452.16   19.34   0
 -11   1   6 3407.54   19.21   0
 -11  -1   6 3286.56   18.18   0
 -11  -1   6 3332.97   18.52   0
  11   1  -6 3259.94   18.73   0
  11   1  -6 3345.74   18.48   0
  -9  -1   6  667.01   11.04   0
  -9  -1   6  660.38    9.81   0
   9   1  -6  659.03    9.86   0
   9  -1  -6  677.59   10.94   0
  -9   1   6  633.92    9.60   0
   9   1  -6  622.44    9.60   0
  -9   1   6  699.80   11.17   0
   9  -1  -6  636.47    9.85   0
  -7   1   6   -1.15    5.24   0
   7  -1  -6    5.18    7.21   0
  -7   1   6    5.45    7.16   0
  -7  -1   6    2.09    5.27   0
   7   1  -6    3.09    5.26   0
   7  -1  -6    0.64    5.30   0
  -7  -1   6    6.11    7.41   0
   7   1  -6    0.31    7.48   0
  -5   1   6    2.17    8.14   0
   5  -1  -6    7.92    5.93   0
  -5  -1   6    4.31    5.93   0
  -5   1   6    3.57    5.78   0
   5   1  -6    6.20    5.89   0
   5  -1  -6   10.13    8.08   0
   5   1  -6    4.69    5.78   0
   3   1  -6   14.42    6.34   0
  -3   1   6    7.05    6.14   0
  -3  -1   6   10.03    6.37   0
   3  -1  -6    8.60    8.95   0
   3  -1  -6   10.39    6.13   0
   1   1  -6   16.39    6.41   0
   1  -1  -6   17.72    6.46   0
  -1   1   6   18.63    8.70   0
  -1  -1   6   16.43    8.96   0
  -1   1  -6 2251.15   19.43   0
   1  -1   6 2277.25   18.68   0
  -1  -1  -6 2275.26   23.11   0
   1   1   6 2327.08   22.08   0
   3  -1   6 3839.71   22.19   0
  -3  -1  -6 3951.80   25.96   0
  -3   1  -6 3754.14   22.26   0
   3   1   6 3938.31   26.93   0
  -5   1  -6   41.64    5.47   0
   5   1   6   42.53    5.54   0
  -5  -1  -6   43.83    5.50   0
   5  -1   6   44.38    5.37   0
   7   1   6  311.53    9.19   0
  -7  -1  -6  293.19    7.60   0
  -7   1  -6  299.61    8.66   0
   7  -1   6  305.42    8.75   0
   9   1   6  698.01   10.85   0
  -9  -1  -6  668.16   10.64   0
  -9   1  -6  687.36   10.23   0
   9  -1   6  649.89    9.02   0
 -11  -1  -6   29.54    5.97   0
 -11   1  -6   39.95    8.30   0
  11   1   6   34.93    6.03   0
  11  -1   6   36.35    8.19   0
 -13  -1  -6  157.16    8.36   0
 -13   1  -6  152.81    6.38   0
  13   1   6  167.40    6.63   0
  13  -1   6  164.97    6.37   0
 -15   1  -6  309.54    7.04   0
  15  -1   6  320.31    8.82   0
 -15  -1  -6  317.61    7.12   0
  15   1   6  311.11    7.48   0
 -17  -1  -6   -0.62    4.97   0
 -17   1  -6    6.82    6.99   0
  17   1   6    4.22    5.27   0
  17  -1   6   -6.14    5.12   0
  19   1   6   32.40    6.73   0
 -19  -1  -6   16.09    6.59   0
 -19   1  -6   30.28    9.02   0
  19   1   6   15.88    6.64   0
  19  -1   6   27.41    6.75   0
 -24  -2   6   16.75    6.32   0
 -24   2   6   20.82    6.46   0
  24  -2  -6    3.44    9.11   0
  24  -2  -6   14.88    6.47   0
  24   2  -6   11.85    6.27   0
  24   2  -6   16.57    6.33   0
 -22   2   6   28.27    7.19   0
  22  -2  -6   24.74    5.07   0
  22  -2  -6   24.81    7.17   0
 -22  -2   6   10.57    7.13   0
  22   2  -6   11.36    7.06   0
  22   2  -6   14.90    7.23   0
 -20  -2   6  385.61    7.43   0
  20   2  -6  395.53    7.48   0
  20  -2  -6  420.59    9.02   0
  20  -2  -6  382.19    7.32   0
  20   2  -6  377.83    7.33   0
 -20   2   6  374.18    7.26   0
 -18   2   6   20.31    5.53   0
  18   2  -6   38.52    7.66   0
  18  -2  -6   21.42    5.53   0
  18   2  -6   19.38    7.72   0
  18  -2  -6   29.67    5.50   0
 -18  -2   6   33.00    7.65   0
  16   2  -6  817.17    9.74   0
  16  -2  -6  846.42   11.27   0
 -16   2   6  810.95   11.22   0
 -16  -2   6  802.48   11.45   0
  16   2  -6  793.96   11.42   0
  16  -2  -6  819.26   11.15   0
  14  -2  -6   15.02    4.69   0
 -14  -2   6   -0.55    4.80   0
  14   2  -6   11.09    4.81   0
 -14   2   6    9.53    6.66   0
  14  -2  -6   10.37    6.66   0
 -14  -2   6    8.91    6.58   0
  14   2  -6    8.88    6.58   0
  12   2  -6  626.76   10.64   0
  12  -2  -6  660.81   10.17   0
 -12   2   6  649.61    8.82   0
 -12  -2   6  636.65   10.29   0
  12   2  -6  644.13    9.06   0
 -12  -2   6  656.14    9.05   0
  12  -2  -6  651.53    8.84   0
  10   2  -6   75.71    5.43   0
 -10   2   6   72.25    5.45   0
  10   2  -6   78.47    7.35   0
  10  -2  -6   81.39    7.19   0
 -10  -2   6   68.44    5.48   0
  10  -2  -6   75.53    5.52   0
 -10  -2   6   71.65    7.42   0
  -8  -2   6 3517.67   21.33   0
  -8   2   6 3450.22   20.62   0
   8   2  -6 3528.08   21.38   0
   8  -2  -6 3408.68   20.57   0
   8   2  -6 3251.90   20.06   0
  -8  -2   6 3460.20   21.27   0
   8  -2  -6 3420.68   20.36   0
   6  -2  -6   34.71    5.53   0
  -6  -2   6   38.21    7.60   0
  -6   2   6   35.82    5.52   0
   6   2  -6   33.65    7.64   0
   6   2  -6   40.52    7.61   0
  -6   2   6   34.86    5.63   0
   6  -2  -6   33.74    5.77   0
   4  -2  -6 6123.86   34.03   0
   4   2  -6 5870.40   28.67   0
   4  -2  -6 5931.12   34.15   0
  -4   2   6 6046.40   34.19   0
  -4  -2   6 5861.68   29.10   0
  -4   2   6 5897.07   33.84   0
   2   2  -6  286.30   10.24   0
  -2  -2   6  284.10    8.54   0
  -2   2   6  286.12   11.32   0
   2  -2  -6  278.06   11.60   0
   2  -2  -6  284.98   11.32   0
   0  -2   6 2814.06   19.70   0
   0  -2  -6 2924.70   29.77   0
   0   2   6 2850.83   29.16   0
   0   2  -6 2828.93   20.66   0
   2   2   6  195.43    9.96   0
  -2  -2  -6  199.69   10.07   0
  -2   2  -6  197.11    8.86   0
   2  -2   6  202.22    8.73   0
   4   2   6  874.26   14.70   0
   4  -2   6  866.94   10.82   0
  -4  -2  -6  893.25   14.61   0
  -4   2  -6  896.85   10.82   0
   6   2   6   18.10    7.03   0
  -6  -2  -6   14.62    6.92   0
  -6   2  -6   12.71    4.88   0
   6  -2   6   20.47    4.99   0
  -8  -2  -6 5752.19   27.51   0
   8  -2   6 5621.64   22.08   0
  -8   2  -6 5364.59   21.97   0
   8   2   6 5705.57   28.02   0
 -10  -2  -6   27.91    8.14   0
  10   2   6   25.86    6.06   0
 -10   2  -6   22.70    8.31   0
  10  -2   6   34.16    5.94   0
 -12  -2  -6   36.78    7.76   0
 -12   2  -6   39.76    5.79   0
  12   2   6   36.62    6.01   0
  12  -2   6   48.26    5.73   0
 -14   2  -6   20.44    5.27   0
 -14  -2  -6   19.58    5.17   0
  14   2   6   13.55    5.53   0
  14  -2   6   22.33    7.48   0
 -16   2  -6   64.62    5.58   0
  16   2   6   64.37    7.54   0
  16   2   6   89.43    7.86   0
  16  -2   6   77.86    5.80   0
 -16  -2  -6   74.59    7.54   0
  18   2   6   -0.45    8.65   0
 -18  -2  -6   12.48    8.78   0
 -18   2  -6    8.91    6.27   0
  18   2   6    2.42    6.50   0
  18  -2   6  -11.80    9.18   0
  25  -3  -6    1.31    6.44   0
  25   3  -6    3.66    6.10   0
  25  -3  -6    2.73    8.70   0
  25   3  -6   -4.08    6.13   0
 -25   3   6    2.30    8.77   0
 -25  -3   6    5.48    5.93   0
 -23  -3   6   10.58    8.79   0
 -23   3   6   15.15    9.12   0
  23   3  -6   18.63    9.08   0
  23   3  -6   27.23    8.74   0
  23  -3  -6    5.77    9.10   0
  23  -3  -6   24.71    8.94   0
 -21   3   6   44.59    5.32   0
  21   3  -6   36.37    7.43   0
 -21  -3   6   23.76    7.23   0
  21  -3  -6   34.38    7.16   0
  21   3  -6   28.70    5.33   0
  21  -3  -6   35.49    5.28   0
 -19  -3   6   46.17    7.51   0
  19  -3  -6   57.58    7.49   0
  19   3  -6   43.36    7.64   0
  19  -3  -6   62.31    7.54   0
  19   3  -6   49.48    7.65   0
 -19   3   6   56.45    7.65   0
  17  -3  -6  462.97    9.55   0
  17   3  -6  447.76    7.91   0
 -17  -3   6  429.93    7.87   0
  17   3  -6  463.89    9.76   0
  17  -3  -6  440.20    7.68   0
 -17   3   6  423.63    7.62   0
  15   3  -6  284.86    7.45   0
 -15  -3   6  301.65    7.68   0
  15  -3  -6  289.11    9.44   0
 -15  -3   6  284.65    7.56   0
  15   3  -6  288.90    7.54   0
  15  -3  -6  278.95    9.25   0
 -15   3   6  290.94    9.39   0
  13  -3  -6    5.42    6.72   0
  13   3  -6    5.15    4.71   0
  13   3  -6    1.36    6.57   0
  13  -3  -6    7.59    6.49   0
 -13  -3   6    5.24    4.69   0
 -13   3   6   -2.36    6.66   0
 -13  -3   6    3.76    6.50   0
  11  -3  -6  982.90   10.71   0
 -11   3   6 1008.01   10.79   0
  11   3  -6 1040.50   12.10   0
 -11  -3   6 1082.21   11.43   0
  11   3  -6 1029.68   11.10   0
  11  -3  -6 1027.60   10.70   0
 -11  -3   6 1021.45   12.13   0
  -9  -3   6    2.90    4.87   0
  -9  -3   6   -1.75    4.85   0
   9  -3  -6   -1.59    6.66   0
   9   3  -6    3.69    4.72   0
  -9   3   6    1.05    4.70   0
   9  -3  -6    3.73    4.77   0
   9   3  -6    5.22    6.65   0
   7   3  -6  762.25   10.69   0
  -7  -3   6  752.46   10.76   0
   7  -3  -6  754.78   12.32   0
  -7   3   6  754.64   12.26   0
   7   3  -6  769.61   11.89   0
   7  -3  -6  755.61   11.04   0
   5  -3  -6 1363.62   16.77   0
   5   3  -6 1361.89   13.78   0
   5   3  -6 1340.94   13.90   0
  -5   3   6 1369.95   16.71   0
  -5  -3   6 1348.71   13.95   0
   5  -3  -6 1410.21   16.78   0
  -3   3   6  308.40   11.04   0
   3  -3  -6  316.13   10.97   0
  -3   3   6  321.10   10.91   0
   3   3  -6  321.54    9.65   0
   3  -3  -6  311.13   11.28   0
  -3  -3   6  318.95    8.06   0
   1   3  -6   84.33    8.00   0
  -1   3   6   76.45    8.59   0
   1  -3  -6   80.79    8.74   0
   1  -3  -6   86.64    9.19   0
  -1  -3   6   86.94    5.97   0
   1  -3   6   -0.38    5.14   0
  -1   3  -6   -1.05    7.46   0
  -1  -3  -6   -0.21    8.99   0
  -1  -3  -6    0.16    8.70   0
   1   3   6    0.57    6.60   0
   3   3   6  172.19    9.85   0
  -3  -3  -6  177.96    9.99   0
  -3   3  -6  172.22    6.53   0
   3  -3   6  171.64    6.38   0
  -5  -3  -6  777.23   14.22   0
   5  -3   6  745.65    9.62   0
   5   3   6  767.57   14.66   0
  -5   3  -6  751.61   10.90   0
  -7  -3  -6 2431.04   21.06   0
  -7   3  -6 2410.02   15.04   0
   7  -3   6 2358.20   14.85   0
   7   3   6 2432.31   21.66   0
  -9   3  -6  894.20   12.01   0
  -9  -3  -6  882.62   12.08   0
   9  -3   6  925.32   11.99   0
   9   3   6  897.43   12.31   0
 -11  -3  -6   30.23    5.62   0
 -11   3  -6   29.29    5.77   0
  11  -3   6   35.97    5.72   0
  11   3   6   34.71    8.15   0
 -13  -3  -6   52.58    7.50   0
 -13   3  -6   48.48    5.64   0
  13   3   6   47.66    5.82   0
  13   3   6   61.37    7.48   0
  13  -3   6   52.06    7.80   0
 -15  -3  -6    7.82    7.25   0
  15   3   6    5.92    7.44   0
  15   3   6   13.88    6.80   0
 -15   3  -6   16.11    5.24   0
  15  -3   6   13.97    5.17   0
 -17  -3  -6   76.37    8.99   0
 -17   3  -6   79.12    9.19   0
  17   3   6   65.01    7.16   0
  17  -3   6   83.21    6.80   0
  17   3   6   72.14    9.01   0
 -19   3  -6  360.04   11.00   0
 -19  -3  -6  339.93    9.39   0
  19  -3   6  454.00   11.20   0
  19   3   6  421.71   11.60   0
  19   3   6  309.28    9.14   0
 -24  -4   6    5.98    6.19   0
  24   4  -6    3.62    6.16   0
  24  -4  -6   -1.54    6.38   0
  24   4  -6    8.39    8.89   0
  24  -4  -6   -5.25    6.39   0
 -24   4   6   20.76    6.21   0
  22   4  -6  267.71    7.81   0
  22   4  -6  247.73    8.05   0
  22  -4  -6  237.64    7.73   0
 -22   4   6  270.74    7.82   0
  22  -4  -6  249.26    7.72   0
 -22  -4   6  264.97    7.87   0
 -20   4   6    5.10    7.38   0
  20   4  -6   21.27    5.31   0
 -20  -4   6   19.64    7.19   0
  20  -4  -6   24.74    7.32   0
  20  -4  -6   15.57    5.06   0
  20   4  -6   21.01    7.09   0
  18   4  -6  229.31    6.62   0
  18   4  -6  222.79    8.26   0
 -18   4   6  204.44    6.44   0
  18  -4  -6  193.75    6.42   0
  18  -4  -6  198.11    6.40   0
 -18  -4   6  228.56    8.39   0
 -16  -4   6  193.64    8.75   0
  16  -4  -6  198.26    6.54   0
  16   4  -6  213.35    8.70   0
  16   4  -6  207.16    6.86   0
  16  -4  -6  204.53    6.62   0
 -16   4   6  205.46    6.68   0
  14   4  -6 1888.30   14.14   0
 -14   4   6 1909.56   13.45   0
  14  -4  -6 1967.12   14.83   0
  14  -4  -6 1856.70   13.25   0
 -14  -4   6 1904.40   15.61   0
  14   4  -6 1930.88   15.65   0
 -14  -4   6 1848.95   14.06   0
 -12  -4   6   93.32    5.57   0
  12   4  -6   88.76    5.42   0
 -12   4   6   80.27    5.42   0
  12   4  -6   96.92    7.19   0
  12  -4  -6   84.53    6.91   0
  12  -4  -6   78.71    5.47   0
 -12  -4   6  102.69    7.18   0
  10  -4  -6 1934.11   14.40   0
  10  -4  -6 1931.77   14.27   0
 -10   4   6 1928.36   14.40   0
  10   4  -6 1928.35   15.72   0
 -10  -4   6 1896.78   15.88   0
  10   4  -6 1956.59   15.92   0
   8  -4  -6    1.19    4.85   0
   8  -4  -6    3.16    4.66   0
  -8  -4   6   -1.88    7.03   0
   8   4  -6   -0.57    4.79   0
   8   4  -6    4.51    6.73   0
  -8   4   6    3.86    4.73   0
  -6   4   6   29.19    5.08   0
   6   4  -6   26.67    7.23   0
   6  -4  -6   29.35    6.97   0
   6  -4  -6   27.66    5.29   0
   6   4  -6   26.71    5.14   0
  -6  -4   6   30.18    5.24   0
   4   4  -6    1.04    5.08   0
   4  -4  -6    2.65    6.91   0
  -4  -4   6    3.82    7.19   0
  -4   4   6    1.65    6.89   0
   4  -4  -6    4.57    7.09   0
   2   4  -6 1064.38   13.21   0
  -2  -4   6 1059.20   11.85   0
   2  -4  -6 1068.85   20.43   0
  -2   4   6  996.49   19.20   0
   2  -4  -6 1063.37   20.02   0
   0  -4   6    5.28    5.02   0
   0   4  -6    4.15    7.29   0
   2  -4   6 1494.78   13.05   0
  -2   4  -6 1477.63   13.13   0
  -4  -4  -6    7.37    8.36   0
   4   4   6    5.54    8.57   0
   4   4   6    5.14    6.91   0
  -4   4  -6    1.61    6.96   0
   4  -4   6   -0.50    4.97   0
  -6  -4  -6 1257.47   19.76   0
   6   4   6 1186.71   18.11   0
  -6   4  -6 1245.36   12.45   0
   6  -4   6 1222.33   11.18   0
   6   4   6 1215.37   19.38   0
   8   4   6   -0.66    8.70   0
  -8   4  -6   -5.75    6.16   0
  -8  -4  -6    6.01    8.17   0
   8  -4   6    7.50    5.97   0
   8   4   6    6.40    7.97   0
 -10   4  -6 1071.10   10.41   0
  10   4   6 1098.89   15.40   0
  10   4   6 1033.72   14.32   0
 -10  -4  -6 1079.42   14.75   0
  10  -4   6 1083.95   10.60   0
 -12   4  -6    4.72    5.47   0
  12   4   6   11.86    6.96   0
  12  -4   6   13.83    5.31   0
 -12  -4  -6   18.70    7.22   0
  12   4   6    3.59    7.81   0
 -14   4  -6  269.64    6.77   0
  14   4   6  265.25    9.57   0
 -14  -4  -6  267.92    7.47   0
  14   4   6  257.82    7.40   0
  14  -4   6  251.32    8.49   0
  16  -4   6   19.84    7.28   0
  16   4   6   13.45    6.90   0
  16   4   6   13.60    7.42   0
 -16  -4  -6   10.06    6.91   0
 -16   4  -6   10.71    5.28   0
 -18  -4  -6  301.16   10.24   0
 -18   4  -6  310.91   10.40   0
  18   4   6  286.79   10.45   0
  18   4   6  277.16   11.15   0
  18  -4   6  256.55    8.13   0
 -23   5   6   20.35    6.52   0
  23   5  -6   17.06    8.87   0
  23  -5  -6   17.74    6.50   0
  23   5  -6   23.36    9.17   0
  23  -5  -6   20.34    6.37   0
 -23  -5   6   12.72    6.48   0
  21  -5  -6   66.74    6.80   0
  21   5  -6   77.74    6.93   0
 -21  -5   6   79.02    9.14   0
  21  -5  -6   65.30    9.38   0
 -21   5   6   59.72    6.91   0
  21   5  -6   74.19    9.28   0
  19  -5  -6   76.05    7.54   0
 -19   5   6   87.03    7.50   0
  19  -5  -6   84.49    7.57   0
  19   5  -6   83.20    7.49   0
 -19  -5   6   79.53    7.46   0
  19   5  -6   92.38    5.77   0
 -17   5   6   27.63    5.39   0
 -17  -5   6   27.24    5.30   0
  17   5  -6   30.17    7.42   0
  17  -5  -6   27.91    5.37   0
  17  -5  -6   18.80    5.39   0
  17   5  -6   37.37    7.34   0
 -15   5   6  127.28    6.04   0
 -15  -5   6  120.94    6.19   0
  15  -5  -6  133.63    6.09   0
  15  -5  -6  130.44    6.16   0
 -15  -5   6  125.28    6.31   0
  15   5  -6  122.13    6.20   0
  15   5  -6  125.51    6.26   0
  13  -5  -6  702.79   11.01   0
 -13   5   6  676.41   10.96   0
  13   5  -6  683.86   11.44   0
 -13  -5   6  644.88   11.44   0
  13  -5  -6  651.53   10.97   0
  13   5  -6  667.81   11.34   0
 -11  -5   6  624.08   10.42   0
  11  -5  -6  589.45    9.95   0
  11   5  -6  595.09   10.40   0
 -11   5   6  616.69   10.04   0
  11  -5  -6  614.63   10.12   0
  11   5  -6  582.60   10.31   0
   9   5  -6  729.09   11.26   0
  -9   5   6  732.90   11.07   0
   9  -5  -6  732.12   11.03   0
   9   5  -6  719.23   11.27   0
   9  -5  -6  711.31   11.12   0
  -9  -5   6  708.50   11.36   0
   7   5  -6  333.43    7.75   0
  -7   5   6  356.01    9.41   0
  -7  -5   6  366.95    8.02   0
   7   5  -6  355.77    9.33   0
   7  -5  -6  353.38    8.11   0
   7  -5  -6  351.04    9.65   0
  -5   5   6  498.87   10.12   0
   5   5  -6  513.02   10.36   0
   5  -5  -6  532.93   10.24   0
   5  -5  -6  506.08   10.26   0
  -5  -5   6  494.73    8.92   0
   3   5  -6    9.65    6.97   0
  -3  -5   6    8.28    5.04   0
   3  -5  -6    5.57    6.88   0
   3  -5  -6    6.26    7.04   0
  -3   5   6    6.48    6.68   0
   1   5  -6  993.96   12.44   0
  -1  -5   6  956.01   11.14   0
  -1   5  -6  719.01   11.13   0
   1  -5   6  700.88    9.63   0
   3  -5   6  488.31    8.26   0
  -3   5  -6  502.13    9.74   0
   5  -5   6  861.42    9.68   0
  -5   5  -6  870.93   10.99   0
  -7  -5  -6   35.19   10.11   0
  -7   5  -6   22.77    8.47   0
   7  -5   6   26.69    6.04   0
   7   5   6   29.97    8.78   0
   7   5   6   28.95   10.78   0
  -9   5  -6   83.00    6.12   0
   9   5   6   78.40    8.02   0
   9  -5   6   88.00    8.21   0
  -9  -5  -6   82.00    8.58   0
   9   5   6   73.01    8.75   0
 -11  -5  -6  459.22   11.12   0
  11   5   6  435.74   11.27   0
 -11   5  -6  504.43    9.59   0
  11  -5   6  477.70    7.78   0
  11   5   6  460.18   12.19   0
  13   5   6  294.78    9.82   0
 -13   5  -6  310.37    7.13   0
 -13  -5  -6  314.44    9.72   0
  13   5   6  326.99   10.58   0
  13  -5   6  310.89    7.00   0
  15   5   6   22.93    7.60   0
 -15   5  -6   30.72    7.44   0
 -15  -5  -6   21.56    6.61   0
  15  -5   6   26.49    7.45   0
  15   5   6   21.64    7.24   0
 -17  -5  -6  140.88    9.28   0
  17   5   6  133.46   10.36   0
  17   5   6  115.06    9.73   0
 -17   5  -6  115.02    7.32   0
  17  -5   6  131.72    9.90   0
 -22   6   6   28.46    6.58   0
  22   6  -6   28.27    6.67   0
  22  -6  -6   32.57    9.03   0
  22  -6  -6   25.68    6.59   0
  22   6  -6   10.22    9.15   0
 -22  -6   6   27.13    6.58   0
 -20   6   6  157.94    9.73   0
  20  -6  -6  170.35    9.63   0
 -20  -6   6  146.10    7.35   0
  20   6  -6  155.68    7.49   0
  20  -6  -6  155.17    7.24   0
  20   6  -6  144.44    7.31   0
 -18   6   6   15.11    5.17   0
  18   6  -6   13.47    7.14   0
  18  -6  -6   20.62    5.19   0
  18  -6  -6   19.23    5.08   0
  18   6  -6   20.73    5.18   0
 -16   6   6  266.81    6.84   0
  16   6  -6  262.45    7.24   0
  16  -6  -6  276.14    6.74   0
  16  -6  -6  285.58    6.98   0
  16   6  -6  264.79    8.90   0
 -16  -6   6  270.62    7.35   0
  14   6  -6   -2.55    7.52   0
  14  -6  -6   -9.71    5.21   0
  14   6  -6    2.56    7.59   0
  14  -6  -6    1.70    5.38   0
 -14   6   6    2.94    5.42   0
 -14  -6   6   -2.60    7.47   0
  12  -6  -6  624.97   10.93   0
  12   6  -6  623.69   11.38   0
 -12   6   6  639.19   10.79   0
 -12  -6   6  628.56   11.41   0
  12   6  -6  622.86   11.44   0
  12  -6  -6  649.89   10.73   0
 -10   6   6  288.33    7.70   0
  10  -6  -6  285.28    9.83   0
  10   6  -6  300.08    9.98   0
 -10  -6   6  278.36    7.98   0
  10  -6  -6  294.30    7.82   0
  10   6  -6  274.25    8.00   0
   8   6  -6 1591.36   14.10   0
  -8  -6   6 1616.81   15.26   0
   8  -6  -6 1682.71   15.54   0
   8  -6  -6 1618.79   14.36   0
   8   6  -6 1625.95   15.15   0
  -8   6   6 1612.23   15.39   0
  -6   6   6  391.98    9.98   0
   6   6  -6  391.71    8.22   0
   6  -6  -6  384.15    9.97   0
   6  -6  -6  391.71   10.13   0
  -6  -6   6  395.40    8.13   0
   6   6  -6  386.18    8.07   0
   4   6  -6   41.07    5.24   0
   4  -6  -6   40.25    7.23   0
  -4  -6   6   40.44    7.19   0
   4  -6  -6   39.22    7.22   0
  -4   6   6   40.84    7.09   0
   2  -6  -6   81.60   10.11   0
  -2  -6   6   83.01    7.54   0
   2  -6  -6   78.61   10.10   0
   2   6  -6   84.22    7.44   0
  -2   6   6   80.87   10.21   0
   0  -6   6 2686.06   17.80   0
   0   6  -6 2663.07   16.67   0
   2  -6   6   61.30    5.39   0
  -2   6  -6   58.10    5.34   0
  -4   6  -6 1648.09   13.16   0
   4  -6   6 1665.69   13.02   0
   6  -6   6   69.67    8.34   0
  -6   6  -6   68.71    6.07   0
   8  -6   6   43.81    7.78   0
  -8   6  -6   47.53    7.82   0
 -10  -6  -6   44.48   10.01   0
  10   6   6   44.36   10.46   0
  10  -6   6   45.87    5.63   0
 -10   6  -6   41.21    7.81   0
  10   6   6   40.71    9.96   0
 -12  -6  -6  869.39   15.74   0
  12   6   6  849.54   15.85   0
 -12   6  -6  788.22    9.71   0
  12  -6   6  826.07    9.42   0
  12   6   6  874.52   17.92   0
  14   6   6    6.90    7.44   0
  14   6   6    9.31    8.02   0
 -14   6  -6    5.81    7.41   0
  14  -6   6    2.40    5.16   0
 -14  -6  -6   11.49    6.43   0
 -16   6  -6   79.66    6.85   0
  16   6   6   64.57    9.41   0
 -16  -6  -6   82.50    8.81   0
  16  -6   6   75.86    6.94   0
  16   6   6   59.32    9.82   0
 -21   7   6    1.40    6.22   0
  21  -7  -6    8.68    6.27   0
  21   7  -6    5.14    6.21   0
  21  -7  -6    3.60    6.10   0
  21   7  -6   12.55    8.70   0
 -19   7   6  333.47   10.68   0
  19   7  -6  294.82    8.99   0
  19  -7  -6  313.01   10.63   0
  19  -7  -6  312.67   10.45   0
  19   7  -6  312.73    8.71   0
  17   7  -6   -2.16    5.05   0
  17  -7  -6    1.61    7.14   0
  17  -7  -6    0.94    5.19   0
  17   7  -6    4.94    7.11   0
 -17   7   6   11.80    7.27   0
  15   7  -6   82.85    8.00   0
 -15   7   6   78.05    5.89   0
 -15  -7   6   81.02    5.86   0
  15  -7  -6   83.27    5.66   0
  15   7  -6   75.88    5.99   0
  15  -7  -6   80.20    5.86   0
  13   7  -6  538.47   10.71   0
 -13   7   6  557.05   10.30   0
  13   7  -6  505.36    9.18   0
  13  -7  -6  536.45    8.47   0
 -13  -7   6  512.55    9.11   0
  13  -7  -6  559.23   10.11   0
 -11   7   6    4.98    7.79   0
  11  -7  -6   -0.17    7.85   0
  11   7  -6    1.80    7.78   0
  11   7  -6   14.67    7.56   0
 -11  -7   6    5.70    7.71   0
  11  -7  -6    2.56    7.57   0
  -9   7   6    7.33    7.94   0
   9   7  -6   14.46    7.99   0
   9  -7  -6   22.15    5.64   0
  -9  -7   6   16.13    5.64   0
   9  -7  -6   10.00    7.67   0
   9   7  -6   20.48    7.87   0
   7   7  -6  750.32   12.25   0
  -7  -7   6  761.15   12.51   0
  -7   7   6  752.25   12.62   0
   7  -7  -6  777.83   12.91   0
   7  -7  -6  781.05   12.73   0
   7   7  -6  760.39   12.67   0
   5   7  -6   67.33    6.60   0
  -5  -7   6   79.25    6.50   0
   5  -7  -6   70.64    8.93   0
   5  -7  -6   68.72    8.94   0
  -5   7   6   71.75    8.64   0
   3  -7  -6  340.17   12.64   0
   3   7  -6  345.60    8.46   0
  -3  -7   6  334.97   10.31   0
  -3   7   6  326.98   12.17   0
   3  -7  -6  338.36   13.88   0
  -1  -7   6  610.44    9.68   0
   1   7  -6  629.65   11.61   0
   1  -7   6   -2.77    5.80   0
  -1   7  -6    7.96    5.72   0
  -3   7  -6    8.46    8.09   0
   3  -7   6    3.21    8.09   0
  -5   7  -6  195.66    6.76   0
   5  -7   6  198.65    6.70   0
  -7   7  -6  342.71    7.44   0
   7  -7   6  350.69    7.42   0
  -9   7  -6  127.14    6.20   0
   9  -7   6  119.15    6.03   0
 -11   7  -6   76.51    5.78   0
  11  -7   6  103.49    7.66   0
 -13   7  -6    0.74    6.58   0
  13  -7   6    6.87    6.36   0
 -15   7  -6  -11.87    6.58   0
  15  -7   6   10.16    8.90   0
  15   7   6    3.30   10.19   0
  15   7   6    4.79   10.47   0
 -18   8   6  167.44    8.04   0
  18   8  -6  228.56   10.54   0
  18  -8  -6  195.57   10.25   0
  18   8  -6  212.43   10.64   0
  18  -8  -6  235.23    7.96   0
 -16   8   6    8.06    5.14   0
  16   8  -6    6.51    5.05   0
  16   8  -6    9.79    7.13   0
  16  -8  -6    7.55    8.05   0
  16  -8  -6    2.98    5.24   0
 -16  -8   6    5.01    7.11   0
  14   8  -6  422.20    8.79   0
 -14   8   6  402.37    9.78   0
  14   8  -6  446.75   10.34   0
  14  -8  -6  450.40    8.05   0
  14  -8  -6  392.28    8.01   0
 -14  -8   6  436.61    8.93   0
  12   8  -6    6.75    5.20   0
 -12  -8   6    7.65    7.27   0
  12  -8  -6    1.55    5.26   0
  12  -8  -6    8.32    5.20   0
 -12   8   6    8.36    5.27   0
  12   8  -6    2.95    7.32   0
  10   8  -6   80.37    8.05   0
 -10   8   6   71.89    7.93   0
  10   8  -6   82.65    7.90   0
  10  -8  -6   82.29    5.81   0
  10  -8  -6   75.24    8.01   0
 -10  -8   6   85.75    6.04   0
  -8   8   6   40.06    7.73   0
  -8  -8   6   51.07    5.76   0
   8  -8  -6   43.28    7.77   0
   8  -8  -6   50.18    7.70   0
   8   8  -6   42.73    5.84   0
   8   8  -6   45.59    7.82   0
   6  -8  -6  890.74   12.42   0
   6  -8  -6  964.18   14.28   0
  -6   8   6  875.07   12.35   0
   6   8  -6  931.99   12.89   0
   6   8  -6  947.90   13.16   0
  -6  -8   6  922.18   11.25   0
  -4   8   6   30.04    7.92   0
   4  -8  -6   24.24    7.89   0
  -4  -8   6   30.17    8.05   0
   4  -8  -6   23.66    9.92   0
   4   8  -6   29.03    5.79   0
  -2   8   6  247.37   17.89   0
   2  -8  -6  273.82   19.42   0
   2  -8  -6  263.24   19.20   0
  -2  -8   6  273.30    7.48   0
   2   8  -6  261.93    9.42   0
   0  -8   6    2.75    7.69   0
   0   8  -6    0.38    5.52   0
   2  -8   6   16.00    5.56   0
  -2   8  -6   15.37    7.89   0
   4  -8   6   17.99    7.68   0
  -4   8  -6   17.94    5.43   0
   6  -8   6 1190.55   11.28   0
  -6   8  -6 1148.54   11.32   0
  -8   8  -6   75.78    7.84   0
   8  -8   6   77.16    5.77   0
  10  -8   6  258.26    8.67   0
 -10   8  -6  251.78    7.12   0
 -12   8  -6   37.82    6.68   0
  12  -8   6   32.00    9.16   0
 -14   8  -6   10.37    6.36   0
  14  -8   6    2.00    8.91   0
  17  -9  -6    7.67    8.88   0
 -17   9   6   -5.53    9.17   0
  17   9  -6   -4.40    8.89   0
  17   9  -6   -2.61    8.93   0
  17  -9  -6   -3.92    6.28   0
 -15  -9   6   16.51    9.09   0
 -15   9   6   18.44    9.20   0
  15   9  -6   13.50    9.29   0
  15   9  -6    3.41    9.14   0
  15  -9  -6   28.15    9.13   0
  15  -9  -6   21.77    8.94   0
 -13   9   6  101.33    6.23   0
  13   9  -6  128.52    8.43   0
  13   9  -6  121.68    8.09   0
  13  -9  -6  120.43    6.16   0
  13  -9  -6  120.71    7.96   0
 -13  -9   6  114.62    8.27   0
  11   9  -6   30.16    5.49   0
 -11   9   6   22.55    5.39   0
 -11  -9   6   30.12    7.49   0
  11  -9  -6   23.72    5.41   0
  11   9  -6   27.46    7.35   0
  11  -9  -6   26.91    5.38   0
  -9   9   6  173.60    8.79   0
   9  -9  -6  189.70    8.57   0
   9  -9  -6  190.11    8.76   0
   9   9  -6  185.55    8.83   0
  -9  -9   6  179.43    8.78   0
   9   9  -6  179.77    7.00   0
  -7   9   6   64.83    7.66   0
   7  -9  -6   66.11    7.28   0
  -7  -9   6   55.51    5.88   0
   7  -9  -6   65.17    8.02   0
   7   9  -6   56.32    5.85   0
   7   9  -6   66.12    7.90   0
  -5   9   6    5.05    8.82   0
  -5  -9   6    2.51    7.42   0
   5   9  -6   -0.27    7.30   0
   5  -9  -6    1.08    7.10   0
   5  -9  -6    7.16    6.51   0
   5   9  -6    4.26    5.35   0
  -3  -9   6   52.00    5.87   0
  -3   9   6   53.73    9.59   0
   3  -9  -6   54.19    9.60   0
   3   9  -6   58.27    5.81   0
   3  -9  -6   54.80    9.21   0
  -1  -9   6   55.68    7.69   0
   1   9  -6   54.57    7.63   0
   1  -9   6   74.43    7.87   0
  -1   9  -6   71.11    7.85   0
   3  -9   6   65.18    7.64   0
  -3   9  -6   59.28    7.89   0
   5  -9   6  186.23    8.25   0
  -5   9  -6  159.41    6.50   0
   7  -9   6   28.20    5.47   0
  -7   9  -6   15.18    7.53   0
   9  -9   6    6.55    6.44   0
  -9   9  -6   -1.40    9.30   0
  11  -9   6   57.12    7.00   0
 -11   9  -6   65.86    9.67   0
  14  10  -6   13.81    8.89   0
 -14  10   6    4.53    6.45   0
  14 -10  -6   14.02    8.94   0
  14 -10  -6   10.94    6.49   0
  14  10  -6    9.81    9.05   0
 -14 -10   6    8.02    8.26   0
  12  10  -6  210.26   10.64   0
 -12  10   6  194.17    8.17   0
  12 -10  -6  232.76   10.62   0
  12 -10  -6  233.92   10.38   0
  12  10  -6  226.91   10.97   0
 -12 -10   6  200.80   10.53   0
  10  10  -6    3.95    9.20   0
 -10  10   6    2.90    9.03   0
  10 -10  -6   13.35    8.49   0
  10 -10  -6    3.64    9.08   0
  10  10  -6    4.98    8.92   0
 -10 -10   6    2.19    8.78   0
  -8  10   6  243.57    9.38   0
   8  10  -6  225.72    7.68   0
  -8 -10   6  260.48    9.60   0
   8  10  -6  266.09    9.25   0
   8 -10  -6  243.17    8.94   0
   8 -10  -6  249.43    7.96   0
   6 -10  -6   -1.62    6.42   0
  -6 -10   6   -5.05    7.21   0
   6 -10  -6    4.11    7.78   0
   6  10  -6    0.46    7.20   0
   6  10  -6    4.69    6.99   0
  -6  10   6    0.21    7.15   0
  -4 -10   6   13.45    7.36   0
  -4  10   6   11.27    8.89   0
   4 -10  -6   12.86    6.75   0
   4  10  -6   11.72    5.32   0
   4 -10  -6   11.54    8.00   0
   2  10  -6   14.93    5.36   0
  -2 -10   6    8.98    7.35   0
   0 -10   6  320.86    9.67   0
   0  10  -6  343.85    9.57   0
   2 -10   6    4.67    7.31   0
  -2  10  -6    6.11    5.24   0
  -4  10  -6  432.46    9.18   0
   4 -10   6  450.09   11.23   0
   6 -10   6   29.24    6.58   0
  -6  10  -6   34.42    6.64   0
  -8  10  -6   47.18    6.85   0
   8 -10   6   43.63    6.62   0
  11  11  -6   10.88    8.77   0
  11 -11  -6    2.90    8.55   0
  11 -11  -6    6.80    9.10   0
 -11 -11   6    5.35    8.43   0
 -11  11   6    5.70    8.87   0
  11  11  -6    6.94    9.05   0
  -9  11   6   -5.91    8.88   0
   9  11  -6   -2.68    6.32   0
   9 -11  -6   -0.07    6.08   0
   9  11  -6   -0.06    9.02   0
   9 -11  -6   -2.61    8.20   0
  -9 -11   6    3.47    8.21   0
  -7  11   6   62.62    9.52   0
   7  11  -6   77.19    9.45   0
  -7 -11   6   75.80    9.50   0
   7 -11  -6   75.55    9.06   0
   7  11  -6   67.82    7.37   0
   7 -11  -6   81.37    9.31   0
  -5  11   6  187.11   11.55   0
   5 -11  -6  211.94   13.23   0
   5  11  -6  204.09    8.37   0
  -5 -11   6  198.69   10.58   0
   5  11  -6  190.85   10.33   0
   5 -11  -6  207.69   11.33   0
  -3 -11   6   37.88    9.36   0
   3  11  -6   36.69    9.49   0
   1  11  -6   -3.84    9.24   0
  -1 -11   6    8.52    9.07   0
   1 -11   6    9.79    9.29   0
  -1  11  -6   13.20    6.62   0
   3 -11   6   30.02    6.79   0
  -3  11  -6   24.37    6.84   0
   5 -11   6    8.02    6.50   0
  -5  11  -6   18.07    8.84   0
 -26   0   7   -3.26    6.16   0
  26   0  -7   -9.64    8.92   0
  26   0  -7   -1.64    6.20   0
  24   0  -7   14.66    8.78   0
  24   0  -7  -12.86    9.15   0
 -24   0   7   -9.62    9.01   0
  22   0  -7    7.80    7.16   0
 -22   0   7    3.17    7.09   0
  22   0  -7   -1.49    7.14   0
  20   0  -7    1.65    5.30   0
 -20   0   7   -1.49    5.20   0
  20   0  -7   -1.78    7.31   0
  18   0  -7   -5.69    5.49   0
 -18   0   7    1.78    5.50   0
  18   0  -7    2.81    5.32   0
  16   0  -7    0.22    8.12   0
  16   0  -7   -1.36    5.65   0
 -16   0   7    1.43    8.04   0
 -14   0   7   -2.13    4.71   0
  14   0  -7    4.54    4.53   0
  14   0  -7   -2.08    4.69   0
  12   0  -7    2.53    6.77   0
 -12   0   7    8.88    6.67   0
  12   0  -7  -11.70    6.95   0
 -12   0   7    0.91    6.82   0
  10   0  -7    6.42    7.04   0
 -10   0   7    8.76    7.12   0
  10   0  -7   19.50    5.32   0
 -10   0   7   17.36    5.31   0
  -8   0   7   -3.73    6.93   0
  -8   0   7    0.42    4.93   0
   8   0  -7   -7.07    6.91   0
   8   0  -7   -0.26    5.03   0
   6   0  -7    2.44    5.55   0
  -6   0   7    6.75    5.36   0
  -6   0   7   -1.14    5.19   0
   6   0  -7   -2.27    5.26   0
   4   0  -7    3.45    5.88   0
  -4   0   7    0.17    5.64   0
   4   0  -7    1.90    5.55   0
   2   0  -7    2.12    5.96   0
  -2   0   7    0.08    5.68   0
   0   0  -7   -0.22    7.87   0
   0   0   7    1.78    5.46   0
  -2   0  -7   -0.54    7.72   0
   2   0   7    0.34    5.22   0
   4   0   7   -1.89    5.06   0
  -4   0  -7    1.62    5.00   0
   6   0   7    0.22    4.92   0
  -6   0  -7    3.37    6.88   0
  -8   0  -7   -5.05    6.74   0
   8   0   7    5.23    6.72   0
 -10   0  -7    6.75    5.72   0
  10   0   7    4.78    8.19   0
  12   0   7  -11.50    5.60   0
 -12   0  -7    1.81    5.31   0
 -14   0  -7   -1.07    5.16   0
  14   0   7    3.57    5.24   0
 -16   0  -7   -6.34    5.10   0
  16   0   7   -1.16    7.37   0
  18   0   7    0.36    6.52   0
 -18   0  -7    0.16    8.93   0
 -25   1   7   36.20    8.94   0
 -25  -1   7   13.55    9.05   0
  25   1  -7   15.08    6.43   0
  25  -1  -7   15.33    6.53   0
  25   1  -7    4.27    9.07   0
  25  -1  -7   24.87    8.94   0
  23   1  -7  123.50    7.66   0
 -23  -1   7  113.71    7.83   0
  23  -1  -7  111.11    5.86   0
  23   1  -7  119.45    7.96   0
  23  -1  -7   99.86    5.97   0
 -23   1   7   94.57    5.91   0
  21  -1  -7   22.34    5.16   0
  21   1  -7   16.94    5.28   0
  21   1  -7   19.17    5.27   0
 -21   1   7   19.04    5.15   0
  21  -1  -7   18.25    7.29   0
 -21  -1   7   15.71    5.26   0
  19   1  -7  103.86    6.02   0
 -19   1   7  106.77    8.04   0
  19  -1  -7  112.42    7.99   0
  19  -1  -7  116.75    8.02   0
  19   1  -7  101.72    6.00   0
 -19  -1   7   95.86    5.92   0
 -17   1   7  674.82    8.72   0
 -17  -1   7  676.23    8.96   0
  17   1  -7  704.87    9.06   0
  17  -1  -7  655.78    8.80   0
  17   1  -7  658.01   10.54   0
  17  -1  -7  671.02    9.01   0
 -15   1   7  126.50    5.60   0
  15   1  -7  125.82    5.72   0
  15  -1  -7  126.60    5.51   0
  15  -1  -7  132.73    7.41   0
 -15  -1   7  129.11    5.60   0
  15   1  -7  127.27    5.55   0
 -13  -1   7  252.38    6.61   0
  13  -1  -7  235.19    6.59   0
 -13   1   7  246.55    6.55   0
  13  -1  -7  261.78    6.71   0
  13   1  -7  251.78    6.67   0
 -13  -1   7  244.99    6.56   0
  13   1  -7  243.51    6.65   0
 -11   1   7 2166.12   15.04   0
 -11  -1   7 2204.61   15.18   0
  11  -1  -7 2223.69   15.15   0
  11  -1  -7 2233.25   15.21   0
  11   1  -7 2185.96   15.31   0
 -11  -1   7 2211.13   15.18   0
 -11   1   7 2286.92   15.39   0
  11   1  -7 2278.98   15.49   0
  -9  -1   7    8.03    4.93   0
   9   1  -7    5.92    6.90   0
   9  -1  -7    3.83    6.82   0
   9   1  -7    4.32    5.02   0
  -9   1   7    6.56    6.80   0
  -9   1   7    7.18    6.91   0
   9  -1  -7    0.67    7.13   0
  -9  -1   7    4.81    4.94   0
  -7  -1   7   40.62    7.47   0
   7  -1  -7   38.79    5.53   0
  -7   1   7   35.37    5.44   0
  -7   1   7   38.33    5.26   0
  -7  -1   7   39.69    7.44   0
   7   1  -7   38.06    5.52   0
   7   1  -7   41.27    7.28   0
   7  -1  -7   42.91    5.32   0
   5  -1  -7  698.54   11.52   0
   5  -1  -7  704.10   12.89   0
   5   1  -7  687.00   12.18   0
  -5  -1   7  704.42   12.31   0
   5   1  -7  701.62   12.37   0
  -5   1   7  704.23   11.43   0
  -5   1   7  703.84   12.72   0
   3   1  -7  100.63    6.72   0
   3  -1  -7  101.29    9.16   0
  -3  -1   7   95.62    6.80   0
  -3   1   7   95.17    6.78   0
   3  -1  -7   91.05    6.76   0
   1   1  -7  846.03   12.17   0
   1  -1  -7  884.85   15.17   0
  -1  -1   7  915.02   12.46   0
  -1   1   7  885.33   13.70   0
   1  -1   7 4021.27   23.69   0
   1   1   7 3944.78   26.32   0
  -1   1  -7 3944.21   23.35   0
  -1  -1  -7 4012.11   27.51   0
   3   1   7  905.14   12.65   0
  -3  -1  -7  939.55   12.78   0
  -3   1  -7  929.96   11.54   0
   3  -1   7  908.29   12.66   0
   5   1   7   61.24    5.62   0
  -5  -1  -7   66.54    7.51   0
  -5   1  -7   65.23    7.42   0
   5  -1   7   64.75    5.48   0
   7   1   7  246.01    8.82   0
  -7  -1  -7  249.16    8.65   0
  -7   1  -7  242.41    6.75   0
   7  -1   7  257.26    8.35   0
  -9  -1  -7   17.75    4.79   0
  -9   1  -7   17.15    4.73   0
   9   1   7   13.15    6.67   0
   9  -1   7    9.61    4.82   0
 -11  -1  -7  266.87    9.14   0
 -11   1  -7  255.60    7.18   0
  11   1   7  260.58    9.43   0
  11  -1   7  269.46    9.15   0
 -13   1  -7  574.88   10.12   0
 -13  -1  -7  615.40   10.26   0
  13  -1   7  588.44    8.52   0
  13   1   7  587.28    9.00   0
  15   1   7   25.84    5.60   0
 -15  -1  -7   35.02    7.25   0
 -15   1  -7   48.96    7.36   0
  15  -1   7   39.73    5.32   0
 -17   1  -7   55.71    9.09   0
  17   1   7   58.72    9.36   0
  17  -1   7   40.97    9.38   0
 -17  -1  -7   48.50    6.57   0
  19  -1   7   17.86    6.62   0
 -19  -1  -7   26.39    6.35   0
  19   1   7   23.00    6.32   0
  19   1   7   12.31    9.23   0
 -19   1  -7   20.07    6.46   0
 -24  -2   7  118.00    7.03   0
  24   2  -7  118.60    7.08   0
  24   2  -7  127.16    7.21   0
  24  -2  -7   92.11    7.14   0
  24  -2  -7  140.72    9.54   0
 -24   2   7   87.43    9.60   0
 -22   2   7   16.22    5.16   0
  22   2  -7   22.23    7.09   0
  22  -2  -7   13.01    5.07   0
  22   2  -7   28.60    7.12   0
  22  -2  -7   16.52    5.10   0
 -22  -2   7   14.98    7.04   0
  20  -2  -7   -8.45    7.25   0
  20  -2  -7    2.61    5.03   0
  20   2  -7    4.22    7.17   0
  20   2  -7   -6.22    7.25   0
 -20   2   7    1.31    5.08   0
 -20  -2   7    7.39    7.07   0
  18   2  -7  160.06    6.37   0
  18  -2  -7  145.36    6.30   0
  18   2  -7  158.42    8.28   0
 -18   2   7  154.22    6.42   0
  18  -2  -7  169.96    6.33   0
 -18  -2   7  158.13    8.31   0
  16  -2  -7  249.29    7.28   0
  16   2  -7  233.16    7.19   0
  16   2  -7  253.58    7.27   0
 -16   2   7  229.07    7.08   0
 -16  -2   7  249.19    7.04   0
  16  -2  -7  245.92    7.02   0
 -14   2   7  477.17    9.01   0
  14   2  -7  466.03    7.80   0
  14  -2  -7  472.09    9.17   0
  14   2  -7  453.50    9.15   0
  14  -2  -7  472.37    7.65   0
 -14  -2   7  488.93    7.85   0
 -14  -2   7  456.22    9.06   0
  12   2  -7  590.71    8.62   0
  12  -2  -7  571.39    9.73   0
 -12   2   7  561.74    8.57   0
  12   2  -7  558.90    8.54   0
  12  -2  -7  582.36    8.68   0
 -12  -2   7  576.31    8.62   0
 -12  -2   7  560.81    8.56   0
  10   2  -7  393.74    9.20   0
 -10   2   7  413.13    7.93   0
 -10  -2   7  389.74    7.78   0
  10  -2  -7  408.65    8.06   0
  10  -2  -7  391.25    7.71   0
 -10  -2   7  381.56    7.88   0
  10   2  -7  395.44    8.00   0
   8  -2  -7   12.39    4.94   0
  -8   2   7   12.19    4.82   0
   8   2  -7   10.30    5.10   0
  -8  -2   7   14.42    5.19   0
   8  -2  -7    9.38    5.19   0
  -8  -2   7   10.45    5.27   0
   8   2  -7   11.20    5.09   0
  -8   2   7   11.64    5.01   0
   6  -2  -7  453.14   10.55   0
  -6   2   7  432.94   10.45   0
   6  -2  -7  439.16    9.39   0
  -6  -2   7  441.29    8.88   0
   6   2  -7  442.65    8.86   0
   6   2  -7  442.17    8.91   0
  -6   2   7  441.35    9.28   0
   4  -2  -7  667.83   13.12   0
  -4   2   7  660.74   11.77   0
   4   2  -7  660.91   11.93   0
   4  -2  -7  666.44   11.88   0
  -4  -2   7  684.68   10.67   0
  -4   2   7  638.67   12.90   0
  -2   2   7  443.19   11.87   0
  -2  -2   7  434.19    9.05   0
   2  -2  -7  449.16   12.41   0
   2  -2  -7  453.24   11.99   0
   2   2  -7  433.66   10.50   0
   0  -2  -7 1221.29   18.30   0
   0  -2   7 1163.21   12.78   0
   0   2  -7 1195.13   13.13   0
   0   2   7 1168.42   17.67   0
   2  -2   7   43.96    7.60   0
   2   2   7   41.77    5.78   0
  -2  -2  -7   45.98    7.93   0
  -2   2  -7   45.74    5.58   0
  -4  -2  -7    4.69    5.05   0
  -4   2  -7   10.13    5.05   0
   4   2   7   11.85    5.22   0
   4  -2   7   11.23    6.99   0
   6   2   7  117.04    6.47   0
  -6  -2  -7  123.99    7.86   0
  -6   2  -7  132.67    7.53   0
   6  -2   7  116.30    7.66   0
   8   2   7   59.57    5.42   0
   8  -2   7   47.19    5.20   0
  -8  -2  -7   47.48    7.03   0
  -8   2  -7   48.83    5.16   0
 -10  -2  -7    5.55    5.58   0
 -10   2  -7    7.56    8.06   0
  10   2   7    1.50    5.71   0
  10  -2   7    5.50    5.74   0
 -12  -2  -7   98.28    8.07   0
  12  -2   7  105.81    6.15   0
 -12   2  -7  106.40    6.02   0
  12   2   7   96.70    6.44   0
 -14  -2  -7    0.95    5.06   0
 -14   2  -7    0.78    5.11   0
  14   2   7   -3.11    7.46   0
  14  -2   7    2.99    5.17   0
  16  -2   7   18.80    5.14   0
 -16   2  -7    9.59    5.25   0
  16   2   7    7.40    7.12   0
 -16  -2  -7   25.14    6.95   0
  16   2   7    9.65    5.37   0
 -18   2  -7   19.68    9.14   0
 -18  -2  -7   36.22    9.06   0
  18   2   7   22.36    8.87   0
  18   2   7   28.12    9.49   0
  18  -2   7   26.50    9.33   0
 -25   3   7   59.08    6.86   0
  25   3  -7   59.65    6.76   0
  25   3  -7   59.73    6.87   0
  25  -3  -7   45.85    6.93   0
 -25  -3   7   57.10    6.75   0
  25  -3  -7   50.51    6.80   0
 -23   3   7   31.76    8.98   0
  23  -3  -7   42.26    9.00   0
  23   3  -7   31.02    8.99   0
  23   3  -7   33.68    9.03   0
  23  -3  -7   35.40    6.38   0
 -23  -3   7   35.09    8.83   0
 -21   3   7    8.70    5.05   0
  21   3  -7   15.19    7.13   0
  21   3  -7   13.59    6.90   0
 -21  -3   7   15.27    7.08   0
  21  -3  -7   17.54    5.01   0
  21  -3  -7   12.00    5.10   0
 -19   3   7    6.57    5.18   0
  19   3  -7    1.83    7.42   0
  19  -3  -7    7.94    5.10   0
 -19  -3   7    5.50    5.20   0
  19  -3  -7   12.26    5.25   0
  19   3  -7   13.14    7.17   0
 -17   3   7  562.89   10.04   0
  17   3  -7  551.79   10.26   0
  17   3  -7  548.77    8.51   0
  17  -3  -7  556.02   10.06   0
  17  -3  -7  593.46   10.05   0
 -17  -3   7  560.57    8.45   0
  15  -3  -7  259.45    7.20   0
  15   3  -7  272.54    9.44   0
  15   3  -7  266.47    7.38   0
 -15  -3   7  270.50    9.50   0
 -15   3   7  264.78    7.20   0
  15  -3  -7  259.87    7.41   0
 -15  -3   7  257.82    9.36   0
  13   3  -7 1357.12   12.80   0
  13   3  -7 1294.92   11.75   0
  13  -3  -7 1328.82   12.21   0
 -13   3   7 1280.05   11.24   0
  13  -3  -7 1257.47   11.20   0
 -13  -3   7 1239.64   11.46   0
 -13  -3   7 1336.19   12.75   0
  11   3  -7  394.03    9.11   0
 -11  -3   7  396.75    9.23   0
  11  -3  -7  394.54    7.57   0
 -11   3   7  372.54    8.95   0
 -11  -3   7  398.66    9.06   0
  11  -3  -7  392.25    9.13   0
  11   3  -7  414.10    9.07   0
  -9   3   7  795.17   11.46   0
   9  -3  -7  789.08   11.28   0
   9  -3  -7  782.53   11.48   0
  -9  -3   7  823.81   11.46   0
   9   3  -7  783.81   11.31   0
   9   3  -7  805.05   11.38   0
  -7   3   7  660.01   11.72   0
   7   3  -7  681.31   11.31   0
   7  -3  -7  661.00   11.61   0
   7   3  -7  641.14    9.83   0
  -7  -3   7  680.86   11.29   0
   7  -3  -7  673.22   11.85   0
  -5  -3   7 2708.61   19.36   0
   5  -3  -7 2721.31   22.07   0
   5   3  -7 2614.83   18.15   0
  -5   3   7 2743.99   22.06   0
   5  -3  -7 2804.46   22.59   0
  -5   3   7 2689.40   22.20   0
   3  -3  -7    8.62    5.07   0
   3   3  -7   -0.21    7.43   0
  -3   3   7    3.41    7.02   0
  -3  -3   7    8.25    7.27   0
  -3   3   7    6.78    4.85   0
   3  -3  -7    4.42    7.32   0
   1  -3  -7   71.27    8.84   0
   1   3  -7   65.92    5.87   0
  -1  -3   7   61.56    7.76   0
  -1   3   7   63.68    8.12   0
   1  -3  -7   63.08    8.15   0
   1  -3   7  214.72    6.88   0
  -1   3  -7  209.39    8.62   0
   1   3   7  213.76   11.51   0
  -1  -3  -7  213.13   10.87   0
   3  -3   7  108.42    7.68   0
   3   3   7  108.99    8.46   0
  -3  -3  -7  109.20    8.71   0
  -3   3  -7  105.10    5.88   0
   5   3   7  490.56   12.02   0
  -5  -3  -7  494.63   11.76   0
  -5   3  -7  469.11    9.52   0
   5  -3   7  482.14    8.06   0
  -7  -3  -7 4658.21   27.63   0
  -7   3  -7 4440.77   19.64   0
   7  -3   7 4447.55   19.62   0
   7   3   7 4545.41   28.07   0
   9  -3   7  213.28    7.05   0
  -9  -3  -7  219.46    9.50   0
  -9   3  -7  212.61    7.11   0
   9   3   7  225.34   10.07   0
  11  -3   7   47.11    5.81   0
 -11   3  -7   46.36    5.76   0
  11   3   7   51.59    6.00   0
 -11  -3  -7   55.58    7.78   0
 -13   3  -7   24.00    5.24   0
  13  -3   7   24.52    7.44   0
 -13  -3  -7   28.41    7.17   0
  13   3   7   23.30    7.15   0
  13   3   7   24.39    5.61   0
  15  -3   7   -6.52    5.15   0
 -15  -3  -7    4.30    6.94   0
 -15   3  -7    4.84    5.16   0
  15   3   7    9.21    6.84   0
  15   3   7    3.15    5.19   0
 -17  -3  -7  123.07    9.35   0
 -17   3  -7  112.79    9.62   0
  17   3   7  109.79    9.24   0
  17   3   7  115.97    9.80   0
  17  -3   7  119.51    9.60   0
  24  -4  -7   35.93    9.11   0
  24   4  -7   34.10    9.04   0
  24   4  -7   39.26    6.60   0
  24  -4  -7   35.10    6.72   0
 -24  -4   7   24.98    9.09   0
 -24   4   7   32.76    6.63   0
 -22   4   7   41.23    5.65   0
  22   4  -7   90.65    6.87   0
 -22  -4   7   82.44    6.75   0
  22  -4  -7   89.16    6.76   0
  22   4  -7   82.34    6.85   0
  22  -4  -7   74.12    6.95   0
  20   4  -7   36.49    5.33   0
 -20  -4   7   47.47    7.19   0
  20   4  -7   39.80    7.23   0
  20  -4  -7   45.68    5.28   0
 -20   4   7   30.69    5.32   0
  20  -4  -7   37.49    5.30   0
  18  -4  -7  275.10    6.81   0
  18   4  -7  273.58    7.03   0
  18   4  -7  276.35    7.11   0
  18  -4  -7  281.72    8.63   0
 -18  -4   7  280.35    7.09   0
 -18   4   7  281.52    6.92   0
 -16   4   7   49.15    5.84   0
  16   4  -7   59.60    5.74   0
  16  -4  -7   46.73    5.90   0
  16  -4  -7   58.47    5.87   0
 -16  -4   7   49.55    7.94   0
  16   4  -7   66.21    7.87   0
 -16  -4   7   53.32    5.78   0
  14   4  -7    1.60    8.10   0
 -14   4   7    1.55    5.78   0
  14  -4  -7   19.07    8.12   0
 -14  -4   7    3.46    5.71   0
  14  -4  -7    3.06    5.97   0
 -14  -4   7   -2.17    8.19   0
  14   4  -7    8.74    5.83   0
  12  -4  -7  145.27    6.02   0
  12   4  -7  163.69    7.66   0
 -12   4   7  153.48    5.95   0
 -12  -4   7  151.12    5.99   0
 -12  -4   7  148.34    7.74   0
  12  -4  -7  169.16    7.60   0
  12   4  -7  159.42    6.09   0
  10  -4  -7  447.66    8.15   0
 -10   4   7  479.12    9.68   0
  10   4  -7  467.97    8.28   0
  10  -4  -7  474.35    9.69   0
 -10  -4   7  470.30    8.43   0
  10   4  -7  452.82    8.24   0
  -8   4   7  239.53    7.00   0
   8   4  -7  236.32    6.77   0
  -8  -4   7  238.00    6.82   0
   8  -4  -7  243.31    7.00   0
   8  -4  -7  238.92    7.22   0
   8   4  -7  252.10    6.99   0
  -6   4   7 1161.02   13.83   0
  -6  -4   7 1198.29   13.38   0
   6  -4  -7 1204.32   14.66   0
   6   4  -7 1137.78   12.09   0
   6   4  -7 1177.22   13.27   0
   6  -4  -7 1179.15   13.95   0
   4   4  -7   76.02    7.57   0
   4  -4  -7   74.63    7.78   0
   4  -4  -7   79.33    8.18   0
  -4  -4   7   83.59    5.65   0
  -4   4   7   73.43    7.76   0
   2  -4  -7   25.41    8.74   0
   2  -4  -7   25.03    9.11   0
  -2  -4   7   19.61    5.31   0
   2   4  -7   25.79    5.35   0
   0  -4  -7  495.16   19.72   0
   0  -4   7  479.99    8.58   0
   0  -4  -7  513.71   20.75   0
   0   4  -7  476.36    8.54   0
   0   4   7  493.50   19.11   0
   2  -4   7  227.47    6.78   0
  -2  -4  -7  232.33   16.86   0
  -2  -4  -7  247.32   16.10   0
   2   4   7  236.07   15.56   0
  -2   4  -7  243.74    8.61   0
  -4  -4  -7  169.77   11.13   0
   4   4   7  168.65   10.92   0
  -4   4  -7  146.12    7.90   0
   4  -4   7  158.95    7.85   0
   6   4   7  407.01   12.03   0
  -6  -4  -7  406.17   11.67   0
  -6   4  -7  404.69    8.95   0
   6  -4   7  388.28    7.35   0
  -8  -4  -7  570.48   12.70   0
  -8   4  -7  552.12    8.81   0
   8   4   7  557.19   12.51   0
   8  -4   7  574.17    8.72   0
   8   4   7  574.08   13.30   0
  10   4   7   14.93    5.38   0
 -10   4  -7   16.06    5.51   0
  10  -4   7    9.10    5.56   0
 -10  -4  -7   15.08    7.52   0
  10   4   7   10.35    5.71   0
 -12   4  -7    7.34    5.21   0
 -12  -4  -7    2.78    7.05   0
  12   4   7   -0.13    5.03   0
  12   4   7   -0.73    7.53   0
  12  -4   7   -1.19    7.36   0
 -14   4  -7    8.47    5.20   0
  14   4   7    7.95    4.78   0
 -14  -4  -7   15.40    4.88   0
  14   4   7   16.94    7.43   0
  14  -4   7   14.30    5.09   0
 -16   4  -7  189.93    9.82   0
  16   4   7  151.10    7.40   0
 -16  -4  -7  153.83    7.25   0
  16  -4   7  168.25    7.50   0
  16   4   7  156.01   10.27   0
 -18  -4  -7   37.03    8.30   0
  18  -4   7   24.47    9.31   0
 -18   4  -7   34.14    6.68   0
  18   4   7   27.10    8.82   0
  18   4   7   26.06    6.93   0
  23   5  -7  106.57    9.43   0
 -23   5   7   95.71    7.20   0
  23   5  -7   88.88    7.22   0
  23  -5  -7   92.89    7.13   0
  23  -5  -7   86.91    9.67   0
 -23  -5   7  104.78    9.30   0
 -21   5   7  107.17    8.66   0
  21  -5  -7  130.07    9.38   0
 -21  -5   7  121.27    8.74   0
  21   5  -7   96.20    5.87   0
  21   5  -7  127.04    7.22   0
  21  -5  -7  136.99    8.68   0
  19  -5  -7   31.66    5.23   0
 -19  -5   7   28.63    5.24   0
 -19   5   7   29.70    5.32   0
  19  -5  -7   32.16    5.27   0
  19   5  -7   28.21    5.16   0
  19   5  -7   21.99    7.27   0
 -17  -5   7   19.34    7.40   0
 -17   5   7   15.15    5.28   0
 -17  -5   7   17.79    5.25   0
  17  -5  -7   21.49    5.26   0
  17   5  -7   24.10    7.35   0
  17   5  -7   21.64    5.26   0
  17  -5  -7   23.80    5.38   0
 -15   5   7  282.98    8.76   0
  15  -5  -7  299.88    8.89   0
  15   5  -7  298.61    9.14   0
 -15  -5   7  287.63    8.86   0
  15  -5  -7  293.80    7.13   0
  15   5  -7  290.75    9.07   0
  13   5  -7    1.80    5.64   0
 -13   5   7   -0.46    7.89   0
  13  -5  -7   -2.19    8.04   0
  13  -5  -7   -5.57    7.82   0
 -13  -5   7    2.49    5.62   0
  13   5  -7    7.15    8.03   0
 -11  -5   7 1372.02   13.63   0
 -11   5   7 1380.48   13.18   0
  11  -5  -7 1368.06   11.99   0
  11   5  -7 1403.38   13.66   0
  11   5  -7 1376.34   13.75   0
  11  -5  -7 1385.01   13.36   0
   9  -5  -7  382.32    9.17   0
  -9  -5   7  362.49    9.23   0
   9   5  -7  356.90    9.13   0
   9  -5  -7  358.73    9.28   0
  -9   5   7  352.41    9.09   0
   9   5  -7  365.63    9.08   0
  -7  -5   7   64.92    5.55   0
  -7   5   7   67.31    5.55   0
   7   5  -7   69.51    5.50   0
   7   5  -7   73.94    7.26   0
   7  -5  -7   67.57    7.26   0
   7  -5  -7   72.97    5.70   0
   5   5  -7  331.35    9.05   0
   5  -5  -7  314.61    9.97   0
  -5   5   7  331.45   10.02   0
  -5  -5   7  322.02    9.27   0
   5  -5  -7  341.06   10.27   0
  -3   5   7   70.18    7.79   0
   3  -5  -7   65.08    8.07   0
   3  -5  -7   68.63    7.86   0
  -3  -5   7   64.98    7.30   0
   3   5  -7   68.04    5.46   0
  -1  -5   7  108.63    7.74   0
   1   5  -7  103.91    5.96   0
   1  -5   7 2531.46   16.82   0
  -1   5  -7 2509.28   15.76   0
   3  -5   7  309.00    7.06   0
  -3   5  -7  335.38    8.74   0
   5  -5   7  658.02    9.33   0
  -5   5  -7  648.14   11.14   0
   7   5   7   48.55    8.97   0
   7   5   7   48.65    9.78   0
   7  -5   7   60.17    8.24   0
  -7   5  -7   61.18    8.20   0
  -7  -5  -7   50.32   10.22   0
  -9  -5  -7  269.77   10.23   0
   9   5   7  263.47   12.33   0
   9   5   7  253.63   10.04   0
  -9   5  -7  248.28    6.93   0
   9  -5   7  262.27    6.93   0
 -11  -5  -7   49.22    7.01   0
  11   5   7   48.64    7.52   0
 -11   5  -7   42.14    7.79   0
  11  -5   7   58.05    7.54   0
  11   5   7   43.11    8.12   0
 -13  -5  -7  477.44   10.66   0
  13   5   7  456.68   11.51   0
  13   5   7  454.50   10.80   0
 -13   5  -7  441.17    7.84   0
  13  -5   7  480.17    9.43   0
 -15  -5  -7   35.42    5.93   0
  15   5   7   33.38    6.40   0
 -15   5  -7   28.78    6.63   0
  15  -5   7   27.71    6.59   0
  15   5   7   29.50    9.40   0
 -17  -5  -7  239.62   10.83   0
  17   5   7  197.76    9.25   0
  17  -5   7  260.81    8.25   0
  17   5   7  292.54   11.38   0
 -17   5  -7  183.46    8.36   0
 -22  -6   7   10.48    8.79   0
 -22   6   7  -23.90    9.16   0
  22   6  -7    7.40    6.39   0
  22   6  -7   -0.20    8.80   0
  22  -6  -7    7.24    9.03   0
  22  -6  -7   -5.56    9.06   0
  20   6  -7   -3.60    6.41   0
  20  -6  -7   13.98    8.68   0
  20   6  -7   -2.27    6.40   0
 -20   6   7    3.14    6.22   0
  20  -6  -7   -0.34    6.43   0
  18  -6  -7   -4.90    5.17   0
  18  -6  -7   -8.02    5.11   0
 -18   6   7    3.30    5.04   0
  18   6  -7    3.22    5.01   0
  18   6  -7    2.34    5.07   0
 -16  -6   7   24.01    7.41   0
  16   6  -7   22.97    7.39   0
  16  -6  -7   12.66    5.32   0
  16  -6  -7   19.22    7.32   0
  16   6  -7   18.33    7.36   0
 -16   6   7   26.57    5.24   0
 -14   6   7    6.81    7.73   0
  14  -6  -7   17.58    7.67   0
  14  -6  -7   17.68    7.48   0
  14   6  -7   15.03    5.40   0
  14   6  -7   15.23    7.56   0
 -14  -6   7   18.23    7.56   0
  12  -6  -7  265.69    7.39   0
  12   6  -7  266.12    7.51   0
  12  -6  -7  258.20    9.16   0
 -12  -6   7  258.79    7.50   0
  12   6  -7  274.28    7.48   0
 -12   6   7  272.77    7.33   0
 -10   6   7  538.81    9.42   0
  10   6  -7  542.60    9.40   0
  10  -6  -7  579.74   11.05   0
 -10  -6   7  547.79    9.44   0
  10   6  -7  554.20    9.43   0
  10  -6  -7  529.63    9.39   0
   8   6  -7   14.08    5.98   0
  -8   6   7   13.50    5.86   0
  -8  -6   7   21.87    5.92   0
   8   6  -7   15.69    8.46   0
   8  -6  -7   16.61    8.21   0
   8  -6  -7   18.39    5.93   0
  -6   6   7   34.78    6.88   0
   6   6  -7   36.21    4.99   0
   6  -6  -7   37.25    6.98   0
   6   6  -7   43.07    6.83   0
  -6  -6   7   34.98    5.14   0
   6  -6  -7   31.69    6.84   0
   4  -6  -7   11.12    6.57   0
  -4  -6   7    5.05    4.84   0
   4  -6  -7    6.13    6.75   0
  -4   6   7    8.50    6.41   0
   4   6  -7    8.52    4.77   0
   2   6  -7   19.95    6.90   0
  -2  -6   7   11.82    7.02   0
   2  -6  -7   16.54   11.33   0
   2  -6  -7   16.34   10.07   0
   0  -6   7  298.72    7.22   0
   0   6  -7  306.02    7.33   0
   2  -6   7  126.63    9.16   0
  -2   6  -7  124.47    9.27   0
   4  -6   7   76.98    6.35   0
  -4   6  -7   78.34    6.40   0
  -6   6  -7   53.02    5.84   0
   6  -6   7   64.04    5.80   0
  -8   6  -7    1.78    7.58   0
   8  -6   7    5.14    7.57   0
  10   6   7    4.14    9.00   0
 -10  -6  -7    5.99    9.07   0
  10   6   7    5.68    9.49   0
 -10   6  -7    9.74    7.49   0
  10  -6   7    4.89    7.40   0
  12  -6   7   17.07    5.20   0
  12   6   7   17.60    9.03   0
  12   6   7   11.92    8.50   0
 -12  -6  -7   14.30    8.02   0
 -12   6  -7    6.75    5.42   0
  14   6   7   70.24   10.17   0
 -14   6  -7   73.75    9.61   0
  14   6   7   72.78    9.41   0
  14  -6   7   90.79    9.38   0
 -14  -6  -7   75.08    9.01   0
 -16  -6  -7   19.66    8.45   0
 -16   6  -7   22.23    6.58   0
  16   6   7   11.49   10.90   0
  16  -6   7   26.08    6.53   0
  16   6   7   23.94    9.55   0
  21  -7  -7   89.97    9.60   0
  21   7  -7  109.74    9.60   0
  21  -7  -7   74.18    9.46   0
  21   7  -7   90.28    9.51   0
 -21   7   7  107.81    9.47   0
 -19   7   7   47.44    6.91   0
  19   7  -7   56.25    9.28   0
  19  -7  -7   47.50    9.06   0
  19   7  -7   51.43    9.23   0
  19  -7  -7   40.46    6.85   0
 -17   7   7  147.62    6.47   0
  17   7  -7  167.17    8.39   0
 -17  -7   7  191.08    8.36   0
  17   7  -7  176.96    8.40   0
  17  -7  -7  161.67    8.00   0
  17  -7  -7  143.29    6.37   0
  15   7  -7   32.92    7.50   0
 -15   7   7   46.11    7.52   0
  15  -7  -7   38.33    7.43   0
  15   7  -7   42.58    7.53   0
  15  -7  -7   37.08    7.47   0
 -15  -7   7   48.31    7.49   0
  13   7  -7  282.86    9.28   0
 -13   7   7  290.98    9.12   0
  13  -7  -7  283.60    9.02   0
  13   7  -7  274.57    9.14   0
 -13  -7   7  268.59    9.29   0
  13  -7  -7  269.13    8.92   0
 -11   7   7    5.33    5.52   0
  11  -7  -7    9.71    5.47   0
  11   7  -7   10.59    7.72   0
  11  -7  -7   10.51    5.31   0
  11   7  -7   12.94    7.58   0
 -11  -7   7    3.38    5.49   0
   9   7  -7   31.64    7.83   0
  -9   7   7   34.96    5.66   0
   9   7  -7   29.27    8.01   0
  -9  -7   7   28.40    7.96   0
   9  -7  -7   33.84    7.56   0
   9  -7  -7   32.80    5.70   0
  -7  -7   7  251.07    9.63   0
   7   7  -7  249.43    9.60   0
  -7   7   7  237.20    9.74   0
   7   7  -7  253.91    9.46   0
   7  -7  -7  253.71    9.92   0
   7  -7  -7  238.55    9.71   0
   5  -7  -7   85.96    8.96   0
  -5   7   7   79.55    8.92   0
   5  -7  -7   85.31    9.09   0
  -5  -7   7   81.26    8.83   0
   5   7  -7   80.09    6.54   0
   3   7  -7    4.99    8.46   0
   3  -7  -7    4.77   11.67   0
   3  -7  -7    6.81    9.92   0
  -3  -7   7    5.52    8.46   0
  -3   7   7    5.45    9.10   0
  -1  -7   7  329.80    8.08   0
   1   7  -7  374.77   10.08   0
   1  -7   7   82.37    6.30   0
  -1   7  -7   65.46    6.10   0
   3  -7   7  469.27    8.42   0
  -3   7  -7  465.90    8.27   0
   5  -7   7   13.31    7.73   0
  -5   7  -7   25.12    5.65   0
   7  -7   7  503.48    8.24   0
  -7   7  -7  503.23    8.32   0
   9  -7   7   58.58    7.73   0
  -9   7  -7   55.48    5.60   0
 -11   7  -7   65.54    5.69   0
  11  -7   7   77.81    7.60   0
 -13   7  -7   86.09    7.41   0
  13  -7   7   84.36    7.10   0
  15  -7   7   10.36    9.28   0
  15   7   7   40.24   12.73   0
 -15   7  -7   17.08    9.20   0
  15   7   7   37.68   13.63   0
 -18   8   7   -4.52    6.47   0
  18   8  -7   -1.29    6.29   0
  18   8  -7    2.65    8.99   0
  18  -8  -7    3.21    6.24   0
  18  -8  -7    2.38    6.42   0
  16   8  -7    7.79    5.35   0
  16  -8  -7    7.03    5.19   0
 -16   8   7   10.66    5.30   0
 -16  -8   7   17.38    5.24   0
  16   8  -7    9.33    5.37   0
  16  -8  -7    8.46    8.24   0
  14   8  -7   37.22    7.42   0
 -14   8   7   35.66    5.37   0
  14  -8  -7   26.42    5.40   0
  14   8  -7   36.44    7.45   0
  14  -8  -7   43.55    7.29   0
 -14  -8   7   29.84    7.45   0
  12   8  -7   31.40    5.38   0
 -12   8   7   24.87    5.22   0
 -12  -8   7   23.45    5.52   0
  12   8  -7   24.78    7.49   0
  12  -8  -7   29.82    7.26   0
  12  -8  -7   31.15    5.41   0
  10   8  -7    6.72    7.47   0
  10  -8  -7   12.83    7.38   0
 -10   8   7    6.49    7.44   0
 -10  -8   7   15.06    5.28   0
  10  -8  -7   15.05    7.29   0
  10   8  -7    9.41    5.24   0
  -8   8   7   95.71    6.20   0
   8   8  -7   93.44    6.19   0
   8  -8  -7   90.00    8.14   0
   8  -8  -7   85.31    6.17   0
   8   8  -7   88.55    6.25   0
  -8  -8   7   90.13    5.98   0
   6  -8  -7   37.47    8.12   0
  -6   8   7   36.73    7.96   0
  -6  -8   7   44.48    7.95   0
   6  -8  -7   48.68    7.92   0
   6   8  -7   38.58    8.04   0
   6   8  -7   33.71    8.10   0
   4  -8  -7   57.73    8.68   0
   4  -8  -7   56.51    8.04   0
  -4  -8   7   58.04    6.07   0
  -4   8   7   58.25    8.43   0
   4   8  -7   68.76    8.37   0
  -2  -8   7  152.94    8.60   0
   2   8  -7  151.67    8.58   0
   0  -8   7    2.38    5.31   0
   0   8  -7    7.91    5.51   0
  -2   8  -7  147.98    8.24   0
   2  -8   7  140.22    8.25   0
  -4   8  -7   71.18    5.64   0
   4  -8   7   67.03    7.80   0
   6  -8   7  150.02    8.30   0
  -6   8  -7  125.41    6.31   0
  -8   8  -7  181.74    8.27   0
   8  -8   7  163.24    8.20   0
 -10   8  -7   67.03    6.96   0
  10  -8   7   70.98    6.74   0
 -12   8  -7    9.03    6.54   0
  12  -8   7   -5.70    9.06   0
  17   9  -7   -5.35    8.77   0
 -17  -9   7    8.46    8.78   0
  17   9  -7   -5.14    6.48   0
  17  -9  -7    1.94    6.22   0
  17  -9  -7    1.30    8.93   0
 -17   9   7   -4.93    9.00   0
 -15   9   7  414.30    9.29   0
  15   9  -7  417.47   12.15   0
 -15  -9   7  410.17    9.96   0
  15   9  -7  383.87   10.10   0
  15  -9  -7  464.80   11.43   0
  15  -9  -7  434.62    9.34   0
 -13   9   7   19.21    5.19   0
  13   9  -7   26.76    7.41   0
 -13  -9   7   20.68    5.38   0
  13  -9  -7   20.31    5.29   0
  13  -9  -7   20.78    5.12   0
  13   9  -7   19.98    5.25   0
  11  -9  -7   31.18    7.39   0
  11   9  -7   12.34    7.49   0
 -11   9   7   20.83    7.28   0
  11  -9  -7   17.88    5.34   0
 -11  -9   7   28.49    7.31   0
  11   9  -7   25.97    7.31   0
   9   9  -7    8.58    7.19   0
  -9   9   7    6.89    7.38   0
   9   9  -7    3.54    7.44   0
  -9  -9   7    8.06    7.35   0
   9  -9  -7    9.47    7.13   0
   9  -9  -7    9.28    7.22   0
  -7   9   7   99.74    8.27   0
  -7  -9   7  111.43    8.22   0
   7  -9  -7  109.94    8.37   0
   7   9  -7  122.04    8.18   0
   7   9  -7  100.46    8.09   0
   7  -9  -7  106.06    7.65   0
   5   9  -7  110.41    6.02   0
   5   9  -7  113.01    6.30   0
   5  -9  -7  110.88    8.35   0
  -5  -9   7  100.73    6.26   0
   5  -9  -7  106.17    8.15   0
  -5   9   7  101.99    8.68   0
  -3  -9   7  672.04    9.80   0
   3   9  -7  663.89    9.84   0
  -1  -9   7   25.58    7.47   0
   1   9  -7   19.77    7.54   0
   1  -9   7   27.12    7.67   0
  -1   9  -7   30.55    7.57   0
   3  -9   7   12.69    5.28   0
  -3   9  -7    3.74    7.49   0
   5  -9   7  131.00    8.13   0
  -5   9  -7  136.97    6.27   0
   7  -9   7   -1.31    6.70   0
  -7   9  -7   -0.83    9.26   0
   9  -9   7  297.59   10.42   0
  -9   9  -7  275.01   10.60   0
 -11   9  -7   -5.48    9.20   0
  11  -9   7   -8.41    9.14   0
  14  10  -7   50.40    7.10   0
  14  10  -7   44.57    9.31   0
 -14 -10   7   55.11    9.23   0
 -14  10   7   57.45    9.35   0
  14 -10  -7   48.78    9.26   0
  14 -10  -7   62.34    9.35   0
  12 -10  -7    6.44    9.03   0
  12  10  -7    0.55    8.92   0
 -12  10   7   -2.87    6.31   0
 -12 -10   7   -4.34    9.01   0
  12 -10  -7    6.44    6.36   0
  12  10  -7    1.24    9.02   0
  10  10  -7  200.30   10.40   0
  10  10  -7  214.37   10.69   0
 -10  10   7  202.66   10.51   0
  10 -10  -7  202.79    9.91   0
  10 -10  -7  181.66    8.46   0
 -10 -10   7  227.41   10.50   0
   8  10  -7   -3.58    7.40   0
   8  10  -7    3.17    7.13   0
  -8 -10   7   -2.27    7.20   0
   8 -10  -7    1.95    6.48   0
   8 -10  -7    3.04    6.63   0
  -8  10   7    5.94    6.95   0
  -6  10   7   66.85    9.43   0
  -6 -10   7   61.50    5.88   0
   6  10  -7   57.12    5.79   0
   6 -10  -7   69.37    7.61   0
   6  10  -7   72.89    7.90   0
   6 -10  -7   68.60    8.91   0
   4 -10  -7  104.82   13.27   0
   4  10  -7   96.11    8.10   0
  -4 -10   7   98.76    6.18   0
  -4  10   7   97.81   12.75   0
   4 -10  -7  106.20   13.12   0
  -2 -10   7   35.31    5.44   0
   2  10  -7   34.46    7.51   0
   0 -10   7    3.93    5.35   0
   0  10  -7    3.79    5.33   0
   2 -10   7   -0.66    6.62   0
  -2  10  -7    2.12    8.47   0
   4 -10   7  220.80   10.60   0
  -4  10  -7  219.01    8.13   0
  -6  10  -7   -3.34    6.55   0
   6 -10   7    4.82    9.05   0
  -8  10  -7   -4.79    6.55   0
   8 -10   7    2.49    6.43   0
  11 -11  -7   12.62    8.68   0
 -11  11   7   11.68    8.69   0
  11  11  -7    2.73    9.03   0
   9  11  -7  135.83   10.08   0
   9 -11  -7  157.15    9.77   0
  -9 -11   7  151.13    9.88   0
   9  11  -7  138.58   10.51   0
   9 -11  -7  123.85   10.24   0
  -9  11   7  146.75   10.21   0
   7 -11  -7   -0.90   10.42   0
  -7  11   7   10.66    8.72   0
  -7 -11   7    3.42    9.01   0
   7  11  -7   -0.32    6.60   0
   7 -11  -7    1.17    8.32   0
   7  11  -7   -2.31    9.06   0
   5 -11  -7   34.35   12.44   0
   5 -11  -7   37.52   12.57   0
   5  11  -7   34.08    9.30   0
   5  11  -7   30.99    9.08   0
  -5  11   7   31.67   12.39   0
  -5 -11   7   40.94    9.22   0
   3  11  -7   11.52    9.23   0
  -3 -11   7   14.39    9.14   0
   1  11  -7  136.97    9.95   0
  -1 -11   7  137.62    7.58   0
   1 -11   7   -5.30    9.27   0
  -1  11  -7   -7.99    9.22   0
   3 -11   7  466.24   12.19   0
  -3  11  -7  537.37   11.80   0
  26   0  -8   99.56    7.05   0
  26   0  -8  101.81    7.18   0
 -26   0   8   92.06    7.28   0
  24   0  -8  487.87   10.84   0
  24   0  -8  481.70    8.93   0
 -24   0   8  459.71    8.82   0
  22   0  -8   -1.09    5.09   0
  22   0  -8    7.08    5.03   0
 -22   0   8   -2.89    5.08   0
  20   0  -8   29.97    5.55   0
  20   0  -8   37.59    5.26   0
 -20   0   8   32.97    5.43   0
  18   0  -8  316.84    7.18   0
  18   0  -8  332.07    9.25   0
 -18   0   8  301.97    7.11   0
  16   0  -8  981.73   10.25   0
  16   0  -8 1017.09   10.39   0
 -16   0   8  969.24   10.20   0
  14   0  -8   56.21    5.16   0
 -14   0   8   63.80    5.14   0
 -14   0   8   63.08    5.06   0
  14   0  -8   59.02    5.15   0
 -12   0   8 3095.17   17.22   0
  12   0  -8 3342.30   17.64   0
  12   0  -8 3078.82   17.05   0
 -12   0   8 3168.10   17.11   0
  10   0  -8   23.16    5.01   0
  10   0  -8   30.49    5.08   0
 -10   0   8   22.82    4.99   0
 -10   0   8   29.30    5.11   0
   8   0  -8  321.14    7.70   0
   8   0  -8  317.73    7.68   0
  -8   0   8  314.11    7.59   0
  -8   0   8  316.06    7.67   0
  -6   0   8    4.48    4.97   0
   6   0  -8   -2.62    7.35   0
   6   0  -8    0.10    5.07   0
   4   0  -8 1133.16   14.67   0
   4   0  -8 1073.41   13.09   0
  -4   0   8 1103.18   13.21   0
   2   0  -8   14.99    7.73   0
  -2   0   8   20.45    5.51   0
   0   0   8 4611.03   26.08   0
   0   0  -8 4596.23   25.41   0
  -2   0  -8   10.03    5.38   0
   2   0   8   15.00    7.29   0
   4   0   8 9688.09   33.25   0
  -4   0  -8 9540.17   32.64   0
  -6   0  -8   10.26    4.82   0
   6   0   8    3.26    6.94   0
   8   0   8  567.81    9.87   0
  -8   0  -8  554.81    8.47   0
 -10   0  -8   50.62    5.87   0
  10   0   8   51.03    6.00   0
 -12   0  -8 1489.66   11.98   0
  12   0   8 1454.29   12.39   0
 -14   0  -8   17.63    5.09   0
  14   0   8   28.49    7.53   0
 -16   0  -8 1307.80   12.25   0
  16   0   8 1408.99   12.64   0
  18   0   8   16.04    9.45   0
 -18   0  -8    4.34    9.01   0
 -25   1   8  136.40    9.50   0
  25  -1  -8  151.30    9.50   0
  25   1  -8  119.73    7.22   0
  25   1  -8  136.04    9.40   0
  25  -1  -8  126.99    7.20   0
 -25  -1   8  155.37    9.44   0
  23  -1  -8    3.18    7.05   0
 -23   1   8   -1.17    7.18   0
  23  -1  -8    7.15    7.14   0
  23   1  -8    0.83    7.19   0
  23   1  -8   11.49    4.98   0
 -23  -1   8    5.36    4.98   0
 -21   1   8   67.90    7.58   0
  21   1  -8   62.90    5.57   0
  21  -1  -8   82.38    7.58   0
  21   1  -8   79.41    7.54   0
  21  -1  -8   73.77    7.59   0
 -21  -1   8   69.44    7.48   0
  19  -1  -8  946.72    9.73   0
  19   1  -8  984.49    9.90   0
  19  -1  -8  961.68    9.75   0
 -19   1   8  904.14    9.56   0
  19   1  -8  890.33    9.72   0
 -19  -1   8  967.50    9.83   0
  17  -1  -8    3.59    7.94   0
  17   1  -8   -2.74    7.93   0
  17  -1  -8    1.69    5.56   0
 -17   1   8   -1.28    7.85   0
  17   1  -8    2.79    5.63   0
 -17  -1   8    5.16    5.54   0
 -15  -1   8  565.86    8.14   0
  15   1  -8  560.04    8.15   0
  15  -1  -8  557.64    7.97   0
 -15  -1   8  531.73    7.94   0
  15   1  -8  509.61    7.92   0
 -15   1   8  565.81    9.38   0
  15  -1  -8  567.32    9.39   0
 -13  -1   8 1140.16   10.95   0
  13   1  -8 1192.08   11.19   0
  13  -1  -8 1166.27   10.99   0
  13  -1  -8 1116.98   11.87   0
 -13   1   8 1155.78   11.93   0
  13   1  -8 1152.84   10.99   0
 -13  -1   8 1171.79   11.03   0
 -13   1   8 1207.79   11.11   0
  11   1  -8  106.41    5.53   0
  11   1  -8   99.45    7.57   0
 -11  -1   8  101.07    5.63   0
 -11   1   8  102.03    7.38   0
  11  -1  -8   99.61    5.84   0
  11  -1  -8  103.38    7.41   0
 -11  -1   8   94.29    7.41   0
 -11   1   8   97.28    5.67   0
   9  -1  -8   29.43    7.23   0
   9   1  -8   29.85    5.20   0
   9  -1  -8   27.06    7.33   0
  -9   1   8   33.51    7.14   0
  -9  -1   8   24.19    5.25   0
  -9   1   8   36.53    7.15   0
  -9  -1   8   33.06    5.33   0
   9   1  -8   26.96    5.21   0
  -7   1   8 1233.63   13.07   0
  -7   1   8 1332.48   14.25   0
   7  -1  -8 1237.47   13.12   0
   7  -1  -8 1307.64   14.31   0
  -7  -1   8 1267.68   13.81   0
   7   1  -8 1231.64   13.64   0
   7   1  -8 1251.22   13.80   0
  -5  -1   8   -2.17    7.22   0
   5  -1  -8    0.99    7.33   0
   5   1  -8    3.15    7.11   0
  -5   1   8    3.72    7.01   0
   5  -1  -8    1.50    7.06   0
   5   1  -8   -1.35    7.40   0
   3   1  -8 1075.21   12.67   0
   3  -1  -8 1087.10   15.00   0
  -3   1   8 1072.83   14.69   0
  -3  -1   8 1085.16   12.76   0
   3  -1  -8 1082.68   14.69   0
   1   1  -8 2884.95   20.34   0
  -1  -1   8 2888.73   19.48   0
  -1   1   8 2940.00   22.13   0
   1  -1  -8 2950.20   22.93   0
   1   1   8  797.65   12.18   0
   1  -1   8  810.98   10.95   0
  -1  -1  -8  833.90   12.45   0
  -1   1  -8  786.95   11.14   0
   3   1   8  487.80   10.72   0
  -3  -1  -8  464.35    9.46   0
  -3   1  -8  460.19    9.98   0
   3  -1   8  458.54   10.02   0
  -5  -1  -8 1037.66   13.04   0
  -5   1  -8 1024.57   12.22   0
   5   1   8 1017.29   13.29   0
   5  -1   8 1028.23   12.28   0
  -7  -1  -8   52.10    5.22   0
  -7   1  -8   53.42    5.28   0
   7  -1   8   49.51    5.13   0
   7   1   8   54.51    5.34   0
  -9  -1  -8   33.81    8.17   0
  -9   1  -8   30.92    6.01   0
   9  -1   8   28.56    8.40   0
   9   1   8   33.86    8.50   0
  11   1   8  262.99    7.40   0
 -11  -1  -8  269.24    7.24   0
 -11   1  -8  252.03    7.06   0
  11  -1   8  269.50    7.10   0
 -13  -1  -8  122.19    7.93   0
 -13   1  -8  128.84    7.87   0
  13  -1   8  121.04    6.18   0
  13   1   8  128.59    6.23   0
 -15  -1  -8  318.11    9.04   0
  15  -1   8  324.11    7.20   0
 -15   1  -8  321.45    7.20   0
  15   1   8  318.82    7.74   0
  17  -1   8  301.96   10.49   0
 -17  -1  -8  271.86    8.13   0
  17   1   8  278.32   10.78   0
 -17   1  -8  302.82   10.17   0
 -24   2   8   91.92    9.41   0
  24  -2  -8   90.55    9.45   0
 -24  -2   8   74.65    6.89   0
  24   2  -8   88.91    6.89   0
  24  -2  -8   93.08    6.92   0
  24   2  -8   84.34    6.93   0
 -22   2   8  138.18    6.09   0
  22  -2  -8  126.09    5.83   0
  22   2  -8  127.92    6.00   0
  22   2  -8  137.57    5.97   0
  22  -2  -8  143.46    7.82   0
 -22  -2   8  141.57    5.95   0
 -20   2   8   -0.23    7.30   0
  20   2  -8    8.48    5.22   0
  20  -2  -8   11.98    7.29   0
  20  -2  -8    6.58    5.11   0
  20   2  -8   12.51    5.12   0
 -20  -2   8    7.59    5.06   0
  18  -2  -8 1074.57   10.15   0
  18   2  -8 1144.11   12.22   0
  18  -2  -8 1160.18   10.42   0
  18   2  -8 1112.62   10.56   0
 -18   2   8 1113.16   10.33   0
 -18  -2   8 1065.38   10.39   0
 -16  -2   8   17.33    5.96   0
 -16   2   8   27.13    8.13   0
  16   2  -8   21.27    5.68   0
  16  -2  -8   10.65    8.26   0
  16  -2  -8   12.21    5.73   0
  16   2  -8   15.69    5.80   0
 -16  -2   8   23.77    5.73   0
  14  -2  -8 2515.19   15.96   0
  14   2  -8 2608.56   15.42   0
  14  -2  -8 2562.27   16.06   0
  14   2  -8 2517.03   15.18   0
 -14  -2   8 2533.50   15.25   0
 -14   2   8 2592.03   15.97   0
 -14  -2   8 2538.50   15.10   0
 -12   2   8   13.00    4.79   0
  12   2  -8   14.09    6.71   0
  12   2  -8   21.05    4.78   0
  12  -2  -8    9.10    4.68   0
 -12  -2   8   13.00    6.68   0
 -12  -2   8   18.48    4.93   0
  12  -2  -8    4.20    4.90   0
 -10  -2   8   28.40    5.17   0
  10   2  -8   33.26    5.10   0
  10  -2  -8   39.84    6.85   0
  10   2  -8   30.50    7.10   0
 -10   2   8   30.41    7.00   0
 -10  -2   8   44.06    7.06   0
  10  -2  -8   31.00    6.99   0
 -10   2   8   37.96    5.03   0
   8  -2  -8   65.80    5.64   0
  -8  -2   8   62.83    7.59   0
   8  -2  -8   64.79    5.71   0
  -8   2   8   65.31    5.57   0
   8   2  -8   58.15    7.52   0
  -8   2   8   73.41    5.68   0
   8   2  -8   71.76    7.48   0
   6  -2  -8 4071.38   24.30   0
   6  -2  -8 3987.55   23.54   0
  -6   2   8 4092.04   24.13   0
   6   2  -8 3801.40   21.31   0
  -6  -2   8 3920.82   21.49   0
   6   2  -8 3792.39   21.28   0
  -6   2   8 3848.37   23.14   0
   4   2  -8  357.77    8.24   0
  -4   2   8  349.92    8.96   0
  -4  -2   8  359.06    9.75   0
   4  -2  -8  356.76    9.18   0
   4  -2  -8  361.79   10.32   0
   2   2  -8 2285.92   17.88   0
   2  -2  -8 2290.11   22.06   0
  -2  -2   8 2281.74   16.84   0
  -2   2   8 2256.06   20.78   0
   2  -2  -8 2264.04   21.57   0
   0  -2   8    7.48    7.39   0
   0  -2  -8   10.97    7.65   0
   0   2   8    8.63    5.19   0
   0   2  -8    9.55    7.52   0
   2  -2   8  130.01    6.12   0
  -2   2  -8  130.53    8.13   0
   2   2   8  127.28    8.39   0
  -2  -2  -8  138.82    8.77   0
   4   2   8   12.24    7.24   0
  -4  -2  -8   20.18    6.97   0
  -4   2  -8   18.24    7.19   0
   4  -2   8   14.85    6.98   0
   6   2   8 3315.11   21.81   0
   6  -2   8 3406.40   17.62   0
  -6  -2  -8 3536.01   22.21   0
  -6   2  -8 3401.80   18.43   0
   8  -2   8  183.39    9.11   0
  -8  -2  -8  189.48    9.22   0
  -8   2  -8  169.28    6.98   0
   8   2   8  164.09    7.28   0
  10  -2   8  607.37   10.26   0
 -10   2  -8  556.39    8.56   0
  10   2   8  564.89    9.57   0
 -10  -2  -8  542.01    9.27   0
  12  -2   8   58.61    7.80   0
 -12  -2  -8   56.42    5.64   0
 -12   2  -8   49.69    5.61   0
  12   2   8   42.80    5.76   0
 -14  -2  -8   44.36    5.40   0
 -14   2  -8   32.81    5.45   0
  14   2   8   40.59    7.78   0
  14  -2   8   62.85    5.37   0
 -16  -2  -8   67.76    9.22   0
  16   2   8   79.03    9.68   0
  16  -2   8   68.08    6.99   0
 -16   2  -8   59.86    6.99   0
 -18  -2  -8  585.92   11.99   0
  18  -2   8  610.83   11.86   0
 -18   2  -8  525.67    9.99   0
  18   2   8  602.95   12.02   0
  18   2   8  628.31   12.56   0
 -25   3   8    8.26    6.28   0
  25   3  -8   -0.27    6.36   0
  25   3  -8   10.37    8.73   0
  25  -3  -8    5.51    8.82   0
  25  -3  -8   11.72    6.36   0
 -25  -3   8    9.50    8.76   0
 -23   3   8   61.33    6.58   0
  23  -3  -8   64.37    6.58   0
  23   3  -8   49.70    6.60   0
  23   3  -8   65.60    8.91   0
  23  -3  -8   52.69    8.98   0
 -23  -3   8   57.01    8.98   0
 -21   3   8   42.14    5.41   0
  21  -3  -8   50.83    5.31   0
  21   3  -8   57.08    5.40   0
  21   3  -8   54.47    5.31   0
  21  -3  -8   55.33    5.36   0
 -21  -3   8   49.83    5.28   0
 -19   3   8  272.98    6.73   0
 -19  -3   8  266.69    6.90   0
  19   3  -8  279.23    6.91   0
  19  -3  -8  282.43    6.77   0
  19  -3  -8  274.22    6.76   0
  19   3  -8  284.23    6.96   0
 -17   3   8  272.53    7.11   0
  17   3  -8  292.24    7.24   0
  17   3  -8  283.62    9.11   0
  17  -3  -8  288.52    8.93   0
  17  -3  -8  289.79    7.02   0
 -17  -3   8  296.48    7.25   0
 -17  -3   8  291.53    9.16   0
  15   3  -8  594.46    8.88   0
  15  -3  -8  547.30    8.50   0
  15  -3  -8  545.81    8.65   0
  15   3  -8  546.39   10.60   0
 -15  -3   8  616.33    8.99   0
 -15   3   8  529.82    8.65   0
 -15  -3   8  528.46   10.49   0
 -13   3   8  221.86    7.80   0
  13   3  -8  238.87    7.96   0
  13  -3  -8  231.02    6.29   0
  13  -3  -8  228.87    8.00   0
 -13  -3   8  225.97    8.18   0
  13   3  -8  228.77    7.91   0
 -13  -3   8  230.56    8.01   0
  11  -3  -8   20.53    6.81   0
  11  -3  -8   24.53    6.70   0
 -11  -3   8   22.40    4.93   0
 -11   3   8   10.47    6.64   0
  11   3  -8   25.07    6.65   0
 -11  -3   8   19.40    6.80   0
  11   3  -8   12.93    4.92   0
  -9   3   8   15.68    4.90   0
   9  -3  -8   17.99    4.91   0
   9  -3  -8   14.51    5.02   0
  -9  -3   8   13.85    4.99   0
   9   3  -8   22.71    6.90   0
   9   3  -8   13.04    4.89   0
  -7  -3   8  113.98    7.80   0
   7  -3  -8  111.29    7.77   0
   7   3  -8  107.71    7.73   0
  -7   3   8  114.66    7.67   0
   7  -3  -8  109.20    7.99   0
   7   3  -8  112.94    7.65   0
  -7   3   8  105.96    6.09   0
   5  -3  -8  353.25   10.06   0
  -5   3   8  332.25   10.14   0
  -5   3   8  348.17    9.96   0
   5  -3  -8  347.24   10.37   0
  -5  -3   8  347.29    7.87   0
   5   3  -8  328.06    7.79   0
   3  -3  -8 2744.67   24.22   0
   3   3  -8 2775.76   17.89   0
  -3   3   8 2709.58   24.02   0
  -3  -3   8 2628.55   17.66   0
   3  -3  -8 2918.61   25.45   0
   1  -3  -8 1092.54   18.25   0
  -1  -3   8 1103.86   12.79   0
  -1   3   8 1088.47   17.31   0
   1   3  -8 1085.36   11.67   0
   1  -3  -8 1108.24   17.51   0
   1  -3   8   39.72    5.17   0
  -1   3  -8   38.08    7.35   0
   1   3   8   36.76    7.40   0
  -1  -3  -8   39.92    7.66   0
   3  -3   8   27.49    5.03   0
   3   3   8   25.64    7.22   0
  -3  -3  -8   30.31    7.26   0
  -3   3  -8   27.82    7.08   0
   5   3   8  337.17   10.51   0
  -5  -3  -8  357.26   10.25   0
   5  -3   8  322.48    7.16   0
  -5   3  -8  332.64    8.75   0
   7  -3   8  387.03    8.06   0
  -7  -3  -8  420.86   11.28   0
  -7   3  -8  421.85    8.19   0
   7   3   8  402.95   11.60   0
   9   3   8  535.23   10.11   0
   9  -3   8  522.47    8.48   0
  -9  -3  -8  559.60   11.37   0
  -9   3  -8  545.52    8.44   0
 -11  -3  -8  398.70    9.84   0
  11  -3   8  389.05    7.72   0
 -11   3  -8  388.43    7.54   0
  11   3   8  395.24    8.73   0
 -13  -3  -8   23.32    5.08   0
 -13   3  -8   26.19    7.38   0
  13   3   8   20.88    7.66   0
  13  -3   8   20.78    7.38   0
 -15  -3  -8   10.87    7.09   0
 -15   3  -8   17.43    7.16   0
  15   3   8   15.47    4.92   0
  15   3   8   12.88    7.43   0
  15  -3   8   18.15    5.24   0
 -17  -3  -8  158.81    9.79   0
 -17   3  -8  147.21    7.42   0
  17   3   8  116.17    9.66   0
  17   3   8  141.72   10.24   0
  17  -3   8  124.05    9.93   0
  24   4  -8  226.60    9.91   0
  24  -4  -8  192.23    7.72   0
  24  -4  -8  170.03    7.87   0
  24   4  -8  197.80    7.76   0
 -24   4   8  174.04    7.70   0
 -24  -4   8  221.22    9.96   0
 -22   4   8    4.90    7.07   0
  22   4  -8    0.18    4.93   0
  22   4  -8    6.39    7.99   0
  22  -4  -8    2.64    8.10   0
  22  -4  -8    1.51    7.94   0
 -22  -4   8   -3.75    4.92   0
 -20   4   8  180.79    8.07   0
  20   4  -8  162.13    6.30   0
  20  -4  -8  171.18    7.85   0
  20  -4  -8  191.47    8.04   0
 -20  -4   8  181.85    6.31   0
  20   4  -8  192.21    8.10   0
  18   4  -8   -2.25    7.35   0
 -18  -4   8    5.23    7.36   0
  18  -4  -8   -4.95    5.23   0
  18   4  -8   -3.84    7.36   0
  18  -4  -8    1.84    5.16   0
 -18  -4   8    9.81    7.32   0
 -18   4   8    1.04    5.27   0
  16   4  -8  457.29    9.85   0
  16  -4  -8  453.17    7.81   0
 -16   4   8  424.03    7.70   0
  16  -4  -8  414.03    7.77   0
 -16  -4   8  462.18    9.67   0
 -16  -4   8  454.16    9.84   0
  16   4  -8  446.73    9.71   0
 -14   4   8  102.27    6.24   0
 -14  -4   8   78.74    6.32   0
  14   4  -8   93.31    8.62   0
  14  -4  -8   88.29    6.31   0
  14  -4  -8   87.82    6.39   0
 -14  -4   8   89.18    8.58   0
  14   4  -8   89.03    6.34   0
  12   4  -8 1206.60   12.41   0
 -12  -4   8 1202.43   12.56   0
  12  -4  -8 1152.27   11.13   0
  12  -4  -8 1220.49   12.43   0
  12   4  -8 1169.27   12.30   0
 -12   4   8 1165.13   12.16   0
  10  -4  -8  105.16    7.50   0
  10  -4  -8   97.54    5.55   0
 -10   4   8   99.78    7.42   0
 -10  -4   8  102.70    7.45   0
  10   4  -8  100.72    5.69   0
  10   4  -8  101.80    7.35   0
  -8   4   8  641.36   11.09   0
  -8  -4   8  641.19    9.30   0
   8  -4  -8  648.95   10.91   0
   8   4  -8  635.96    9.23   0
   8   4  -8  638.45    9.14   0
   8  -4  -8  638.36   11.15   0
   6  -4  -8    3.88    6.67   0
   6   4  -8    7.46    4.94   0
   6  -4  -8    5.67    4.92   0
  -6  -4   8    8.19    6.94   0
   6   4  -8  104.10    7.71   0
  -6   4   8    6.33    4.75   0
   4  -4  -8 2482.95   23.29   0
   4   4  -8 2456.88   16.41   0
   4  -4  -8 2464.89   22.63   0
  -4  -4   8 2423.06   17.25   0
  -4   4   8 2351.78   22.65   0
   2  -4  -8  180.47   10.76   0
  -2  -4   8  186.86    6.50   0
   2  -4  -8  186.34   11.44   0
   2   4  -8  187.84    6.60   0
  -2   4   8  186.53   10.64   0
   0  -4  -8 1196.20   22.98   0
   0  -4   8 1141.72   12.66   0
   0   4   8 1154.34   22.28   0
   0  -4  -8 1221.09   23.98   0
   0   4  -8 1173.99   11.57   0
  -2  -4  -8  157.84   11.32   0
   2  -4   8  153.61    6.13   0
   2   4   8  157.80   10.90   0
  -2  -4  -8  159.31   11.46   0
  -2   4  -8  146.25    6.16   0
   4  -4   8 2386.34   14.51   0
  -4  -4  -8 2504.59   27.79   0
   4   4   8 2460.04   28.13   0
  -4   4  -8 2337.35   14.72   0
   6   4   8   37.91   10.64   0
  -6  -4  -8   34.92    8.44   0
   6  -4   8   31.44    8.57   0
  -6   4  -8   31.65    6.17   0
  -8   4  -8  745.53    9.27   0
   8  -4   8  749.83   10.90   0
   8   4   8  729.38   14.00   0
  -8  -4  -8  732.98   13.32   0
 -10  -4  -8  112.98    6.46   0
  10   4   8  108.15    6.36   0
 -10   4  -8  107.13    6.16   0
  10   4   8  122.01    8.88   0
  10  -4   8  117.54    8.17   0
  12   4   8   80.12    7.75   0
 -12  -4  -8   91.71    7.62   0
 -12   4  -8   89.83    5.82   0
  12  -4   8   92.80    7.78   0
  12   4   8   84.36    8.35   0
 -14  -4  -8   25.32    6.56   0
  14   4   8   26.18    7.51   0
  14   4   8   27.51    7.11   0
 -14   4  -8   16.71    5.30   0
  14  -4   8   23.58    5.37   0
  16   4   8  462.96   11.84   0
  16  -4   8  489.40   11.53   0
 -16   4  -8  473.18    9.19   0
  16   4   8  401.25   10.81   0
 -16  -4  -8  483.73   11.87   0
  23   5  -8  265.77   10.28   0
  23   5  -8  195.07    8.07   0
  23  -5  -8  189.31    8.12   0
  23  -5  -8  241.71   10.11   0
 -23   5   8  170.46    8.12   0
 -23  -5   8  222.01   10.34   0
 -21   5   8   24.39    5.30   0
 -21  -5   8   24.05    5.26   0
  21   5  -8   30.66    5.24   0
  21  -5  -8   25.58    5.22   0
  21  -5  -8   20.20    5.45   0
  21   5  -8   26.96    7.37   0
 -19   5   8    1.10    5.17   0
  19   5  -8    3.31    7.21   0
 -19  -5   8   -4.44    5.15   0
  19  -5  -8    2.24    7.13   0
  19  -5  -8   10.81    5.14   0
  19   5  -8   -5.79    5.04   0
  17   5  -8  174.17    8.32   0
 -17  -5   8  173.29    8.22   0
  17  -5  -8  174.84    8.11   0
 -17   5   8  155.46    8.29   0
  17   5  -8  180.70    8.31   0
  17  -5  -8  171.35    8.26   0
 -17  -5   8  177.58    8.20   0
  15   5  -8   63.78    5.76   0
 -15   5   8   63.74    7.83   0
  15  -5  -8   65.35    5.69   0
  15  -5  -8   61.46    8.05   0
  15   5  -8   62.72    5.88   0
 -15  -5   8   69.93    5.90   0
  13   5  -8   -1.11    7.81   0
 -13   5   8    3.04    5.50   0
 -13  -5   8   -5.10    7.85   0
  13  -5  -8    2.14    5.45   0
  13  -5  -8    2.89    5.51   0
  13   5  -8   -1.04    5.54   0
  11  -5  -8 1414.53   14.10   0
  11  -5  -8 1345.26   12.61   0
  11   5  -8 1334.07   12.48   0
 -11  -5   8 1321.36   12.47   0
  11   5  -8 1397.42   12.49   0
 -11   5   8 1343.61   12.56   0
  -9   5   8  173.84    6.42   0
   9  -5  -8  170.00    6.41   0
  -9  -5   8  185.91    7.83   0
   9  -5  -8  177.28    7.84   0
   9   5  -8  177.28    6.19   0
   9   5  -8  173.88    7.74   0
  -7   5   8    3.70    4.70   0
   7   5  -8    2.43    4.76   0
   7  -5  -8    6.32    6.44   0
  -7  -5   8    2.10    4.85   0
   7  -5  -8    2.21    4.89   0
   7   5  -8    0.18    4.82   0
   5   5  -8  387.67    7.73   0
   5  -5  -8  389.73   10.50   0
   5  -5  -8  387.39   10.87   0
  -5  -5   8  385.23    7.80   0
  -5   5   8  362.41    9.25   0
   3   5  -8   16.40    7.02   0
   3  -5  -8   21.50    8.28   0
  -3  -5   8   21.53    5.01   0
   3  -5  -8   20.66    7.32   0
  -1  -5   8   73.15    7.46   0
   1  -5  -8   74.99   15.73   0
   1   5  -8   81.38    7.55   0
   1  -5   8 1599.13   12.88   0
  -1   5  -8 1697.05   14.22   0
   3  -5   8 1230.86   11.15   0
  -3   5  -8 1190.47   11.00   0
   5  -5   8  109.22    8.81   0
  -5   5  -8  107.53    9.07   0
   7  -5   8   -4.92    5.54   0
   7   5   8    4.17    8.66   0
   7   5   8    1.11    7.87   0
  -7   5  -8   -0.86    5.59   0
  -7  -5  -8    1.13    8.68   0
   9   5   8   13.40    7.83   0
  -9   5  -8    3.10    7.69   0
   9   5   8    7.71    6.96   0
  -9  -5  -8   17.96    7.86   0
   9  -5   8   28.96    7.44   0
  11   5   8   19.31    7.68   0
 -11   5  -8   29.00    7.47   0
 -11  -5  -8   19.99    6.59   0
  11   5   8   21.56    7.12   0
  11  -5   8   20.96    5.43   0
  13   5   8  173.32    9.23   0
  13   5   8  154.27    8.47   0
 -13   5  -8  160.39    8.07   0
 -13  -5  -8  175.04    8.22   0
  13  -5   8  172.65    6.16   0
  15   5   8  570.11   12.95   0
 -15   5  -8  490.68    9.80   0
  15  -5   8  613.73   11.64   0
 -15  -5  -8  620.76   12.74   0
  15   5   8  555.35   14.13   0
 -22   6   8  182.07    7.88   0
  22   6  -8  186.09    7.96   0
  22   6  -8  246.27   10.33   0
  22  -6  -8  165.16    7.85   0
  22  -6  -8  208.09    7.77   0
 -20   6   8   -2.10    9.18   0
  20   6  -8   16.50    6.55   0
  20  -6  -8   13.51    6.30   0
  20  -6  -8   17.41    9.09   0
  20   6  -8   18.04    8.92   0
 -18   6   8  397.04    7.71   0
  18   6  -8  403.45    9.65   0
 -18  -6   8  445.79    9.56   0
  18  -6  -8  432.16    9.13   0
  18   6  -8  344.43    8.07   0
  18  -6  -8  380.13    7.52   0
  16  -6  -8   24.02    5.11   0
 -16   6   8   14.82    7.32   0
 -16  -6   8   14.44    5.19   0
  16   6  -8   20.69    7.34   0
  16  -6  -8   18.52    7.44   0
  16   6  -8   18.82    5.30   0
 -14   6   8  473.14    9.86   0
 -14  -6   8  479.14   10.25   0
  14  -6  -8  488.74    9.72   0
  14   6  -8  456.13    8.29   0
  14   6  -8  499.49   10.22   0
  14  -6  -8  477.32   10.00   0
 -12   6   8    7.65    7.71   0
  12   6  -8   12.59    5.52   0
  12  -6  -8   15.84    7.52   0
  12  -6  -8   11.41    7.83   0
  12   6  -8   11.54    7.80   0
 -12  -6   8    4.82    7.78   0
 -10   6   8  963.63   11.31   0
  10  -6  -8  965.84   11.46   0
  10   6  -8  991.48   12.81   0
  10  -6  -8  946.65   11.26   0
 -10  -6   8  976.81   11.07   0
  10   6  -8  949.45   10.94   0
  -8   6   8    3.21    5.90   0
   8  -6  -8    9.09    5.86   0
   8   6  -8    7.09    5.96   0
   8  -6  -8   14.10    7.93   0
   8   6  -8    9.58    8.21   0
  -8  -6   8   10.93    8.26   0
  -6  -6   8   33.20    6.94   0
  -6   6   8   33.94    6.67   0
   6  -6  -8   33.42    6.95   0
   6  -6  -8   35.59    6.74   0
   6   6  -8   33.07    7.01   0
  -4   6   8    7.39    7.91   0
   4  -6  -8    9.15    7.97   0
  -4  -6   8   10.98    6.75   0
   4  -6  -8   12.61    8.16   0
   4   6  -8   10.95    6.75   0
   2   6  -8  820.20   11.08   0
  -2  -6   8  822.98   10.92   0
   0  -6   8   10.07    6.08   0
   0   6  -8   12.88    6.11   0
   2  -6   8 2081.19   14.02   0
  -2   6  -8 2024.58   14.08   0
   4  -6   8   59.19    6.05   0
  -4   6  -8   66.29    6.15   0
   6  -6   8   82.76    5.90   0
  -6   6  -8   67.22    5.94   0
  -8   6  -8  219.19    8.54   0
   8  -6   8  190.05    6.50   0
  10   6   8  249.31   14.34   0
 -10   6  -8  254.17    8.53   0
  10   6   8  231.10   13.81   0
 -10  -6  -8  244.70   14.04   0
  10  -6   8  238.50    6.57   0
  12   6   8   35.90    7.76   0
 -12   6  -8   37.90    7.41   0
  12   6   8   31.31    8.66   0
 -12  -6  -8   32.15    8.32   0
  12  -6   8   28.82    7.40   0
  14   6   8  626.73   17.59   0
 -14   6  -8  572.48   10.30   0
  14   6   8  631.82   16.54   0
 -14  -6  -8  651.38   16.55   0
  14  -6   8  607.46   12.22   0
 -21   7   8    5.87    6.37   0
  21   7  -8    4.54    8.88   0
  21  -7  -8    2.24    8.93   0
  21   7  -8   -2.25    6.19   0
  21  -7  -8   -7.60    6.48   0
 -19   7   8    5.21    6.41   0
  19   7  -8    7.53    6.31   0
  19  -7  -8    2.61    6.28   0
  19   7  -8    6.41    6.24   0
  19  -7  -8   12.11    6.49   0
 -17   7   8  561.43   10.22   0
  17   7  -8  485.27    9.01   0
  17  -7  -8  531.30    8.58   0
  17   7  -8  554.41   10.53   0
  17  -7  -8  533.92   10.17   0
 -17  -7   8  572.48   10.37   0
  15   7  -8  327.79    9.19   0
 -15   7   8  297.81    7.36   0
  15   7  -8  296.77    7.46   0
  15  -7  -8  308.42    7.16   0
 -15  -7   8  341.35    9.23   0
  15  -7  -8  314.72    7.39   0
 -13   7   8   12.75    7.45   0
 -13  -7   8    5.56    7.46   0
  13   7  -8    6.73    7.43   0
  13   7  -8    8.28    5.32   0
  13  -7  -8    1.27    5.34   0
  13  -7  -8    9.84    7.53   0
 -11   7   8   43.05    8.10   0
  11   7  -8   57.90    7.89   0
  11   7  -8   46.64    7.94   0
  11  -7  -8   56.43    7.67   0
  11  -7  -8   60.76    7.97   0
 -11  -7   8   53.80    7.95   0
  -9   7   8   35.20    7.83   0
   9   7  -8   31.74    7.90   0
   9  -7  -8   43.01    7.77   0
   9   7  -8   38.25    7.80   0
   9  -7  -8   30.86    7.74   0
  -9  -7   8   32.39    7.91   0
   7   7  -8   25.91    5.91   0
   7  -7  -8   31.70    8.23   0
   7  -7  -8   25.22    7.93   0
   7   7  -8   25.79    8.02   0
  -7   7   8   28.16    7.90   0
  -7  -7   8   34.97    8.10   0
   5  -7  -8  955.83   16.02   0
   5  -7  -8  966.23   16.03   0
  -5  -7   8  963.39   11.23   0
  -5   7   8  912.05   15.71   0
   5   7  -8  953.77   11.03   0
   3   7  -8  360.22   10.08   0
  -3  -7   8  377.21   10.10   0
   3  -7  -8  365.90   17.93   0
   3  -7  -8  363.41   19.13   0
  -1  -7   8   20.32    8.21   0
   1   7  -8   19.44    5.87   0
   1  -7   8  192.55    6.82   0
  -1   7  -8  209.49    8.94   0
   3  -7   8   83.29    8.10   0
  -3   7  -8   83.31    8.15   0
   5  -7   8    5.11    5.36   0
  -5   7  -8    5.18    5.40   0
   7  -7   8  637.87    8.87   0
  -7   7  -8  681.86   10.52   0
  -9   7  -8  144.19    8.29   0
   9  -7   8  162.47    8.13   0
 -11   7  -8    4.52    6.48   0
  11  -7   8   21.41    8.85   0
  13  -7   8  101.22    9.65   0
 -13   7  -8   91.25    9.67   0
 -18   8   8   -2.89    6.56   0
  18   8  -8    6.97    8.95   0
 -18  -8   8    2.48    6.32   0
  18  -8  -8   -1.17    6.37   0
  18  -8  -8    0.85    6.48   0
  18   8  -8    0.73    6.28   0
 -16   8   8  374.68   10.26   0
  16   8  -8  291.34    8.14   0
  16   8  -8  322.36    8.01   0
 -16  -8   8  303.56    8.26   0
  16  -8  -8  370.49   10.02   0
  16  -8  -8  375.52   10.11   0
  14   8  -8   41.48    7.51   0
 -14  -8   8   47.79    7.52   0
  14   8  -8   50.58    7.61   0
  14  -8  -8   45.14    7.40   0
 -14   8   8   49.18    7.59   0
  14  -8  -8   40.29    7.50   0
 -12   8   8  196.59    8.64   0
  12   8  -8  197.86    8.49   0
 -12  -8   8  203.28    8.47   0
  12  -8  -8  206.78    8.45   0
  12  -8  -8  204.89    8.52   0
  12   8  -8  204.61    8.53   0
 -10   8   8   46.57    5.73   0
  10   8  -8   66.84    5.62   0
 -10  -8   8   60.90    5.70   0
  10  -8  -8   54.75    5.74   0
  10  -8  -8   58.81    7.58   0
  10   8  -8   52.74    5.72   0
   8   8  -8   37.51    7.51   0
  -8  -8   8   43.46    7.74   0
   8  -8  -8   41.70    5.76   0
   8  -8  -8   39.62    7.70   0
  -8   8   8   42.09    5.66   0
   8   8  -8   48.08    7.69   0
  -6  -8   8   89.11    6.26   0
   6  -8  -8   98.29    9.85   0
   6  -8  -8   93.72    8.75   0
   6   8  -8   84.87    6.04   0
   6   8  -8   96.49    8.45   0
  -6   8   8   89.37   10.01   0
   4  -8  -8 1451.78   24.34   0
   4  -8  -8 1496.88   24.14   0
   4   8  -8 1434.05   12.92   0
  -4  -8   8 1440.76   12.81   0
  -4   8   8 1365.44   23.53   0
  -2  -8   8    8.73    7.76   0
   2   8  -8    1.29    5.52   0
   0  -8   8  470.13    9.87   0
   0   8  -8  442.55    8.21   0
   2  -8   8    1.35    7.52   0
  -2   8  -8   12.03    7.49   0
   4  -8   8  199.99    6.55   0
  -4   8  -8  188.31    6.49   0
   6  -8   8   52.23    5.57   0
  -6   8  -8   67.67    5.70   0
   8  -8   8  430.99    9.73   0
  -8   8  -8  474.83    9.73   0
 -10   8  -8   14.73    6.45   0
  10  -8   8   12.26    6.55   0
  12  -8   8   14.93    9.22   0
 -12   8  -8   24.14    9.21   0
 -17   9   8   -4.27    9.02   0
  17   9  -8    6.14    8.75   0
 -17  -9   8    1.91    8.83   0
  17   9  -8   -4.09    8.84   0
  17  -9  -8    6.22    8.67   0
  17  -9  -8   -2.28    9.02   0
 -15   9   8   27.94    9.19   0
  15   9  -8   26.51    6.46   0
  15   9  -8   16.60    9.22   0
  15  -9  -8   22.65    6.46   0
  15  -9  -8   22.14    9.18   0
 -15  -9   8   21.12    6.62   0
  13   9  -8   -0.14    8.10   0
 -13   9   8    0.63    5.06   0
  13   9  -8   -0.19    8.17   0
 -13  -9   8    3.59    8.11   0
  13  -9  -8    0.61    5.05   0
  13  -9  -8    2.39    5.02   0
  11   9  -8  335.92    9.98   0
  11   9  -8  351.40    8.11   0
 -11   9   8  368.71    9.96   0
  11  -9  -8  357.34    8.40   0
  11  -9  -8  377.12    9.75   0
 -11  -9   8  347.37    8.31   0
  -9   9   8  146.05    6.85   0
   9  -9  -8  155.12    6.42   0
  -9  -9   8  168.48    8.41   0
   9   9  -8  162.57    6.58   0
   9  -9  -8  161.54    8.54   0
   9   9  -8  166.72    8.40   0
  -7  -9   8    3.66    7.38   0
   7   9  -8   10.41    7.16   0
   7  -9  -8    8.37    6.40   0
   7   9  -8    3.96    5.24   0
   7  -9  -8    4.75    6.65   0
  -7   9   8   10.72    7.15   0
   5   9  -8    2.71    7.63   0
   5  -9  -8    9.00    8.26   0
   5  -9  -8    9.02    8.10   0
  -5  -9   8    6.29    7.61   0
  -5   9   8    9.44    8.81   0
  -3  -9   8    8.33    7.54   0
   3   9  -8   11.59    5.59   0
  -1  -9   8   48.33    7.89   0
   1   9  -8   63.59    7.64   0
   1  -9   8  248.23    8.87   0
  -1   9  -8  256.69    8.87   0
   3  -9   8  252.31    7.07   0
  -3   9  -8  262.42    8.90   0
   5  -9   8   -1.45    5.21   0
  -5   9  -8   10.44    5.17   0
   7  -9   8   -1.58    9.15   0
  -7   9  -8   14.82    9.16   0
   9  -9   8   35.66    6.64   0
  -9   9  -8    9.94    6.87   0
  14  10  -8   22.52    9.62   0
  14  10  -8   45.34    8.99   0
 -14  10   8   44.90    9.11   0
  14 -10  -8   49.82    9.17   0
 -14 -10   8   52.67    9.22   0
  14 -10  -8   36.47    6.79   0
 -12  10   8   20.51    9.15   0
 -12 -10   8   15.05    9.14   0
  12 -10  -8   14.96    8.50   0
  12  10  -8   17.73    9.01   0
  12 -10  -8   14.80    9.10   0
  12  10  -8   13.94    6.57   0
 -10  10   8  260.83   10.96   0
 -10 -10   8  271.58   11.14   0
  10 -10  -8  231.07    9.06   0
  10  10  -8  266.99   11.21   0
  10 -10  -8  291.87   10.45   0
  10  10  -8  268.09   10.77   0
  -8  10   8   41.52    9.18   0
  -8 -10   8   27.80    6.89   0
   8  10  -8   38.10    6.81   0
   8 -10  -8   40.18    8.63   0
   8  10  -8   38.06    6.75   0
   8 -10  -8   43.92    8.75   0
   6 -10  -8   55.68    7.77   0
   6 -10  -8   57.98    8.88   0
   6  10  -8   49.71    5.64   0
  -6 -10   8   53.17    7.69   0
   6  10  -8   64.18    7.91   0
  -6  10   8   54.22    8.01   0
   4  10  -8   52.29    7.72   0
  -4 -10   8   43.32    5.73   0
  -2 -10   8   49.67    7.63   0
   2  10  -8   49.33    7.65   0
   0 -10   8   29.82    8.48   0
   0  10  -8   17.20    5.58   0
   2 -10   8  306.89    8.49   0
  -2  10  -8  339.86   11.00   0
   4 -10   8    5.96    6.67   0
  -4  10  -8   26.43    6.65   0
   6 -10   8  107.97    9.72   0
  -6  10  -8   87.98    7.28   0
   9  11  -8   26.23    8.95   0
  -9  11   8   11.58    9.26   0
   9 -11  -8   18.96    8.88   0
  -9 -11   8   20.00    9.26   0
   9  11  -8   33.65    9.10   0
   9 -11  -8   15.01    6.23   0
  -7 -11   8   63.33    9.39   0
   7 -11  -8   53.93    9.26   0
   7  11  -8   53.59    9.33   0
  -7  11   8   47.01   11.50   0
   7 -11  -8   57.33   11.00   0
   7  11  -8   38.63    6.96   0
   5  11  -8   -0.86    6.50   0
   5  11  -8  -10.57    6.45   0
  -5 -11   8   -0.99    6.36   0
   3  11  -8   17.17    6.55   0
  -3 -11   8   14.57    9.17   0
   1  11  -8   25.42    9.40   0
  -1 -11   8   33.00    9.29   0
   1 -11   8   11.07    6.27   0
  -1  11  -8   -5.84    9.16   0
   3 -11   8   14.90    6.47   0
  -3  11  -8   10.82    6.49   0
  26   0  -9    2.11    8.82   0
  26   0  -9    0.12    6.20   0
 -26   0   9   -1.57    6.12   0
  24   0  -9   -5.71    6.52   0
  24   0  -9   -5.50    6.29   0
 -24   0   9    0.14    6.35   0
 -22   0   9   -4.47    7.17   0
  22   0  -9   -6.80    7.09   0
  22   0  -9   -0.80    5.10   0
  20   0  -9   -0.94    5.27   0
  20   0  -9   -6.86    7.36   0
 -20   0   9   -2.10    7.30   0
  18   0  -9    9.20    5.50   0
 -18   0   9    2.75    5.53   0
  18   0  -9   -4.77    5.56   0
  16   0  -9    1.14    5.74   0
  16   0  -9    2.91    7.98   0
 -16   0   9    3.55    8.08   0
  14   0  -9   -1.42    6.38   0
  14   0  -9    6.46    4.63   0
 -14   0   9   -7.14    4.49   0
 -14   0   9    4.27    6.52   0
  12   0  -9    2.93    4.66   0
  12   0  -9    8.39    6.62   0
 -12   0   9   -2.48    6.70   0
 -12   0   9    2.91    4.79   0
 -10   0   9   -2.35    6.85   0
  10   0  -9   -2.29    4.67   0
  10   0  -9   -5.93    6.87   0
 -10   0   9   -2.29    4.67   0
  -8   0   9    4.02    4.90   0
  -8   0   9    6.13    5.00   0
   8   0  -9    4.54    4.88   0
   8   0  -9    4.85    5.02   0
  -6   0   9   -0.67    4.94   0
   6   0  -9   -3.93    5.11   0
   6   0  -9    0.83    4.84   0
   4   0  -9    2.15    4.96   0
   4   0  -9    0.61    5.14   0
  -4   0   9   -0.82    4.96   0
   2   0  -9    4.04    7.25   0
  -2   0   9    2.75    5.11   0
   0   0   9    2.97    5.10   0
   0   0  -9    1.86    5.29   0
   2   0   9    3.46    5.05   0
  -2   0  -9    4.06    7.13   0
   4   0   9    0.27    7.14   0
  -4   0  -9   -0.51    7.10   0
   6   0   9   -1.06    4.81   0
  -6   0  -9    2.65    4.71   0
   8   0   9    4.61    8.32   0
  -8   0  -9   -1.98    5.79   0
 -10   0  -9    2.81    5.33   0
  10   0   9   -3.00    5.54   0
 -12   0  -9    2.23    5.26   0
  12   0   9    1.38    7.55   0
 -14   0  -9   -2.36    5.27   0
  14   0   9   -0.29    5.32   0
 -16   0  -9    1.68    8.78   0
  16   0   9    5.96    6.48   0
 -18   0  -9    4.58    6.15   0
  18   0   9   -3.63    9.06   0
 -25   1   9   29.61    9.05   0
 -25  -1   9   32.77    8.90   0
  25   1  -9   25.82    6.43   0
  25  -1  -9   25.44    6.54   0
  25   1  -9   27.71    8.95   0
  25  -1  -9   25.59    9.11   0
 -23   1   9   34.02    7.30   0
  23  -1  -9   34.88    7.26   0
  23   1  -9   39.78    5.19   0
  23  -1  -9   41.64    5.26   0
  23   1  -9   26.10    5.16   0
 -23  -1   9   41.07    5.12   0
 -21   1   9  892.30    9.59   0
  21  -1  -9  810.27    9.19   0
  21   1  -9  890.61    9.58   0
  21  -1  -9  968.37   11.02   0
  21   1  -9  837.90    9.33   0
 -21  -1   9  885.91    9.44   0
 -19   1   9   14.25    5.49   0
  19   1  -9   15.54    5.37   0
  19  -1  -9   16.10    5.32   0
  19   1  -9   14.69    5.50   0
  19  -1  -9   10.83    5.47   0
 -19  -1   9   14.50    5.29   0
  17   1  -9    6.42    5.45   0
  17  -1  -9   -2.24    7.95   0
  17   1  -9    7.96    5.52   0
  17  -1  -9    1.84    5.61   0
 -17  -1   9   -0.22    5.53   0
 -17  -1   9    3.16    5.49   0
 -17   1   9    2.03    5.52   0
  15   1  -9  968.99   10.99   0
 -15   1   9  973.90   10.95   0
  15  -1  -9  967.52   11.03   0
  15   1  -9 1000.99   11.01   0
 -15  -1   9  978.35   10.99   0
  15  -1  -9  912.02   10.87   0
 -15  -1   9  961.94   10.91   0
  13   1  -9   17.76    6.69   0
  13  -1  -9    7.84    6.69   0
  13   1  -9   10.11    4.76   0
 -13   1   9   12.35    4.64   0
 -13  -1   9    8.62    6.60   0
 -13   1   9   11.89    6.66   0
  13  -1  -9   10.46    4.69   0
 -13  -1   9   10.98    4.72   0
  11   1  -9  113.90    5.76   0
  11  -1  -9  111.92    7.46   0
  11   1  -9  110.16    5.65   0
 -11  -1   9  111.68    5.76   0
 -11   1   9  111.94    7.36   0
  11  -1  -9  105.12    5.67   0
 -11   1   9  104.74    5.62   0
 -11  -1   9  106.83    5.72   0
   9  -1  -9 2161.72   16.39   0
   9  -1  -9 2193.99   16.47   0
  -9   1   9 2133.37   15.41   0
  -9  -1   9 2093.76   15.86   0
  -9  -1   9 2108.42   15.23   0
  -9   1   9 2121.75   16.30   0
   9   1  -9 2108.30   15.05   0
   9   1  -9 2182.85   16.07   0
   7  -1  -9   10.08    7.30   0
  -7   1   9    3.29    6.97   0
  -7  -1   9   -3.05    7.17   0
   7   1  -9    0.74    5.12   0
  -7   1   9    9.59    7.14   0
   7   1  -9    0.62    7.02   0
   7  -1  -9   -1.97    7.05   0
   5   1  -9  152.68    8.07   0
  -5   1   9  155.68    8.17   0
   5   1  -9  155.29    8.30   0
   5  -1  -9  148.34    8.24   0
   5  -1  -9  150.34    6.78   0
  -5  -1   9  158.15    8.22   0
   3  -1  -9 2953.80   20.89   0
   3   1  -9 3013.54   19.12   0
   3  -1  -9 2962.24   21.74   0
  -3   1   9 3043.48   20.98   0
  -3  -1   9 2934.22   19.08   0
   1  -1  -9 1329.10   15.71   0
  -1  -1   9 1280.54   13.04   0
  -1   1   9 1295.46   14.40   0
   1   1  -9 1286.65   13.19   0
   1  -1   9   62.11    5.49   0
   1   1   9   60.44    5.51   0
  -1   1  -9   67.05    7.68   0
  -1  -1  -9   60.97    7.88   0
   3  -1   9 2893.33   18.94   0
   3   1   9 2863.04   19.42   0
  -3  -1  -9 2988.11   20.47   0
  -3   1  -9 2939.15   18.57   0
   5  -1   9  233.06    6.72   0
   5   1   9  223.74    8.69   0
  -5  -1  -9  237.67    8.51   0
  -5   1  -9  219.24    6.61   0
   7   1   9   79.27    5.50   0
  -7  -1  -9   79.46    7.16   0
  -7   1  -9   74.85    5.43   0
   7  -1   9   80.53    7.09   0
  -9  -1  -9  112.37    6.48   0
  -9   1  -9  125.76    6.46   0
   9   1   9  123.30    6.58   0
   9  -1   9  118.92    6.46   0
 -11  -1  -9  139.01    8.33   0
 -11   1  -9  141.15    6.34   0
  11   1   9  140.39    8.46   0
  11  -1   9  145.56    8.45   0
 -13  -1  -9  115.69    7.72   0
 -13   1  -9   98.65    5.92   0
  13  -1   9  130.66    7.93   0
  13   1   9  111.25    8.18   0
  15   1   9  534.26   10.32   0
  15  -1   9  484.31    8.52   0
 -15  -1  -9  550.45    9.97   0
 -15   1  -9  424.94    8.46   0
 -17  -1  -9   90.77    7.06   0
 -17   1  -9   95.83    7.05   0
  17  -1   9   81.89    9.66   0
  17   1   9   94.97    7.45   0
 -26   2   9   14.75    6.50   0
  26   2  -9    7.24    6.33   0
  26   2  -9   13.65    8.93   0
  26  -2  -9   13.81    6.45   0
 -26  -2   9    7.70    8.88   0
  26  -2  -9    9.80    6.42   0
  24  -2  -9   16.68    8.89   0
  24   2  -9   12.98    6.38   0
  24  -2  -9   20.78    8.94   0
  24   2  -9    2.51    6.44   0
 -24  -2   9   11.52    6.34   0
 -24   2   9    5.76    8.92   0
 -22   2   9  168.22    6.07   0
  22  -2  -9  168.77    6.17   0
  22   2  -9  171.31    6.30   0
  22  -2  -9  176.83    6.21   0
  22   2  -9  155.66    6.11   0
 -22  -2   9  163.31    6.25   0
  20  -2  -9   16.83    7.31   0
 -20   2   9    8.86    7.29   0
 -20  -2   9   12.62    5.02   0
  20   2  -9    2.57    5.09   0
  20  -2  -9   -0.65    5.23   0
  20   2  -9   -2.87    5.14   0
  18   2  -9   26.33    5.59   0
  18  -2  -9    9.32    7.74   0
 -18  -2   9   17.34    5.41   0
  18  -2  -9   20.31    5.38   0
  18   2  -9   13.92    5.39   0
 -18   2   9   26.51    7.77   0
 -18  -2   9   12.77    5.49   0
 -16   2   9  120.79    6.51   0
  16  -2  -9   99.98    6.52   0
  16   2  -9  133.15    8.50   0
  16  -2  -9  127.92    8.70   0
  16   2  -9  134.04    8.59   0
 -16  -2   9  110.67    8.83   0
 -16  -2   9  128.13    8.72   0
 -14   2   9  121.22    5.56   0
  14   2  -9  133.12    7.35   0
  14  -2  -9  130.51    5.51   0
 -14  -2   9  118.40    7.30   0
  14  -2  -9  116.24    5.64   0
 -14  -2   9  131.14    7.26   0
  14   2  -9  118.81    7.35   0
  12   2  -9   70.83    5.23   0
 -12   2   9   66.05    7.07   0
  12  -2  -9   81.82    6.93   0
  12   2  -9   73.47    5.33   0
 -12   2   9   72.60    5.34   0
  12  -2  -9   78.66    5.29   0
 -12  -2   9   69.76    5.27   0
 -12  -2   9   72.44    5.32   0
  10  -2  -9  676.44    9.36   0
  10   2  -9  698.03   10.50   0
  10  -2  -9  689.87   10.71   0
 -10  -2   9  668.83    9.26   0
 -10  -2   9  665.58   10.46   0
 -10   2   9  655.49    9.67   0
 -10   2   9  670.50   10.61   0
  10   2  -9  683.74    9.18   0
   8  -2  -9   -2.43    6.68   0
  -8   2   9    1.81    6.71   0
   8  -2  -9   -0.56    6.85   0
  -8  -2   9   -2.30    6.87   0
   8   2  -9   -4.31    6.82   0
   8   2  -9   -1.38    6.89   0
  -8   2   9   -7.50    6.66   0
   6  -2  -9  547.53   10.92   0
  -6   2   9  544.21   10.74   0
  -6   2   9  500.63    9.52   0
   6   2  -9  508.27   10.35   0
   6  -2  -9  514.36    9.70   0
   6   2  -9  517.11    8.93   0
  -6  -2   9  550.55    9.09   0
   4   2  -9  521.22   10.41   0
  -4   2   9  533.18   11.24   0
   4  -2  -9  508.95   10.15   0
  -4  -2   9  518.92   10.60   0
   4  -2  -9  515.65   11.30   0
   2   2  -9   -1.49    5.30   0
  -2  -2   9   47.75    7.69   0
   2  -2  -9    3.41    7.44   0
   2  -2  -9    2.83    7.19   0
  -2   2   9    3.91    4.93   0
   0  -2   9  296.73    7.48   0
   0   2   9  302.18    9.93   0
   0   2  -9  306.26    9.12   0
   0  -2  -9  306.42   10.15   0
   2  -2   9  271.83    7.17   0
   2   2   9  291.86    9.70   0
  -2  -2  -9  290.08    8.40   0
  -2   2  -9  284.95    7.22   0
  -4  -2  -9  218.15    7.39   0
   4  -2   9  218.84    6.55   0
  -4   2  -9  222.40    6.57   0
   4   2   9  212.45    7.38   0
   6   2   9   63.85    7.33   0
   6  -2   9   74.96    5.33   0
  -6  -2  -9   71.26    7.14   0
  -6   2  -9   72.35    5.26   0
   8   2   9    0.11    8.28   0
  -8  -2  -9    6.52    7.89   0
  -8   2  -9   -1.08    5.77   0
   8  -2   9   -3.11    5.81   0
 -10  -2  -9   48.48    7.73   0
 -10   2  -9   45.75    7.96   0
  10   2   9   36.32    5.95   0
  10  -2   9   66.64    7.96   0
 -12  -2  -9   46.92    7.44   0
 -12   2  -9   26.49    7.64   0
  12   2   9   50.71    7.76   0
  12  -2   9   51.82    7.53   0
 -14  -2  -9    1.55    6.92   0
 -14   2  -9   11.29    7.29   0
  14   2   9   11.54    7.38   0
  14  -2   9    9.68    5.16   0
 -16  -2  -9  112.79    9.32   0
 -16   2  -9  111.43    9.60   0
  16   2   9  113.10   10.03   0
  16  -2   9  108.17    7.07   0
 -25   3   9   39.27    6.81   0
  25  -3  -9   32.25    6.84   0
  25   3  -9   49.38    9.14   0
  25  -3  -9   39.41    6.83   0
  25   3  -9   60.18    9.11   0
 -25  -3   9   80.35    8.84   0
 -23   3   9    5.99    6.44   0
  23  -3  -9   -0.71    6.52   0
  23   3  -9    9.29    8.80   0
  23   3  -9    5.67    6.40   0
  23  -3  -9    8.47    6.40   0
 -23  -3   9   11.59    8.78   0
 -21   3   9   43.27    7.42   0
  21  -3  -9   42.78    7.49   0
  21   3  -9   49.86    5.35   0
  21  -3  -9   63.60    7.35   0
  21   3  -9   53.05    5.43   0
 -21  -3   9   34.10    5.41   0
  19  -3  -9  105.31    5.82   0
 -19   3   9  105.88    5.89   0
  19   3  -9  108.38    7.74   0
  19   3  -9  127.39    5.96   0
  19  -3  -9  101.47    6.08   0
 -19  -3   9  118.96    7.71   0
  17   3  -9   54.33    7.98   0
  17  -3  -9   57.16    5.93   0
 -17  -3   9   56.83    8.13   0
  17  -3  -9   63.70    7.95   0
  17   3  -9   58.72    8.02   0
 -17  -3   9   68.28    7.90   0
 -17   3   9   55.32    5.75   0
 -15   3   9 1658.29   12.58   0
  15   3  -9 1699.87   12.92   0
  15   3  -9 1676.11   12.68   0
  15  -3  -9 1754.54   14.06   0
 -15  -3   9 1676.83   12.56   0
  15  -3  -9 1617.44   12.62   0
 -15  -3   9 1675.46   13.10   0
 -13   3   9  588.29    8.38   0
  13   3  -9  582.04    8.38   0
  13  -3  -9  590.40    9.65   0
 -13  -3   9  607.78    8.50   0
 -13  -3   9  576.11    8.32   0
  13  -3  -9  592.67    8.49   0
  13   3  -9  587.06    8.38   0
  11   3  -9  195.79    6.32   0
  11  -3  -9  199.79    6.23   0
  11   3  -9  199.53    7.83   0
 -11  -3   9  189.81    6.32   0
  11  -3  -9  188.42    6.41   0
 -11   3   9  192.09    6.36   0
   9  -3  -9    2.05    6.48   0
  -9  -3   9    1.64    4.79   0
  -9   3   9    5.07    4.60   0
   9   3  -9    3.98    4.76   0
   9  -3  -9    1.61    6.79   0
  -9   3   9   -0.64    6.65   0
   9   3  -9    0.77    4.67   0
  -7  -3   9 1592.31   14.46   0
   7  -3  -9 1631.85   15.70   0
   7  -3  -9 1628.01   16.09   0
   7   3  -9 1609.26   14.36   0
  -7   3   9 1618.30   15.52   0
   7   3  -9 1618.77   14.45   0
  -7   3   9 1590.58   15.76   0
   5  -3  -9  205.89    7.19   0
   5   3  -9  203.58    8.43   0
  -5   3   9  194.24    8.72   0
  -5   3   9  201.24    8.60   0
   5  -3  -9  200.31    9.15   0
  -5  -3   9  202.37    8.42   0
   3   3  -9 2995.77   18.62   0
   3  -3  -9 2963.27   24.72   0
  -3  -3   9 2898.38   17.73   0
  -3   3   9 2873.54   23.64   0
   3  -3  -9 2922.80   23.76   0
   1  -3  -9  639.60   13.77   0
  -1  -3   9  641.66   10.47   0
   1  -3  -9  612.17   11.94   0
  -1   3   9  604.18   12.99   0
   1   3  -9  628.80    9.24   0
   1  -3   9  228.76    6.54   0
   1   3   9  226.10    9.69   0
  -1  -3  -9  233.49    9.96   0
  -1   3  -9  221.25    8.48   0
   3  -3   9   44.73    7.18   0
   3   3   9   41.06    7.30   0
  -3  -3  -9   46.84    7.32   0
  -3   3  -9   47.56    7.26   0
   5   3   9  384.34   10.54   0
   5  -3   9  377.57    8.88   0
  -5  -3  -9  407.70   10.36   0
  -5   3  -9  389.15    7.47   0
   7   3   9  706.60   13.16   0
   7  -3   9  672.15    9.33   0
  -7  -3  -9  690.97   12.60   0
  -7   3  -9  661.70    9.27   0
   9   3   9  962.24   13.81   0
  -9  -3  -9  995.59   13.36   0
  -9   3  -9 1003.58   11.75   0
   9  -3   9  999.91   11.75   0
  11   3   9    2.11    7.72   0
 -11  -3  -9   10.43    7.25   0
 -11   3  -9   10.37    7.57   0
  11  -3   9   17.62    5.25   0
  13   3   9    4.43    5.39   0
 -13  -3  -9   12.22    7.00   0
 -13   3  -9   -0.76    5.17   0
  13  -3   9    9.85    5.07   0
  15  -3   9   29.55    6.67   0
 -15  -3  -9   22.87    6.42   0
 -15   3  -9   14.66    6.68   0
  15   3   9   17.40    6.36   0
  15   3   9   19.56    9.28   0
  17   3   9   55.77    8.88   0
 -17  -3  -9   61.81    9.19   0
 -17   3  -9   69.16    9.38   0
  17  -3   9   49.41    6.77   0
  17   3   9   48.96    9.71   0
 -24   4   9   85.30    7.24   0
  24   4  -9  116.74    9.57   0
 -24  -4   9  112.54    9.49   0
  24  -4  -9   81.17    7.33   0
  24   4  -9  121.30    7.26   0
  24  -4  -9  118.18    7.03   0
 -22   4   9    5.67    5.19   0
  22   4  -9   -0.30    4.98   0
  22   4  -9    3.45    4.93   0
  22  -4  -9   -8.70    5.11   0
 -22  -4   9   -1.83    5.12   0
  22  -4  -9    8.31    4.95   0
 -20   4   9    9.13    7.25   0
  20  -4  -9    1.26    7.25   0
  20   4  -9    3.94    4.92   0
  20   4  -9    9.43    7.08   0
  20  -4  -9   -1.58    5.10   0
 -20  -4   9    2.23    5.00   0
  18   4  -9   50.63    5.59   0
 -18   4   9   50.51    5.49   0
  18  -4  -9   43.98    5.38   0
  18  -4  -9   55.43    5.43   0
 -18  -4   9   50.26    5.58   0
  18   4  -9   54.97    5.53   0
 -18  -4   9   42.26    5.53   0
 -16   4   9  299.82    9.01   0
  16   4  -9  293.43    7.08   0
 -16  -4   9  293.98    7.23   0
  16  -4  -9  291.86    9.14   0
  16  -4  -9  297.18    7.03   0
 -16  -4   9  263.33    7.16   0
  16   4  -9  287.49    7.18   0
 -14   4   9  848.25   11.61   0
  14   4  -9  805.91   10.08   0
  14  -4  -9  869.90   11.81   0
  14  -4  -9  864.89    9.86   0
 -14  -4   9  875.74   10.19   0
  14   4  -9  840.81   10.06   0
  12  -4  -9  285.95    8.27   0
  12  -4  -9  279.89    8.02   0
  12   4  -9  268.82    6.71   0
  12   4  -9  285.23    8.28   0
 -12  -4   9  274.60    6.73   0
 -12   4   9  279.12    8.17   0
  10  -4  -9   88.94    7.13   0
 -10  -4   9   86.50    5.58   0
  10   4  -9   91.30    5.46   0
 -10   4   9   85.66    7.26   0
  10  -4  -9   81.89    7.36   0
  10   4  -9   96.08    7.23   0
   8  -4  -9  116.20    7.55   0
   8   4  -9  112.44    7.57   0
  -8  -4   9  112.81    7.75   0
   8  -4  -9  106.94    7.76   0
   8   4  -9  121.97    7.52   0
  -8   4   9  111.67    7.61   0
   6  -4  -9  329.48    9.45   0
   6  -4  -9  325.33    9.73   0
   6   4  -9  329.04    7.33   0
  -6   4   9  306.45    9.47   0
  -6  -4   9  307.13    7.41   0
   4   4  -9  731.30   11.00   0
   4  -4  -9  733.56   13.30   0
  -4   4   9  709.80   13.04   0
  -4  -4   9  720.74    9.71   0
   4  -4  -9  741.94   13.84   0
   2  -4  -9  376.14   12.63   0
   2  -4  -9  386.42   12.17   0
  -2  -4   9  358.00    7.52   0
  -2   4   9  373.41   12.32   0
   2   4  -9  381.76    9.37   0
   0  -4  -9  171.89   11.24   0
   0  -4   9  170.07    6.13   0
   0   4  -9  167.65    7.98   0
   0   4   9  155.50   10.39   0
   0  -4  -9  158.47   10.69   0
   2   4   9    0.10    6.39   0
   2  -4   9   -0.67    4.82   0
  -2  -4  -9   -1.03    8.21   0
  -2   4  -9    3.16    4.88   0
  -2  -4  -9   -1.06    6.62   0
   4  -4   9   28.69    5.12   0
  -4  -4  -9   36.87    7.06   0
   4   4   9   33.41    7.14   0
  -4   4  -9   25.41    6.93   0
   6  -4   9   10.19    5.77   0
   6   4   9    7.52    8.18   0
  -6  -4  -9    4.05    9.56   0
  -6   4  -9    2.02    6.05   0
   8   4   9   54.72    8.40   0
  -8  -4  -9   52.04    7.93   0
  -8   4  -9   59.71    8.07   0
   8  -4   9   48.60    5.86   0
  10   4   9   12.65    7.67   0
 -10  -4  -9   11.51    7.13   0
 -10   4  -9   13.26    5.27   0
  10  -4   9   10.81    5.39   0
  12   4   9    2.67    7.47   0
 -12  -4  -9   12.58    6.36   0
 -12   4  -9   20.29    7.27   0
  12   4   9   12.62    6.88   0
  12  -4   9   -2.38    5.28   0
 -14  -4  -9    7.47    8.08   0
 -14   4  -9   15.33    9.13   0
  14  -4   9   -0.19    9.32   0
  14   4   9   16.31    8.62   0
  14   4   9    6.27    6.65   0
  16  -4   9   87.90    7.22   0
 -16  -4  -9   88.56    8.86   0
  16   4   9   77.95    9.27   0
 -16   4  -9   54.33    7.10   0
  16   4   9  101.79   10.07   0
 -23   5   9   10.80    9.10   0
  23   5  -9    5.73    8.81   0
  23  -5  -9   25.10    9.01   0
  23  -5  -9    1.95    6.50   0
  23   5  -9    2.63    6.24   0
 -23  -5   9    4.49    6.25   0
 -21   5   9   65.90    7.59   0
  21   5  -9   63.23    8.41   0
  21  -5  -9   75.95    7.59   0
  21  -5  -9   54.34    7.47   0
 -21  -5   9   66.86    7.39   0
  21   5  -9   63.63    8.41   0
 -19   5   9  191.84    6.50   0
  19   5  -9  187.77    6.40   0
 -19  -5   9  162.00    6.35   0
  19  -5  -9  181.03    6.34   0
  19  -5  -9  178.46    6.30   0
 -19  -5   9  196.90    6.40   0
  19   5  -9  179.21    6.34   0
 -17   5   9  330.17    7.17   0
  17  -5  -9  321.59    7.31   0
  17  -5  -9  340.71    7.09   0
 -17  -5   9  349.95    7.44   0
  17   5  -9  338.97    7.43   0
  17   5  -9  358.34    7.54   0
  15   5  -9   -4.52    7.46   0
  15  -5  -9   -6.53    7.64   0
  15  -5  -9    6.51    7.23   0
 -15  -5   9    5.01    7.47   0
  15   5  -9   -4.49    7.45   0
 -15   5   9    0.61    7.44   0
 -13   5   9    3.69    7.92   0
  13  -5  -9    0.42    8.00   0
  13  -5  -9    0.82    5.45   0
  13   5  -9   11.44    7.81   0
 -13  -5   9   -0.70    5.68   0
  13   5  -9    2.76    5.56   0
 -11   5   9   83.32    6.36   0
  11  -5  -9   85.10    6.48   0
  11  -5  -9   86.35    6.39   0
  11   5  -9   78.89    6.46   0
  11   5  -9   89.83    6.35   0
 -11  -5   9   88.99    6.39   0
  -9  -5   9  150.40    5.93   0
   9  -5  -9  146.14    7.55   0
   9   5  -9  144.49    5.99   0
   9   5  -9  152.41    5.88   0
   9  -5  -9  144.59    7.70   0
  -9   5   9  137.76    7.63   0
  -7  -5   9  201.28    6.51   0
   7   5  -9  213.39    6.45   0
   7  -5  -9  209.72    8.34   0
   7  -5  -9  213.19    8.68   0
   7   5  -9  202.69    6.41   0
  -7   5   9  200.89    8.40   0
  -5   5   9  429.92   11.02   0
   5  -5  -9  447.75   11.46   0
   5   5  -9  432.82    8.03   0
   5  -5  -9  442.51   10.99   0
  -5  -5   9  432.20    9.47   0
   3  -5  -9   83.19    8.01   0
  -3  -5   9   85.90    5.64   0
   3  -5  -9   86.71    8.31   0
   3   5  -9   80.88    7.53   0
   1  -5  -9  768.13   23.73   0
  -1  -5   9  750.14    9.40   0
   1  -5  -9  796.22   24.08   0
   1   5  -9  786.59   10.80   0
   1  -5   9  190.62    7.85   0
  -1   5  -9  151.28    6.21   0
   3  -5   9 1565.35   12.44   0
  -3   5  -9 1594.02   14.25   0
   5  -5   9  162.74    8.68   0
   5   5   9  151.35   12.74   0
  -5  -5  -9  171.20   15.17   0
  -5   5  -9  168.44    6.79   0
  -5  -5  -9  155.70   14.36   0
   5   5   9  168.46   14.14   0
   7  -5   9   53.50    5.64   0
  -7  -5  -9   44.69    8.49   0
   7   5   9   43.30    9.69   0
  -7   5  -9   47.88    5.86   0
   7   5   9   43.41    7.18   0
   9  -5   9    9.89    5.20   0
  -9  -5  -9    5.52    7.61   0
   9   5   9    4.25    6.93   0
   9   5   9    6.51    7.38   0
  -9   5  -9    1.14    5.28   0
  11   5   9  137.11    8.94   0
 -11   5  -9  120.65    6.04   0
  11  -5   9  102.39    6.01   0
  11   5   9  109.73    8.17   0
 -11  -5  -9  128.00    7.92   0
  13   5   9  102.94    9.98   0
 -13   5  -9   89.57    7.06   0
  13   5   9   85.09    9.41   0
 -13  -5  -9   98.45    8.90   0
  13  -5   9   92.19    6.90   0
 -15  -5  -9  460.23   13.41   0
  15   5   9  441.56   14.37   0
  15   5   9  389.74   13.40   0
 -15   5  -9  524.47   11.75   0
  15  -5   9  500.04    9.53   0
 -22   6   9   10.00    6.55   0
  22   6  -9   13.50    6.47   0
  22  -6  -9    7.49    6.70   0
  22  -6  -9   27.66    6.40   0
  22   6  -9   21.66    8.89   0
  20   6  -9   45.15    9.20   0
  20  -6  -9   38.06    9.36   0
  20  -6  -9   38.79    6.55   0
  20   6  -9   52.21    9.20   0
 -20   6   9   37.06    9.21   0
 -18   6   9   -2.70    5.23   0
 -18  -6   9    2.33    5.09   0
  18   6  -9    3.97    5.10   0
  18  -6  -9    5.91    4.96   0
  18  -6  -9    0.91    5.12   0
  18   6  -9    5.31    5.05   0
 -16   6   9   -1.16    5.14   0
  16   6  -9    2.86    7.20   0
  16  -6  -9   -0.89    7.15   0
  16  -6  -9   -0.73    5.21   0
  16   6  -9    6.54    7.18   0
 -16  -6   9   -2.43    7.17   0
 -14   6   9   16.24    5.40   0
  14   6  -9   13.09    5.41   0
  14   6  -9    9.74    5.39   0
 -14  -6   9   17.93    5.47   0
  14  -6  -9   12.58    5.55   0
  14  -6  -9   12.70    5.31   0
 -12   6   9    4.85    7.56   0
  12  -6  -9    2.90    7.68   0
  12   6  -9    3.17    5.45   0
  12  -6  -9   11.70    7.35   0
  12   6  -9    6.74    7.68   0
 -12  -6   9   -1.23    7.65   0
  10  -6  -9  105.25    6.27   0
  10   6  -9  105.93    6.47   0
  10   6  -9   96.92    8.75   0
  10  -6  -9  100.35    6.52   0
 -10  -6   9  107.95    6.49   0
 -10   6   9  102.30    6.46   0
  -8  -6   9  158.20    9.21   0
   8   6  -9  152.14    6.92   0
   8  -6  -9  149.18    7.07   0
  -8   6   9  148.92    9.28   0
   8   6  -9  154.47    9.07   0
   8  -6  -9  150.38    9.35   0
   6   6  -9  207.49    9.58   0
   6  -6  -9  217.91   10.23   0
   6  -6  -9  217.60    9.77   0
  -6  -6   9  214.43    7.31   0
  -6   6   9  204.73    9.86   0
   4  -6  -9    8.05    8.42   0
   4  -6  -9    6.78    8.03   0
  -4  -6   9    0.37    6.12   0
   4   6  -9    9.50    5.95   0
  -2  -6   9   -3.15    5.91   0
   2   6  -9    4.76    8.53   0
   0  -6   9   32.78    6.12   0
   0   6  -9   29.61    8.59   0
   2  -6   9  802.52    9.81   0
  -2   6  -9  789.74   11.63   0
   4  -6   9  524.80    9.98   0
  -4   6  -9  499.11   10.25   0
   6  -6   9   36.27    5.59   0
  -6   6  -9   56.95    7.86   0
   8  -6   9  119.21    5.92   0
  -8   6  -9  105.40    5.93   0
  10   6   9   29.79    9.67   0
 -10   6  -9   33.77    5.51   0
 -10  -6  -9   31.98   10.79   0
  10   6   9   32.81    9.96   0
  10  -6   9   31.41    5.31   0
  12   6   9    1.43   11.05   0
 -12   6  -9   -0.59    6.48   0
  12   6   9    2.62   10.09   0
 -12  -6  -9    2.76    9.69   0
  12  -6   9    9.56    6.36   0
  14   6   9  152.06   11.22   0
 -14   6  -9  181.25   10.00   0
  14  -6   9  152.90    7.64   0
  14   6   9  165.55   10.71   0
 -14  -6  -9  173.87   10.54   0
 -21   7   9    2.33    9.12   0
  21   7  -9   -1.56    6.25   0
  21  -7  -9    2.69    9.22   0
  21  -7  -9   -0.36    8.86   0
  21   7  -9   13.82    8.73   0
 -19   7   9  256.28    7.96   0
 -19  -7   9  277.18   10.60   0
  19  -7  -9  249.48    8.06   0
  19  -7  -9  282.27    8.11   0
  19   7  -9  254.84   10.43   0
  19   7  -9  273.19   10.44   0
 -17   7   9   43.25    7.33   0
  17   7  -9   33.20    5.42   0
 -17  -7   9   37.59    5.45   0
  17   7  -9   46.40    7.45   0
  17  -7  -9   36.21    5.37   0
  17  -7  -9   32.66    7.67   0
 -15   7   9  103.49    5.94   0
  15   7  -9   89.23    5.94   0
  15   7  -9   86.49    7.98   0
  15  -7  -9   93.28    5.86   0
 -15  -7   9   99.82    6.10   0
  15  -7  -9  104.00    5.91   0
  13   7  -9  186.52    8.43   0
 -13   7   9  186.82    8.51   0
  13   7  -9  191.56    8.46   0
  13  -7  -9  191.09    8.58   0
  13  -7  -9  190.72    8.32   0
 -13  -7   9  179.75    8.44   0
 -11   7   9  114.56    8.22   0
  11   7  -9  117.43    6.27   0
  11  -7  -9  124.05    8.41   0
  11  -7  -9  128.69    8.15   0
 -11  -7   9  117.08    8.29   0
  11   7  -9  121.58    8.25   0
   9   7  -9   10.04    5.61   0
  -9  -7   9    5.57    7.87   0
  -9   7   9   15.48    7.52   0
   9  -7  -9   16.18    5.29   0
   9   7  -9   16.16    7.67   0
   9  -7  -9   14.77    7.73   0
   7   7  -9  848.21   11.95   0
   7  -7  -9  815.59   13.57   0
   7  -7  -9  819.37   13.84   0
   7   7  -9  784.93   10.10   0
  -7  -7   9  821.74   10.45   0
  -7   7   9  777.30   13.45   0
   5  -7  -9   10.74    9.72   0
  -5   7   9   11.46    9.52   0
   5  -7  -9    8.99    7.86   0
  -5  -7   9   -2.06    8.19   0
   5   7  -9    0.90    8.13   0
  -3  -7   9  182.90    6.99   0
   3   7  -9  190.91    9.20   0
  -1  -7   9   74.01    6.25   0
   1   7  -9   90.47    6.19   0
   1  -7   9  230.24    7.04   0
  -1   7  -9  237.08    6.91   0
   3  -7   9   36.39    5.80   0
  -3   7  -9   43.13    5.71   0
   5  -7   9  195.85    6.58   0
  -5   7  -9  203.51    8.45   0
   7  -7   9  155.98    6.11   0
  -7   7  -9  131.32    6.25   0
   9  -7   9   16.65    7.36   0
  -9   7  -9    8.70    7.52   0
  11  -7   9    4.43    8.97   0
 -11   7  -9    6.04    9.09   0
  13  -7   9  173.89   10.87   0
 -13   7  -9  216.81    8.44   0
 -18   8   9  150.77    7.83   0
  18   8  -9  152.67    7.85   0
 -18  -8   9  155.13    7.89   0
  18   8  -9  199.91   10.05   0
  18  -8  -9  151.83    7.78   0
  18  -8  -9  166.81    7.61   0
 -16   8   9   22.14    6.47   0
  16   8  -9   16.00    9.24   0
  16   8  -9   23.46    6.65   0
  16  -8  -9   34.88    6.50   0
  16  -8  -9   28.07    8.93   0
 -16  -8   9   19.70    9.07   0
 -14   8   9   46.92    5.54   0
  14   8  -9   47.09    5.65   0
 -14  -8   9   58.51    5.68   0
  14   8  -9   70.21    7.61   0
  14  -8  -9   54.98    5.63   0
  14  -8  -9   52.71    7.59   0
 -12   8   9   -3.11    7.24   0
  12   8  -9    9.60    7.29   0
  12  -8  -9    8.22    7.35   0
  12   8  -9   -2.74    7.27   0
  12  -8  -9    5.32    7.01   0
 -12  -8   9    1.52    7.28   0
  10   8  -9  131.42    8.12   0
  10   8  -9  129.43    8.10   0
  10  -8  -9  133.01    8.27   0
 -10   8   9  143.22    8.20   0
 -10  -8   9  143.03    8.33   0
  10  -8  -9  139.49    8.14   0
  -8  -8   9   13.19    7.52   0
   8   8  -9   11.95    7.39   0
   8   8  -9   12.73    7.65   0
   8  -8  -9   12.86    7.47   0
   8  -8  -9   16.03    7.42   0
  -8   8   9   12.99    7.33   0
  -6  -8   9  198.00    7.00   0
   6   8  -9  201.05    6.72   0
   6   8  -9  199.68    8.95   0
   6  -8  -9  202.91    9.25   0
   6  -8  -9  204.65    9.83   0
  -6   8   9  194.29   11.13   0
   4  -8  -9  163.16   15.11   0
   4   8  -9  165.83    6.73   0
   4  -8  -9  171.24   14.89   0
  -4  -8   9  185.38    8.78   0
  -2  -8   9    2.71    7.61   0
   2   8  -9    7.06    5.41   0
   0  -8   9   66.63    5.74   0
   0   8  -9   71.41    8.16   0
   2  -8   9    8.27    7.44   0
  -2   8  -9    7.30    5.20   0
   4  -8   9   85.33    7.83   0
  -4   8  -9   70.78    6.04   0
   6  -8   9   79.84    5.82   0
  -6   8  -9   74.97    6.10   0
   8  -8   9  164.87    7.25   0
  -8   8  -9  141.37    7.76   0
  10  -8   9   -3.16    6.47   0
 -10   8  -9   -0.97    9.17   0
 -17   9   9   20.25    6.71   0
  17   9  -9   31.01    6.64   0
  17   9  -9   28.29    9.00   0
  17  -9  -9   22.79    6.68   0
 -17  -9   9   28.64    9.00   0
  17  -9  -9   24.94    9.06   0
 -15   9   9   13.37    9.23   0
  15   9  -9   27.53    9.10   0
  15   9  -9   19.80    6.69   0
  15  -9  -9   19.36    9.20   0
 -15  -9   9   16.89    9.24   0
  15  -9  -9   21.56    6.48   0
  13   9  -9   82.59    9.73   0
 -13   9   9   89.17    9.50   0
 -13  -9   9   77.88    7.07   0
  13   9  -9   80.65    6.95   0
  13  -9  -9   89.88    9.44   0
  13  -9  -9   75.88    9.57   0
 -11   9   9   45.93    5.79   0
  11  -9  -9   51.35    7.48   0
  11   9  -9   53.45    5.69   0
  11   9  -9   50.15    5.54   0
 -11  -9   9   52.00    5.55   0
  11  -9  -9   45.31    7.72   0
  -9  -9   9   -1.31    7.27   0
   9   9  -9    1.28    7.23   0
   9  -9  -9   -1.02    7.12   0
   9  -9  -9    1.12    6.49   0
   9   9  -9    3.65    5.20   0
  -9   9   9    2.41    7.04   0
   7   9  -9    6.76    7.39   0
   7  -9  -9    4.80    6.41   0
  -7  -9   9    1.06    7.40   0
   7  -9  -9    4.36    6.53   0
   7   9  -9   14.78    7.14   0
  -7   9   9    2.53    7.02   0
   5  -9  -9  368.82   15.78   0
   5  -9  -9  364.76   15.02   0
  -5   9   9  316.98   14.26   0
   5   9  -9  341.78    7.88   0
  -5  -9   9  364.20    9.59   0
  -3  -9   9   44.38    5.78   0
   3   9  -9   67.25    7.72   0
  -1  -9   9  367.09    9.51   0
   1   9  -9  366.29    9.45   0
   1  -9   9    0.74    5.26   0
  -1   9  -9   -2.91    7.30   0
   3  -9   9    7.73    5.07   0
  -3   9  -9   -0.56    7.29   0
   5  -9   9   22.77    6.60   0
  -5   9  -9    0.11    9.41   0
   7  -9   9  266.81    8.47   0
  -7   9  -9  304.47    8.44   0
  -9   9  -9    6.81    6.74   0
   9  -9   9   -0.87    6.65   0
  14  10  -9    1.74    9.01   0
 -14  10   9    9.95    9.01   0
  14 -10  -9    8.54    9.01   0
  14  10  -9    9.41    6.32   0
 -14 -10   9   16.23    6.32   0
  14 -10  -9   13.61    8.84   0
 -12  10   9  130.87   10.00   0
  12 -10  -9  146.67    9.55   0
  12 -10  -9  143.94   10.17   0
 -12 -10   9  133.29    7.54   0
  12  10  -9  135.46    7.70   0
  12  10  -9  113.84    7.74   0
  10 -10  -9   -4.50    8.47   0
  10  10  -9   -6.55    9.03   0
  10  10  -9    2.42    8.99   0
 -10 -10   9   -7.65    9.10   0
  10 -10  -9    6.28    8.17   0
 -10  10   9    6.74    8.99   0
  -8  10   9   25.85    9.05   0
  -8 -10   9   18.34    6.79   0
   8 -10  -9   21.62    8.52   0
   8  10  -9   15.69    9.23   0
   8  10  -9   19.05    6.58   0
   8 -10  -9   20.97    8.58   0
   6 -10  -9   71.26   12.81   0
   6 -10  -9   67.55   12.87   0
  -6  10   9   60.40   11.63   0
   6  10  -9   66.13    7.01   0
   6  10  -9   67.54    6.78   0
  -6 -10   9   70.06    6.95   0
   4  10  -9   -1.23    6.55   0
  -4 -10   9    1.63    8.20   0
  -2 -10   9   13.85    9.09   0
   2  10  -9   14.22    9.12   0
   0 -10   9  176.24   10.07   0
   0  10  -9  154.64    7.62   0
   2 -10   9   58.60    9.33   0
  -2  10  -9   38.09    9.52   0
   4 -10   9   63.12    6.86   0
  -4  10  -9   64.49    7.05   0
   6 -10   9    2.77    9.14   0
  -6  10  -9   21.96    6.57   0
   9 -11  -9   33.32    9.09   0
  -9 -11   9   27.93    6.73   0
   9  11  -9   39.11    9.16   0
   9 -11  -9   40.40    8.78   0
   9  11  -9   42.06    9.39   0
  -9  11   9   33.68    9.31   0
   7 -11  -9   46.71   12.31   0
  -7 -11   9   43.59    9.16   0
  -7  11   9   41.78   11.31   0
   7 -11  -9   39.31   11.08   0
   7  11  -9   19.00    9.48   0
   7  11  -9   43.54    8.94   0
   5  11  -9    7.34    6.41   0
   5  11  -9   -5.05    6.39   0
  -5 -11   9   -1.67    6.44   0
   3  11  -9   47.14    6.91   0
  -3 -11   9   62.80    9.42   0
   1  11  -9   19.34    9.28   0
  -1 -11   9   23.28    9.40   0
   1 -11   9  152.79    8.23   0
  -1  11  -9  193.81   10.55   0
  26   0 -10   14.11    6.32   0
  26   0 -10    8.12    6.33   0
 -26   0  10   19.93    6.08   0
 -24   0  10   72.09    6.75   0
  24   0 -10   69.68    9.42   0
  24   0 -10   65.40    6.80   0
  22   0 -10  437.73    7.79   0
 -22   0  10  430.06    7.51   0
  22   0 -10  428.96    7.71   0
 -20   0  10  188.30    8.21   0
  20   0 -10  185.58    8.13   0
  20   0 -10  180.83    8.21   0
  18   0 -10 2632.32   14.55   0
  18   0 -10 2449.74   15.41   0
 -18   0  10 2559.72   15.61   0
  16   0 -10   32.48    8.11   0
  16   0 -10   29.36    5.79   0
 -16   0  10   15.07    5.74   0
 -16   0  10   20.85    8.17   0
  14   0 -10    4.93    4.60   0
  14   0 -10    8.12    4.68   0
 -14   0  10    7.42    4.55   0
 -14   0  10    8.51    4.62   0
  12   0 -10   32.00    4.99   0
  12   0 -10   34.37    6.99   0
 -12   0  10   39.07    4.91   0
 -12   0  10   34.78    6.89   0
  10   0 -10 3247.61   18.55   0
  10   0 -10 3209.23   18.91   0
 -10   0  10 3311.48   18.72   0
 -10   0  10 3190.86   18.71   0
  -8   0  10  478.14    8.41   0
   8   0 -10  483.80    9.89   0
   8   0 -10  476.55    8.47   0
  -6   0  10 1239.94   12.75   0
   6   0 -10 1290.24   12.86   0
   6   0 -10 1250.69   12.75   0
   4   0 -10   30.01    7.26   0
   4   0 -10   14.03    5.50   0
  -4   0  10   24.39    7.45   0
   2   0 -10   81.33    7.87   0
  -2   0  10   86.94    5.98   0
   0   0  10   49.41    7.36   0
   0   0 -10   53.35    7.63   0
   2   0  10 6369.03   27.17   0
  -2   0 -10 6248.85   26.98   0
   4   0  10  174.02    8.15   0
  -4   0 -10  180.35    8.18   0
   6   0  10   50.18    7.81   0
  -6   0 -10   41.98    7.68   0
   8   0  10   47.77    6.03   0
  -8   0 -10   43.31    5.86   0
 -10   0 -10  110.79    6.13   0
  10   0  10  116.80    8.19   0
 -12   0 -10   14.52    5.29   0
  12   0  10   13.91    5.57   0
 -14   0 -10 2366.60   16.15   0
  14   0  10 2448.60   16.57   0
 -16   0 -10   53.88    9.22   0
  16   0  10   68.38    9.47   0
  25   1 -10   22.90    9.24   0
  25  -1 -10   17.33    6.67   0
  25   1 -10   19.95    9.10   0
  25  -1 -10   38.96    9.13   0
 -25  -1  10   24.45    9.07   0
 -25   1  10   36.52    8.97   0
  23   1 -10  280.60    6.91   0
  23  -1 -10  250.92    6.84   0
  23   1 -10  287.83    8.49   0
 -23   1  10  246.30    6.76   0
  23  -1 -10  254.13    6.91   0
 -23  -1  10  275.17    8.43   0
  21   1 -10  104.01    5.99   0
  21  -1 -10  127.54    6.02   0
 -21  -1  10  119.86    5.87   0
  21   1 -10  116.87    5.85   0
  21  -1 -10  112.33    5.99   0
 -21   1  10  120.46    5.99   0
  19   1 -10    8.82    5.23   0
  19  -1 -10   10.65    7.65   0
  19   1 -10    5.52    5.41   0
  19  -1 -10   12.03    7.67   0
 -19   1  10   -1.68    7.59   0
 -19  -1  10   14.39    5.31   0
 -17  -1  10  360.68    7.60   0
  17   1 -10  388.19    7.56   0
  17   1 -10  348.60    9.37   0
  17  -1 -10  366.01    9.49   0
  17  -1 -10  342.83    9.34   0
 -17  -1  10  356.19    9.33   0
 -17   1  10  360.12    9.26   0
  15  -1 -10  137.62    5.66   0
  15   1 -10  137.72    5.56   0
 -15  -1  10  143.45    7.24   0
 -15   1  10  147.53    5.61   0
  15  -1 -10  138.17    7.40   0
  15   1 -10  142.58    7.37   0
 -15  -1  10  134.11    5.56   0
 -15   1  10  126.52    7.30   0
  13  -1 -10   -2.70    4.57   0
 -13   1  10   -2.08    4.63   0
  13   1 -10   -3.80    4.68   0
  13  -1 -10    2.18    6.56   0
 -13  -1  10   -4.37    4.64   0
 -13  -1  10    7.00    4.48   0
  13   1 -10    4.29    4.56   0
 -13   1  10   -0.60    6.54   0
  11   1 -10 1675.63   12.88   0
 -11  -1  10 1621.39   12.72   0
  11  -1 -10 1641.03   12.99   0
 -11   1  10 1621.68   14.00   0
  11  -1 -10 1687.13   14.16   0
 -11  -1  10 1684.30   14.03   0
 -11   1  10 1626.60   12.80   0
  11   1 -10 1648.86   13.85   0
   9  -1 -10  128.54    7.59   0
   9  -1 -10  123.78    6.12   0
  -9   1  10  125.47    7.64   0
   9   1 -10  133.93    7.54   0
  -9   1  10  117.03    5.91   0
  -9  -1  10  120.71    7.70   0
   9   1 -10  142.95    7.77   0
  -7  -1  10  292.03    7.42   0
   7   1 -10  305.72    8.95   0
  -7   1  10  293.24    7.47   0
   7  -1 -10  301.16    9.17   0
   7   1 -10  290.76    7.35   0
   7  -1 -10  310.07    7.46   0
   5  -1 -10  985.54   11.72   0
   5   1 -10  973.54   11.36   0
  -5   1  10  975.06   11.68   0
   5  -1 -10 1010.52   13.36   0
   5   1 -10  978.46   11.41   0
  -5  -1  10  985.61   11.43   0
   3   1 -10  734.36   10.39   0
   3  -1 -10  741.00   12.26   0
  -3  -1  10  725.73   10.32   0
  -3   1  10  745.69   12.07   0
   3  -1 -10  751.81   12.08   0
   1   1 -10    3.86    5.02   0
   1  -1 -10    1.14    5.14   0
  -1  -1  10    3.17    4.90   0
  -1   1  10    6.25    4.90   0
   1  -1  10 1394.59   13.22   0
   1   1  10 1410.52   14.07   0
  -1  -1 -10 1433.99   15.45   0
  -1   1 -10 1387.46   12.91   0
   3  -1  10  809.32   10.20   0
   3   1  10  827.77   12.24   0
  -3  -1 -10  864.01   11.21   0
  -3   1 -10  827.65   11.36   0
   5  -1  10   35.61    5.07   0
   5   1  10   39.47    5.11   0
  -5  -1 -10   35.68    5.05   0
  -5   1 -10   33.18    6.96   0
   7  -1  10  433.38    8.46   0
   7   1  10  456.56    8.97   0
  -7  -1 -10  461.36   10.58   0
  -7   1 -10  456.14   10.27   0
   9   1  10  126.75    8.50   0
  -9  -1 -10  120.10    6.27   0
  -9   1 -10  115.43    8.35   0
   9  -1  10  113.67    6.43   0
 -11  -1 -10   23.08    7.46   0
 -11   1 -10   19.91    7.58   0
  11  -1  10   27.91    7.64   0
  11   1  10   25.19    7.57   0
 -13  -1 -10  630.33   10.49   0
 -13   1 -10  550.79    8.67   0
  13  -1  10  638.60   10.41   0
  13   1  10  598.57   10.64   0
 -15  -1 -10  369.95   10.73   0
 -15   1 -10  374.22   10.60   0
  15  -1  10  339.30   10.78   0
  15   1  10  356.60    8.98   0
 -17  -1 -10    3.91    8.65   0
 -17   1 -10   -5.41    8.77   0
  17  -1  10   13.30    8.82   0
  17   1  10    5.03    6.48   0
  26   2 -10   12.03    8.78   0
  26   2 -10   15.12    6.34   0
  26  -2 -10    8.78    6.46   0
  26  -2 -10    2.86    6.39   0
 -26  -2  10   31.06    8.74   0
 -26   2  10   -2.79    6.53   0
 -24  -2  10   38.43    8.95   0
  24   2 -10   36.37    9.12   0
  24   2 -10   26.85    9.01   0
  24  -2 -10   39.58    6.61   0
  24  -2 -10   35.77    6.67   0
 -24   2  10   44.36    6.56   0
 -22   2  10   -8.62    7.29   0
  22   2 -10    7.42    7.14   0
  22   2 -10   16.69    7.16   0
  22  -2 -10   19.79    7.20   0
  22  -2 -10   16.66    7.27   0
 -22  -2  10    7.73    7.21   0
 -20   2  10  596.89    8.10   0
  20   2 -10  590.07    9.83   0
  20  -2 -10  618.12    9.93   0
  20   2 -10  612.08    8.45   0
  20  -2 -10  589.43    8.36   0
 -20  -2  10  621.30    9.80   0
 -18  -2  10   76.85    5.70   0
  18   2 -10   68.54    5.80   0
  18   2 -10   73.21    5.70   0
  18  -2 -10   75.46    5.80   0
 -18  -2  10   80.65    5.70   0
 -18   2  10   67.86    5.90   0
  18  -2 -10   68.81    5.83   0
  16   2 -10  828.77   11.35   0
  16   2 -10  810.51   11.29   0
  16  -2 -10  844.45   11.24   0
  16  -2 -10  796.11    9.66   0
 -16  -2  10  802.30   11.34   0
 -16  -2  10  795.52   11.20   0
 -16   2  10  757.06    9.38   0
  14   2 -10    5.42    4.64   0
  14  -2 -10    9.18    6.50   0
 -14  -2  10    4.36    4.61   0
  14  -2 -10    1.43    4.65   0
  14   2 -10   -4.16    4.60   0
 -14  -2  10    4.57    4.64   0
 -14   2  10   -1.73    4.62   0
  12   2 -10   16.75    4.75   0
  12  -2 -10   28.65    4.71   0
  12   2 -10   25.87    4.87   0
  12  -2 -10   13.76    6.71   0
 -12   2  10   24.98    4.72   0
 -12  -2  10   16.22    4.72   0
 -12  -2  10   18.18    4.88   0
 -12   2  10   14.77    6.53   0
  10  -2 -10   -1.52    4.61   0
 -10   2  10    1.27    4.61   0
  10  -2 -10   -1.49    4.83   0
 -10   2  10   -0.21    4.63   0
  10   2 -10    4.40    4.81   0
 -10  -2  10    4.34    4.84   0
  10   2 -10   -5.03    6.81   0
   8  -2 -10 1327.31   12.83   0
   8  -2 -10 1276.40   12.68   0
  -8  -2  10 1333.70   12.27   0
  -8   2  10 1296.26   12.68   0
   8   2 -10 1338.88   13.26   0
  -8   2  10 1269.18   12.49   0
   8   2 -10 1279.27   12.12   0
   6   2 -10   17.39    5.11   0
   6   2 -10   16.45    6.98   0
   6  -2 -10   15.14    7.26   0
  -6   2  10   16.02    6.85   0
  -6  -2  10   14.22    7.10   0
   6  -2 -10   17.84    6.85   0
  -4   2  10 5509.20   28.47   0
   4  -2 -10 5561.20   28.38   0
  -4  -2  10 5669.32   24.36   0
   4   2 -10 5603.38   23.82   0
   4  -2 -10 5675.44   28.76   0
   2  -2 -10   40.64    5.70   0
  -2   2  10   42.53    7.23   0
  -2  -2  10   41.29    5.33   0
   2  -2 -10   37.54    7.28   0
   2   2 -10   38.33    5.56   0
   0   2 -10 4092.82   21.21   0
   0  -2  10 4102.00   20.85   0
   0   2  10 4120.85   25.86   0
   0  -2 -10 4152.44   26.25   0
   2  -2  10   26.68    7.09   0
   2   2  10   25.19    7.05   0
  -2  -2 -10   26.82    5.19   0
  -2   2 -10   16.84    5.20   0
   4  -2  10    4.19    4.80   0
   4   2  10    1.38    6.94   0
  -4  -2 -10    6.54    4.76   0
  -4   2 -10    4.30    4.89   0
   6  -2  10  124.77    6.70   0
   6   2  10  121.62    9.26   0
  -6  -2 -10  127.30    6.94   0
  -6   2 -10  131.45    8.97   0
   8   2  10 1998.55   17.05   0
  -8  -2 -10 1996.07   16.56   0
  -8   2 -10 2014.74   14.84   0
   8  -2  10 2004.77   14.88   0
 -10  -2 -10   41.72    7.52   0
 -10   2 -10   51.69    5.53   0
  10   2  10   43.30    7.94   0
  10  -2  10   53.03    7.75   0
 -12  -2 -10  468.69    9.80   0
 -12   2 -10  470.18    9.55   0
  12  -2  10  459.27    9.48   0
  12   2  10  457.64   10.24   0
 -14  -2 -10   -2.06    7.10   0
 -14   2 -10    2.20    5.03   0
  14  -2  10    4.26    5.12   0
  14   2  10    1.20    8.29   0
 -16  -2 -10   26.01    9.10   0
 -16   2 -10   22.53    6.79   0
  16  -2  10   20.98    6.59   0
  16   2  10   33.18    9.38   0
 -25   3  10    8.98    8.99   0
  25   3 -10   -0.46    8.81   0
  25   3 -10   13.29    8.77   0
  25  -3 -10   -1.68    6.47   0
 -25  -3  10    7.60    8.60   0
  25  -3 -10   -7.62    8.93   0
 -23  -3  10   64.86    6.59   0
  23   3 -10   57.61    6.52   0
  23   3 -10   63.79    9.13   0
  23  -3 -10   69.17    9.20   0
  23  -3 -10   53.67    9.22   0
 -23   3  10   59.99    9.14   0
 -21   3  10   34.87    5.17   0
  21  -3 -10   45.17    5.42   0
  21   3 -10   33.98    7.27   0
  21   3 -10   41.08    5.33   0
  21  -3 -10   40.52    5.30   0
 -21  -3  10   39.15    7.13   0
 -19   3  10  177.25    6.39   0
  19  -3 -10  168.28    6.35   0
  19   3 -10  157.88    6.26   0
  19  -3 -10  203.46    8.15   0
  19   3 -10  183.06    6.33   0
 -19  -3  10  182.53    6.45   0
 -19  -3  10  153.56    6.22   0
 -17   3  10  550.22   10.04   0
  17  -3 -10  564.52   10.11   0
  17   3 -10  568.64   10.16   0
  17   3 -10  567.55    8.47   0
  17  -3 -10  570.44    8.31   0
 -17  -3  10  552.62    8.33   0
 -17  -3  10  585.37   10.04   0
 -15   3  10   62.01    6.15   0
  15   3 -10   69.56    6.14   0
  15  -3 -10   61.53    8.21   0
  15   3 -10   50.56    6.21   0
 -15  -3  10   58.60    6.17   0
 -15  -3  10   58.98    6.31   0
  15  -3 -10   58.35    6.21   0
 -13  -3  10   79.41    5.25   0
  13  -3 -10   63.82    4.99   0
  13   3 -10   61.12    5.31   0
  13   3 -10   72.04    5.16   0
  13  -3 -10   70.98    7.06   0
 -13   3  10   69.88    6.87   0
 -11   3  10  174.42    6.22   0
  11  -3 -10  171.15    6.20   0
  11  -3 -10  162.11    8.02   0
 -11  -3  10  180.80    7.80   0
  11   3 -10  160.97    6.04   0
 -11   3  10  160.82    7.69   0
  11   3 -10  161.28    7.78   0
  -9   3  10   63.66    5.28   0
   9  -3 -10   67.52    5.26   0
  -9  -3  10   67.65    5.32   0
   9  -3 -10   70.67    7.27   0
   9   3 -10   65.26    5.35   0
   9   3 -10   65.82    5.26   0
  -9   3  10   69.74    7.05   0
   7  -3 -10 1412.27   13.99   0
   7  -3 -10 1439.67   13.90   0
   7   3 -10 1432.39   12.36   0
   7   3 -10 1456.64   13.63   0
  -7   3  10 1369.83   14.77   0
  -7   3  10 1394.89   13.72   0
  -7  -3  10 1463.47   12.64   0
   5  -3 -10 1632.11   15.67   0
  -5   3  10 1582.91   15.62   0
   5   3 -10 1622.84   14.19   0
   5  -3 -10 1654.05   16.11   0
  -5  -3  10 1569.19   13.00   0
   3   3 -10  730.84    9.66   0
   3  -3 -10  750.41   13.44   0
  -3  -3  10  764.73    9.77   0
   3  -3 -10  745.91   12.88   0
  -3   3  10  744.64   12.87   0
   1  -3 -10  112.63    8.53   0
   1   3 -10  104.14    5.89   0
  -1   3  10  108.69    7.95   0
  -1  -3  10  100.42    5.83   0
   1  -3 -10   98.74    6.39   0
   1  -3  10   67.08    7.26   0
   1   3  10   70.19    7.65   0
  -1   3 -10   66.02    5.56   0
  -1  -3 -10   68.04    7.86   0
   3  -3  10    4.34    6.72   0
   3   3  10    5.53    6.68   0
  -3  -3 -10    5.20    6.69   0
  -3   3 -10    6.08    4.96   0
   5  -3  10  123.25    6.68   0
   5   3  10  121.65    9.35   0
  -5  -3 -10  125.89    9.31   0
  -5   3 -10  121.27    6.75   0
   7  -3  10  681.13    9.27   0
  -7  -3 -10  697.89   12.26   0
  -7   3 -10  687.95    9.13   0
   7   3  10  680.02   12.66   0
   9  -3  10  200.56    8.62   0
  -9   3 -10  191.19    6.69   0
  -9  -3 -10  197.20    7.08   0
   9   3  10  198.59    9.32   0
  11   3  10  412.66    9.04   0
 -11  -3 -10  421.39    8.50   0
 -11   3 -10  412.07    7.63   0
  11  -3  10  393.59    7.65   0
  13   3  10   48.70    7.85   0
 -13  -3 -10   53.00    7.41   0
 -13   3 -10   36.66    5.63   0
  13  -3  10   55.97    5.60   0
 -15  -3 -10    2.00    6.07   0
  15   3  10    3.85    6.07   0
 -15   3 -10    1.30    9.00   0
  15  -3  10    8.71    9.00   0
  15   3  10   -2.34    9.39   0
  24   4 -10    0.61    8.81   0
  24  -4 -10    0.41    9.04   0
  24   4 -10    9.38    6.35   0
  24  -4 -10   -1.48    6.41   0
 -24  -4  10   -4.39    8.85   0
 -24   4  10  -16.96    9.09   0
 -22  -4  10  411.79    7.94   0
 -22   4  10  433.46    9.36   0
  22   4 -10  383.72    8.02   0
  22  -4 -10  443.50    9.51   0
  22  -4 -10  484.26    8.57   0
  22   4 -10  395.32   10.27   0
 -20   4  10   26.78    5.21   0
  20  -4 -10   28.70    5.17   0
  20   4 -10   21.45    5.22   0
 -20  -4  10   30.80    7.45   0
  20  -4 -10   18.72    7.28   0
 -20  -4  10   16.57    7.33   0
  20   4 -10   18.77    7.29   0
 -18   4  10  396.00    9.06   0
  18  -4 -10  395.30    9.23   0
  18   4 -10  391.40    7.57   0
  18  -4 -10  414.53    9.19   0
 -18  -4  10  419.64    7.44   0
 -18  -4  10  400.18    7.53   0
  18   4 -10  407.67    9.35   0
 -16   4  10   29.10    5.45   0
  16   4 -10   24.16    7.65   0
  16  -4 -10   25.61    5.68   0
  16  -4 -10   23.51    5.40   0
 -16  -4  10   26.58    5.43   0
  16   4 -10   30.02    5.45   0
 -16  -4  10   28.44    7.69   0
 -14   4  10  659.68    9.26   0
 -14  -4  10  705.31    9.40   0
  14  -4 -10  694.71   10.96   0
  14   4 -10  677.79    9.30   0
  14  -4 -10  666.37    9.35   0
  14   4 -10  704.56    9.34   0
  12  -4 -10   35.35    7.71   0
  12  -4 -10   47.39    5.98   0
  12   4 -10   45.95    6.16   0
 -12   4  10   47.80    7.60   0
 -12  -4  10   41.60    8.53   0
  12   4 -10   45.61    8.41   0
  10  -4 -10  935.42   10.59   0
 -10  -4  10  933.18   10.35   0
  10   4 -10  981.85   11.40   0
  10  -4 -10  964.75   12.05   0
  10   4 -10  957.89   10.25   0
 -10   4  10  918.01   11.78   0
  -8  -4  10   83.74    7.31   0
   8  -4 -10   64.90    7.14   0
   8  -4 -10   69.58    7.38   0
   8   4 -10   63.01    5.32   0
  -8   4  10   63.33    7.22   0
   8   4 -10   61.66    7.18   0
   6  -4 -10  600.60   11.62   0
   6  -4 -10  590.55   11.27   0
   6   4 -10  544.95    8.65   0
  -6   4  10  585.44   11.07   0
  -6  -4  10  569.83    8.71   0
  -6   4  10  570.83   11.30   0
   4   4 -10   93.99    5.76   0
  -4   4  10   89.97    7.59   0
   4  -4 -10   93.06    7.75   0
   4  -4 -10  102.99    8.32   0
  -4  -4  10   96.23    5.74   0
   2  -4 -10 1245.11   17.56   0
   2  -4 -10 1307.63   18.59   0
  -2   4  10 1227.46   17.38   0
  -2  -4  10 1217.44   12.72   0
   2   4 -10 1272.48   12.84   0
   0  -4 -10    2.84    6.44   0
   0   4 -10   -4.75    4.93   0
   0  -4  10    1.57    4.87   0
   0   4  10    5.06    7.83   0
   0  -4 -10    1.59    6.88   0
   2  -4  10 1171.49   10.94   0
  -2  -4 -10 1160.15   18.01   0
  -2  -4 -10 1223.45   18.45   0
  -2   4 -10 1159.64   10.92   0
   2   4  10 1190.65   19.15   0
   4  -4  10  236.16    7.29   0
  -4  -4 -10  234.84   10.66   0
   4   4  10  227.50   10.75   0
  -4   4 -10  225.61    7.18   0
   6  -4  10  187.09    8.76   0
  -6  -4 -10  201.31    9.56   0
   6   4  10  199.29   10.00   0
  -6   4 -10  209.03    6.75   0
   8  -4  10   70.02    7.99   0
   8   4  10   75.31    8.47   0
  -8  -4 -10   83.84    8.06   0
  -8   4 -10   81.61    5.86   0
  10  -4  10  511.38    8.06   0
  10   4  10  501.91   11.62   0
 -10  -4 -10  492.22   10.47   0
 -10   4 -10  507.94    7.93   0
 -12  -4 -10    7.84    6.37   0
  12  -4  10   14.88    7.28   0
 -12   4 -10   12.55    5.18   0
  12   4  10    5.31    7.46   0
  12   4  10   11.44    6.89   0
  14   4  10  607.46   13.57   0
 -14  -4 -10  640.32   12.41   0
 -14   4 -10  539.29    9.94   0
  14  -4  10  583.02    9.72   0
  14   4  10  596.44   12.43   0
 -23   5  10   14.61    6.48   0
  23  -5 -10   17.99    6.54   0
  23   5 -10   17.95    9.06   0
  23  -5 -10   11.19    6.48   0
 -23  -5  10   20.59    6.38   0
  23   5 -10    9.44    6.38   0
 -21   5  10  158.72    6.45   0
  21   5 -10  168.15    6.54   0
  21  -5 -10  160.13    6.51   0
  21  -5 -10  210.69    8.91   0
 -21  -5  10  192.35    9.10   0
  21   5 -10  198.42    9.08   0
  19   5 -10  192.86    8.31   0
 -19   5  10  183.82    6.47   0
  19   5 -10  209.55    6.52   0
  19  -5 -10  197.20    6.39   0
 -19  -5  10  199.25    6.40   0
  19  -5 -10  206.07    6.26   0
 -17   5  10    4.47    5.13   0
 -17  -5  10   -3.14    5.23   0
  17   5 -10    1.40    5.16   0
  17  -5 -10   -0.19    5.31   0
  17  -5 -10   -2.84    5.27   0
  17   5 -10   -1.93    7.42   0
 -15   5  10   -4.33    5.34   0
  15  -5 -10    3.07    7.68   0
  15  -5 -10   -1.22    7.29   0
 -15  -5  10    8.93    7.47   0
  15   5 -10    6.42    5.27   0
  15   5 -10    5.54    5.29   0
  13  -5 -10  160.81    8.76   0
  13   5 -10  162.89    6.56   0
  13  -5 -10  166.08    6.51   0
 -13  -5  10  165.10    6.71   0
 -13   5  10  157.05    8.70   0
  13   5 -10  167.61    6.57   0
  11  -5 -10  289.35    9.40   0
  11   5 -10  263.27    9.58   0
 -11  -5  10  282.90    9.74   0
 -11   5  10  282.25    9.65   0
  11  -5 -10  279.40    9.88   0
  11   5 -10  261.48    7.48   0
  -9  -5  10  368.69    8.20   0
   9  -5 -10  357.24    8.34   0
   9   5 -10  331.72    7.91   0
  -9   5  10  338.81   10.19   0
   9   5 -10  343.69    8.16   0
   9  -5 -10  323.53    9.94   0
  -7  -5  10  892.56   10.03   0
   7   5 -10  879.95   11.14   0
   7  -5 -10  872.15   13.03   0
   7  -5 -10  878.72   12.72   0
   7   5 -10  851.41    9.80   0
  -7   5  10  841.60   12.78   0
   5   5 -10   16.24    5.09   0
   5  -5 -10   21.17    7.16   0
   5  -5 -10   26.28    6.64   0
  -5  -5  10   34.41    5.07   0
   3  -5 -10   16.83    6.54   0
   3   5 -10   17.55    4.87   0
   3  -5 -10   17.69    7.01   0
  -3  -5  10   16.39    6.85   0
   1   5 -10  434.07    7.68   0
   1  -5 -10  412.98   15.16   0
  -1  -5  10  411.69    7.60   0
   1  -5 -10  434.64   15.96   0
   1  -5  10  270.26    7.71   0
  -1  -5 -10  265.14   23.37   0
  -1   5 -10  263.99    7.78   0
   3  -5  10  610.07   10.78   0
  -3  -5 -10  628.26   25.76   0
  -3   5 -10  602.86    8.91   0
   3   5  10  596.88   24.10   0
  -3  -5 -10  595.56   26.61   0
   5  -5  10  328.71    9.13   0
  -5  -5 -10  319.87   14.39   0
   5   5  10  312.06   14.00   0
  -5   5 -10  308.22    9.35   0
  -5  -5 -10  309.57   15.05   0
   5   5  10  305.78   13.63   0
   7  -5  10    6.94    7.36   0
  -7  -5 -10    3.43    6.37   0
   7   5  10    4.25    8.97   0
  -7   5 -10    6.36    7.55   0
   7   5  10    4.38    6.35   0
   9  -5  10    1.47    5.28   0
  -9  -5 -10    1.40    6.11   0
   9   5  10    3.93    9.02   0
   9   5  10    0.63    6.76   0
  -9   5 -10    1.97    5.38   0
  11   5  10  173.96    8.78   0
 -11  -5 -10  181.39    8.41   0
  11   5  10  173.24    9.34   0
 -11   5 -10  163.70    8.17   0
  11  -5  10  174.15    8.21   0
 -13  -5 -10  138.33    9.36   0
  13   5  10  125.81   10.58   0
 -13   5 -10  122.08    9.83   0
  13  -5  10  108.98    7.35   0
  13   5  10  128.43    9.79   0
 -22   6  10   17.11    6.21   0
  22  -6 -10    3.82    6.46   0
  22   6 -10    0.02    6.47   0
  22  -6 -10   -3.26    6.42   0
  22   6 -10    2.81    8.99   0
  20   6 -10  356.72   10.63   0
 -20   6  10  307.00   10.70   0
  20  -6 -10  304.05   10.82   0
 -20  -6  10  372.87   10.72   0
  20  -6 -10  330.21    8.22   0
  20   6 -10  370.85   10.56   0
 -18   6  10   15.36    5.14   0
  18   6 -10   24.21    7.20   0
  18  -6 -10   16.64    5.33   0
 -18  -6  10   26.31    7.12   0
  18  -6 -10   11.89    5.13   0
  18   6 -10   15.00    5.21   0
 -16   6  10  131.20    6.10   0
  16  -6 -10  135.29    6.14   0
  16  -6 -10  137.82    5.99   0
  16   6 -10  135.48    8.07   0
 -16  -6  10  119.26    6.20   0
  16   6 -10  145.91    6.13   0
 -14   6  10   94.20    5.90   0
 -14  -6  10   86.97    6.03   0
  14  -6 -10   95.05    5.77   0
  14   6 -10   96.40    5.91   0
  14  -6 -10   97.71    6.12   0
  14   6 -10   92.78    6.02   0
  12  -6 -10  238.43    9.10   0
  12   6 -10  234.14    6.89   0
  12  -6 -10  238.86    8.82   0
 -12  -6  10  237.63    8.86   0
 -12   6  10  234.34    8.83   0
  12   6 -10  245.77    8.90   0
  10   6 -10  197.04    6.91   0
 -10  -6  10  204.60    7.02   0
  10  -6 -10  222.78    8.99   0
  10   6 -10  214.66    7.07   0
  10  -6 -10  213.54    7.25   0
 -10   6  10  206.78    7.32   0
  -8  -6  10 1023.79   11.10   0
   8   6 -10 1046.90   12.62   0
   8  -6 -10 1014.95   13.98   0
   8  -6 -10  998.41   12.61   0
   8   6 -10 1009.12   10.99   0
  -8   6  10  973.57   13.90   0
   6   6 -10   66.60    8.65   0
   6  -6 -10   63.31    8.88   0
   6  -6 -10   61.16    6.33   0
  -6  -6  10   61.52    6.27   0
  -6   6  10   59.26    8.65   0
   4  -6 -10  653.41   15.07   0
   4  -6 -10  681.96   16.92   0
  -4  -6  10  687.00    9.68   0
   4   6 -10  688.05   11.39   0
   2   6 -10   34.11    5.98   0
  -2  -6  10   27.80    8.49   0
   0  -6  10 1434.28   12.08   0
   0   6 -10 1508.23   13.86   0
   2  -6  10  326.00    9.36   0
  -2   6 -10  294.47    7.47   0
   4  -6  10  674.33    8.97   0
  -4   6 -10  668.43    9.14   0
   6  -6  10   88.42    5.84   0
  -6   6 -10   91.34    5.74   0
   8  -6  10   19.23    5.17   0
  -8   6 -10   27.11    7.47   0
  10  -6  10    6.79    5.08   0
  10   6  10    2.92   10.07   0
 -10   6 -10   20.67    7.34   0
  10   6  10    4.57    9.18   0
 -10  -6 -10    5.30   11.01   0
  12  -6  10  491.37    9.20   0
  12   6  10  517.85   17.24   0
 -12   6 -10  549.78   11.24   0
 -12  -6 -10  537.72   16.58   0
  12   6  10  501.26   17.68   0
 -21   7  10   14.21    6.44   0
  21   7 -10   10.72    8.98   0
  21  -7 -10    7.22    6.44   0
  21  -7 -10    7.43    8.98   0
  21   7 -10   10.25    8.91   0
  19  -7 -10   97.62    6.92   0
  19  -7 -10   90.03    6.89   0
  19   7 -10   84.24    7.17   0
  19   7 -10   94.78    7.01   0
 -19  -7  10   96.61    7.03   0
 -19   7  10   87.94    6.99   0
 -17   7  10   13.77    5.23   0
  17   7 -10   18.91    7.21   0
  17  -7 -10   11.57    5.32   0
  17   7 -10   17.75    7.27   0
  17  -7 -10   21.74    7.22   0
 -17  -7  10   21.28    5.21   0
 -15   7  10  592.09    8.98   0
  15  -7 -10  550.60    9.19   0
 -15  -7  10  582.68    9.11   0
  15   7 -10  550.30    8.88   0
  15  -7 -10  627.26   10.43   0
  15   7 -10  574.65    9.07   0
 -13   7  10  209.58    7.02   0
  13  -7 -10  214.74    6.99   0
  13   7 -10  233.54    6.96   0
 -13  -7  10  221.74    8.82   0
  13  -7 -10  220.75    6.68   0
  13   7 -10  216.47    8.61   0
 -11   7  10  197.31    7.17   0
  11   7 -10  206.43    8.71   0
 -11  -7  10  220.87    6.85   0
  11  -7 -10  215.34    6.94   0
  11   7 -10  206.21    6.75   0
  11  -7 -10  220.95    7.14   0
   9   7 -10   87.76    6.14   0
  -9  -7  10   91.80    8.23   0
   9  -7 -10   87.54    6.17   0
   9  -7 -10   87.75    8.30   0
   9   7 -10   84.74    8.21   0
  -9   7  10   92.43    8.12   0
   7   7 -10  202.52    9.07   0
   7  -7 -10  228.95    9.75   0
   7  -7 -10  224.95    9.68   0
   7   7 -10  220.38    7.09   0
  -7   7  10  208.09    9.71   0
  -7  -7  10  213.98    7.08   0
   5  -7 -10    0.27    7.54   0
  -5  -7  10    1.85    7.95   0
   5  -7 -10    2.81    7.50   0
   5   7 -10    0.68    5.62   0
  -3  -7  10 1126.53   12.94   0
   3   7 -10 1192.88   12.99   0
  -1  -7  10 1041.32   12.22   0
   1   7 -10  991.15   10.42   0
   1  -7  10   50.85    5.69   0
  -1   7 -10   53.36    5.84   0
   3  -7  10    8.35    7.49   0
  -3   7 -10   23.08    7.64   0
   5  -7  10  130.47    7.89   0
  -5   7 -10   99.26    6.06   0
   7  -7  10   26.33    7.40   0
  -7   7 -10    6.90    7.73   0
   9  -7  10  105.39    9.51   0
  -9   7 -10   84.73    7.11   0
  11  -7  10  308.42   10.97   0
 -11   7 -10  322.31    8.46   0
 -18   8  10  133.52    7.79   0
  18   8 -10  144.70    7.62   0
  18  -8 -10  127.43    7.69   0
  18   8 -10  158.65    9.94   0
 -18  -8  10  140.11   10.04   0
  18  -8 -10  152.62    7.49   0
 -16   8  10    4.46    6.50   0
  16   8 -10    1.14    6.37   0
  16  -8 -10    6.12    6.44   0
  16   8 -10    3.03    9.01   0
  16  -8 -10   11.82    8.78   0
 -16  -8  10   -2.47    6.35   0
  14   8 -10  302.75    7.64   0
 -14   8  10  308.41    7.81   0
 -14  -8  10  312.72    7.75   0
  14  -8 -10  322.70    7.59   0
  14   8 -10  346.81    9.33   0
  14  -8 -10  357.79    9.21   0
  12  -8 -10    9.77    7.34   0
  12   8 -10   12.45    7.46   0
  12  -8 -10   10.04    7.16   0
 -12   8  10    9.41    7.33   0
 -12  -8  10   11.28    5.22   0
  12   8 -10    7.90    5.18   0
  10   8 -10   13.71    7.47   0
 -10  -8  10   15.87    7.32   0
  10   8 -10   19.19    7.26   0
  10  -8 -10   13.79    7.29   0
  10  -8 -10   13.97    5.30   0
 -10   8  10   18.43    5.23   0
   8   8 -10   35.97    5.54   0
  -8  -8  10   27.20    5.46   0
   8  -8 -10   27.03    6.92   0
   8  -8 -10   27.56    7.39   0
   8   8 -10   34.39    5.50   0
  -8   8  10   30.92    7.42   0
   6  -8 -10  652.95   14.96   0
  -6  -8  10  654.50    9.28   0
   6  -8 -10  643.30   15.08   0
  -6   8  10  588.69   15.26   0
   6   8 -10  637.55    9.30   0
  -4  -8  10    6.22    7.72   0
   4   8 -10    3.24    5.53   0
  -2  -8  10  639.42    8.74   0
   2   8 -10  672.23   10.75   0
   0  -8  10   16.97    5.40   0
   0   8 -10   23.10    5.36   0
   2  -8  10   -2.40    5.31   0
  -2   8 -10    4.95    7.48   0
   4  -8  10   44.82    7.57   0
  -4   8 -10   54.35    5.48   0
   6  -8  10  360.84    8.90   0
  -6   8 -10  330.59    7.57   0
   8  -8  10   42.64    6.73   0
  -8   8 -10   42.66    9.45   0
  10  -8  10  295.98    8.48   0
 -10   8 -10  260.50    8.82   0
 -17   9  10   -2.63    9.07   0
  17   9 -10   -1.15    6.29   0
  17   9 -10   -9.78    8.80   0
 -17  -9  10    2.03    6.21   0
  17  -9 -10    0.65    8.88   0
  17  -9 -10   -9.40    6.13   0
 -15   9  10   14.71    8.95   0
  15  -9 -10   10.13    9.12   0
  15   9 -10    2.92    9.14   0
 -15  -9  10   -0.70    6.49   0
  15  -9 -10    8.40    8.87   0
  15   9 -10    0.67    6.53   0
 -13   9  10  106.51    9.61   0
  13   9 -10   93.12    9.66   0
 -13  -9  10   91.19    7.09   0
  13  -9 -10   94.29    9.44   0
  13  -9 -10  101.98    9.65   0
  13   9 -10   90.75    7.07   0
  11   9 -10   46.87    7.53   0
 -11  -9  10   41.82    7.52   0
  11   9 -10   31.37    7.42   0
  11  -9 -10   34.37    7.44   0
  11  -9 -10   41.45    6.96   0
 -11   9  10   37.10    7.61   0
  -9  -9  10   58.31    7.66   0
   9  -9 -10   54.49    5.51   0
   9  -9 -10   52.26    7.29   0
   9   9 -10   60.14    7.53   0
   9   9 -10   55.78    7.58   0
  -9   9  10   52.63    7.69   0
   7  -9 -10  155.02   10.19   0
   7   9 -10  152.44    8.43   0
   7   9 -10  154.86    8.26   0
   7  -9 -10  156.86   10.17   0
  -7   9  10  138.83   10.45   0
  -7  -9  10  160.72    8.31   0
  -5  -9  10    4.81    5.17   0
   5   9 -10    2.93    5.19   0
  -3  -9  10   -2.86    5.22   0
   3   9 -10    7.19    5.22   0
  -1  -9  10   72.64    5.76   0
   1   9 -10   75.66    5.87   0
   1  -9  10   81.43    7.97   0
  -1   9 -10   62.07    5.98   0
   3  -9  10  129.19    7.38   0
  -3   9 -10  137.71    7.40   0
   5  -9  10   41.37    9.27   0
  -5   9 -10   41.03    6.85   0
   7  -9  10   -2.31    9.17   0
  -7   9 -10    6.61    6.44   0
 -14  10  10   16.73    9.02   0
  14  10 -10   -2.66    9.12   0
 -14 -10  10    8.74    9.06   0
  14 -10 -10   11.92    8.86   0
  14  10 -10   24.49    8.86   0
  14 -10 -10    3.14    6.35   0
 -12 -10  10  170.28   10.31   0
  12 -10 -10  171.62   10.19   0
  12 -10 -10  149.44    9.71   0
  12  10 -10  140.10    7.90   0
  12  10 -10  161.56   10.04   0
 -12  10  10  137.73   10.19   0
  10  10 -10   11.33    9.09   0
 -10 -10  10   12.89    9.19   0
  10 -10 -10   15.12    8.32   0
  10 -10 -10   15.04    8.45   0
  10  10 -10   14.05    9.32   0
 -10  10  10   14.89    6.37   0
  -8 -10  10  244.25   10.44   0
   8 -10 -10  245.70   11.18   0
   8  10 -10  231.99    8.19   0
   8  10 -10  228.82   10.46   0
  -8  10  10  212.48   11.39   0
   8 -10 -10  239.98   11.43   0
   6  10 -10    4.89    9.19   0
   6  10 -10   10.80    6.47   0
  -6 -10  10    5.46    6.50   0
   4  10 -10  107.34    9.73   0
  -4 -10  10  108.90    9.84   0
  -2 -10  10    7.17    9.05   0
   2  10 -10    5.90    6.44   0
   0 -10  10  149.84    7.39   0
   0  10 -10  178.30   10.01   0
   2 -10  10    4.06    6.48   0
  -2  10 -10   -2.08    6.51   0
   4 -10  10   88.12    7.38   0
  -4  10 -10   84.52    9.98   0
   7  11 -10   -2.82    6.18   0
  -7 -11  10    4.42    6.30   0
   7  11 -10    5.11    6.24   0
  -5 -11  10  127.30    7.82   0
   5  11 -10  104.36    7.71   0
   5  11 -10  101.57    7.59   0
   3  11 -10   69.59    9.62   0
  -3 -11  10   73.33    9.56   0
  -1 -11  10   20.08    9.08   0
   1  11 -10   15.52    9.03   0
  26   0 -11   -1.60    8.96   0
  26   0 -11    3.73    6.17   0
 -26   0  11    2.95    6.18   0
 -24   0  11   -6.38    8.85   0
  24   0 -11  -10.62    6.40   0
  24   0 -11  -11.98    8.91   0
  22   0 -11    4.59    7.30   0
  22   0 -11    0.76    7.23   0
 -22   0  11   -2.20    7.10   0
  20   0 -11    0.46    5.22   0
  20   0 -11   -4.32    5.21   0
 -20   0  11   -3.36    5.21   0
  18   0 -11    4.39    7.82   0
  18   0 -11   -3.01    7.72   0
 -18   0  11   -0.50    7.88   0
  16   0 -11    1.28    8.04   0
 -16   0  11    8.18    7.95   0
  16   0 -11   -3.70    5.68   0
 -16   0  11   -2.93    5.62   0
 -14   0  11    3.77    4.52   0
  14   0 -11    2.44    4.54   0
  14   0 -11    3.36    4.59   0
 -14   0  11   -2.07    4.54   0
  12   0 -11    1.53    4.73   0
 -12   0  11   -8.29    4.78   0
  12   0 -11    0.68    4.79   0
 -12   0  11   -1.21    4.76   0
 -10   0  11    2.72    6.78   0
  10   0 -11    2.16    4.89   0
 -10   0  11    5.45    4.75   0
  10   0 -11   -1.48    6.75   0
  -8   0  11   -3.88    6.85   0
   8   0 -11    3.28    4.95   0
   8   0 -11    3.99    6.80   0
  -6   0  11    0.47    4.78   0
   6   0 -11   -4.94    4.95   0
   6   0 -11    2.54    4.70   0
  -4   0  11   -2.19    6.79   0
   4   0 -11    5.14    7.13   0
   2   0 -11   -4.60    5.06   0
  -2   0  11   -0.51    4.91   0
   0   0  11    0.11    4.86   0
   0   0 -11   -6.18    5.04   0
   2   0  11    2.28    6.90   0
  -2   0 -11    0.43    7.04   0
   4   0  11    0.12    6.68   0
  -4   0 -11    7.62    4.76   0
   6   0  11   -3.58    8.30   0
  -6   0 -11    0.36    5.72   0
  -8   0 -11    7.09    7.52   0
   8   0  11    1.21    5.40   0
  10   0  11   -4.82    5.40   0
 -10   0 -11    8.23    7.14   0
 -12   0 -11    9.46    7.28   0
  12   0  11    7.24    7.38   0
 -14   0 -11   -1.67    6.32   0
  14   0  11   15.33    9.30   0
 -16   0 -11   -0.81    8.70   0
  16   0  11    3.60    9.21   0
  25   1 -11   67.70    6.86   0
  25  -1 -11   74.92    6.76   0
  25   1 -11   72.01    6.77   0
  25  -1 -11   71.14    6.73   0
 -25  -1  11   58.58    6.71   0
 -25   1  11   78.48    6.72   0
  23   1 -11   50.77    7.20   0
  23  -1 -11   32.46    5.33   0
  23   1 -11   31.58    5.22   0
  23  -1 -11   32.07    7.39   0
 -23  -1  11   25.83    5.23   0
 -23   1  11   36.27    7.34   0
  21   1 -11   18.23    7.24   0
  21  -1 -11   14.22    7.20   0
  21   1 -11   10.35    7.26   0
  21  -1 -11   11.43    5.20   0
 -21  -1  11   16.59    7.29   0
 -21   1  11   17.70    5.22   0
 -19  -1  11  808.50    9.20   0
  19   1 -11  766.51    8.98   0
  19  -1 -11  767.40    8.92   0
  19   1 -11  723.93   10.57   0
  19  -1 -11  758.87   10.65   0
 -19  -1  11  745.92   10.44   0
 -19   1  11  713.14   10.47   0
 -17  -1  11  603.24    8.58   0
  17   1 -11  577.02    8.57   0
  17  -1 -11  596.79   10.12   0
  17   1 -11  605.13    8.38   0
  17  -1 -11  556.45    8.43   0
 -17  -1  11  569.09    8.28   0
 -17   1  11  531.08    8.14   0
 -15  -1  11  168.64    8.89   0
  15   1 -11  169.08    8.90   0
  15  -1 -11  180.30    6.70   0
  15   1 -11  166.44    8.93   0
  15  -1 -11  168.34    8.96   0
 -15  -1  11  149.20    6.67   0
 -15   1  11  177.31    6.73   0
 -15   1  11  146.93    8.82   0
  13   1 -11   12.73    4.75   0
  13  -1 -11   11.84    4.64   0
  13   1 -11   13.93    4.68   0
 -13   1  11   13.74    4.64   0
  13  -1 -11   15.63    4.83   0
 -13  -1  11    8.79    4.81   0
 -13  -1  11   11.24    4.70   0
 -13   1  11   16.09    4.72   0
  11  -1 -11 1243.00   12.53   0
  11  -1 -11 1173.11   11.36   0
 -11   1  11 1247.16   12.48   0
 -11  -1  11 1165.18   12.14   0
 -11   1  11 1163.38   11.24   0
 -11  -1  11 1242.73   11.38   0
  11   1 -11 1247.55   12.36   0
  11   1 -11 1213.06   11.16   0
   9  -1 -11   29.44    6.97   0
  -9   1  11  138.98    7.60   0
  -9  -1  11   39.92    5.13   0
   9   1 -11   33.62    7.10   0
  -9   1  11   35.01    5.03   0
   9   1 -11   34.63    5.12   0
   9  -1 -11   39.93    5.22   0
  -7  -1  11 1757.64   13.81   0
   7   1 -11 1786.48   14.84   0
  -7   1  11 1644.71   13.96   0
   7  -1 -11 1740.48   15.35   0
   7   1 -11 1681.91   13.42   0
   7  -1 -11 1695.71   14.08   0
  -5   1  11  836.88   11.81   0
   5   1 -11  852.41   11.64   0
   5  -1 -11  804.10   10.94   0
   5   1 -11  809.88   10.12   0
  -5  -1  11  801.53   10.30   0
   5  -1 -11  834.81   11.80   0
   3  -1 -11   24.23    7.13   0
   3   1 -11   23.91    7.29   0
   3  -1 -11   27.35    7.26   0
  -3  -1  11   33.88    5.09   0
  -3   1  11   20.49    7.03   0
   1   1 -11  850.62   11.49   0
  -1  -1  11  834.80   10.26   0
  -1   1  11  826.52   12.25   0
   1  -1 -11  858.40   12.56   0
   1  -1  11 1462.01   12.74   0
   1   1  11 1437.97   14.83   0
  -1   1 -11 1473.00   12.83   0
  -1  -1 -11 1504.86   15.08   0
   3  -1  11  154.22    7.91   0
   3   1  11  147.83    7.87   0
  -3  -1 -11  152.85    7.99   0
  -3   1 -11  145.55    7.81   0
   5  -1  11   59.85    8.84   0
   5   1  11   68.61    6.49   0
  -5  -1 -11   78.10    8.76   0
  -5   1 -11   68.24    8.73   0
   7  -1  11   19.03    5.72   0
  -7  -1 -11   28.20    5.77   0
  -7   1 -11   35.19    5.75   0
   7   1  11   30.54    8.11   0
   9   1  11   22.33    5.56   0
  -9  -1 -11   17.69    7.50   0
  -9   1 -11   14.48    5.49   0
   9  -1  11   12.25    7.67   0
  11   1  11  448.79    8.55   0
 -11  -1 -11  471.66    8.10   0
 -11   1 -11  455.01    8.09   0
  11  -1  11  489.28    9.91   0
 -13  -1 -11  361.43    7.80   0
 -13   1 -11  380.46    7.79   0
  13   1  11  360.27    8.32   0
  13  -1  11  371.82    9.70   0
 -15  -1 -11   21.38    6.55   0
  15  -1  11   -0.07    9.37   0
 -15   1 -11   22.64    6.37   0
  15   1  11   22.81    9.40   0
  26   2 -11   27.99    8.73   0
  26   2 -11   -1.04    6.48   0
  26  -2 -11    7.98    8.91   0
  26  -2 -11   10.36    6.50   0
 -26  -2  11   32.24    8.64   0
 -26   2  11   17.83    6.39   0
  24   2 -11   26.16    8.91   0
  24   2 -11   24.61    6.38   0
  24  -2 -11   12.52    6.63   0
  24  -2 -11   29.14    6.58   0
 -24  -2  11   39.78    8.93   0
 -24   2  11   27.18    6.47   0
  22   2 -11    1.76    5.01   0
  22   2 -11    7.99    4.99   0
  22  -2 -11    0.35    5.14   0
  22  -2 -11    2.20    5.11   0
 -22  -2  11    4.38    5.01   0
 -22   2  11   -0.30    5.07   0
 -20  -2  11   43.71    5.28   0
  20   2 -11   44.23    5.47   0
  20  -2 -11   49.42    5.36   0
  20   2 -11   48.32    5.43   0
 -20  -2  11   46.10    5.61   0
  20  -2 -11   41.75    7.50   0
 -20   2  11   47.87    7.41   0
  18   2 -11  329.82    7.18   0
  18   2 -11  326.70    7.13   0
  18  -2 -11  336.35    9.01   0
  18  -2 -11  331.63    7.10   0
 -18  -2  11  317.72    6.96   0
 -18  -2  11  337.13    7.36   0
 -18   2  11  313.00    7.10   0
 -16  -2  11  308.42    7.33   0
 -16  -2  11  320.40    9.19   0
  16   2 -11  296.60    7.33   0
  16   2 -11  315.01    9.23   0
  16  -2 -11  303.34    7.19   0
  16  -2 -11  306.23    7.34   0
 -16   2  11  297.81    7.21   0
 -14   2  11  566.41   10.03   0
  14   2 -11  527.91    7.99   0
  14  -2 -11  543.68    9.93   0
 -14   2  11  527.38    9.23   0
 -14  -2  11  540.39    8.04   0
  14  -2 -11  543.24    9.30   0
 -14  -2  11  509.86    9.18   0
  14   2 -11  530.43    9.29   0
  12  -2 -11  197.14    7.74   0
  12  -2 -11  198.77    7.94   0
 -12   2  11  204.11    7.67   0
  12   2 -11  185.79    7.85   0
 -12  -2  11  195.02    6.16   0
 -12   2  11  213.14    7.78   0
  12   2 -11  187.70    6.19   0
  10  -2 -11   10.16    6.61   0
 -10   2  11   14.66    6.67   0
 -10  -2  11   -2.47    6.82   0
  10  -2 -11    5.71    6.82   0
 -10   2  11    8.49    6.61   0
  10   2 -11    6.63    4.89   0
  10   2 -11    4.53    6.82   0
   8  -2 -11  211.61    6.53   0
  -8  -2  11  209.90    6.51   0
  -8   2  11  231.26    8.18   0
  -8   2  11  209.97    8.17   0
   8   2 -11  210.49    6.61   0
   8   2 -11  229.88    6.51   0
   8  -2 -11  215.14    8.46   0
   6   2 -11 1051.65   11.05   0
   6  -2 -11 1086.38   13.52   0
  -6   2  11 1074.39   13.15   0
   6   2 -11 1052.32   12.14   0
  -6  -2  11 1101.80   12.51   0
   6  -2 -11 1085.96   13.27   0
   4   2 -11  617.06   10.39   0
  -4   2  11  648.81   11.39   0
   4  -2 -11  651.97   10.50   0
  -4  -2  11  626.82    9.30   0
   4  -2 -11  656.56   11.48   0
   2   2 -11  312.66    8.94   0
   2  -2 -11  295.31    9.63   0
  -2  -2  11  287.18    7.29   0
   2  -2 -11  288.98    7.88   0
  -2   2  11  282.03    7.71   0
   0  -2 -11  279.65    9.56   0
   0  -2  11  277.69    7.03   0
   0   2 -11  306.37    8.84   0
   0   2  11  272.07    9.29   0
   2  -2  11   -7.13    6.86   0
   2   2  11    6.68    6.59   0
  -2  -2 -11    6.14    6.82   0
  -2   2 -11    0.45    6.84   0
   4  -2  11   62.26    8.78   0
   4   2  11   56.43    8.93   0
  -4  -2 -11   67.68    8.78   0
  -4   2 -11   67.32    6.39   0
   6  -2  11    6.92    8.20   0
   6   2  11   25.98    5.91   0
  -6  -2 -11   16.41    5.66   0
  -6   2 -11    9.20    8.14   0
   8  -2  11  139.03    8.47   0
  -8  -2 -11  113.20    8.35   0
  -8   2 -11  108.71    8.45   0
   8   2  11  117.02    8.56   0
  10  -2  11   10.69    7.51   0
  10   2  11   14.76    5.45   0
 -10  -2 -11   16.58    7.32   0
 -10   2 -11   18.45    7.48   0
  12   2  11  156.97    6.72   0
 -12  -2 -11  171.96    8.17   0
 -12   2 -11  163.48    8.11   0
  12  -2  11  156.62    8.22   0
  14   2  11   20.89    9.22   0
 -14  -2 -11    6.11    6.40   0
 -14   2 -11   -0.27    9.11   0
  14  -2  11   -2.69    6.57   0
  25   3 -11  119.42    9.42   0
  25   3 -11  111.31    7.08   0
  25  -3 -11  110.68    7.22   0
  25  -3 -11  106.94    9.49   0
 -25  -3  11  124.19    9.20   0
 -25   3  11  101.24    9.66   0
  23   3 -11  122.46    7.08   0
  23   3 -11  116.12    9.45   0
  23  -3 -11  113.99    9.51   0
  23  -3 -11  129.00    7.15   0
 -23  -3  11  125.11    6.95   0
 -23   3  11  112.84    7.03   0
  21   3 -11   28.38    5.27   0
  21   3 -11   31.74    5.25   0
  21  -3 -11   39.69    5.09   0
  21  -3 -11   36.95    5.22   0
 -21  -3  11   37.00    5.22   0
 -21   3  11   25.51    5.21   0
  19   3 -11    4.34    5.13   0
  19  -3 -11    4.75    5.14   0
 -19  -3  11   -0.11    5.28   0
  19   3 -11    3.88    5.22   0
  19  -3 -11    3.52    5.30   0
 -19  -3  11    9.27    5.17   0
 -19   3  11   -1.42    5.16   0
  17   3 -11  142.80    8.28   0
 -17  -3  11  146.72    8.25   0
  17  -3 -11  150.05    6.16   0
  17  -3 -11  135.82    8.23   0
 -17  -3  11  142.49    8.25   0
  17   3 -11  155.77    8.21   0
 -17   3  11  148.31    8.28   0
  15   3 -11   35.19    5.79   0
  15  -3 -11   43.00    7.90   0
 -15  -3  11   28.49    5.81   0
  15  -3 -11   34.70    5.81   0
 -15  -3  11   31.18    5.87   0
  15   3 -11   31.18    5.91   0
 -15   3  11   34.72    5.78   0
  13   3 -11  300.72    9.50   0
  13  -3 -11  276.56    7.26   0
  13  -3 -11  299.11    9.70   0
 -13  -3  11  297.20    9.47   0
  13   3 -11  285.08    8.78   0
 -13   3  11  282.31    7.51   0
  11  -3 -11  533.76    9.61   0
  11  -3 -11  514.72    8.38   0
 -11   3  11  522.14    8.32   0
 -11  -3  11  533.22    8.19   0
  11   3 -11  510.10    8.02   0
  11   3 -11  525.69    8.20   0
 -11   3  11  580.29    9.72   0
   9  -3 -11   96.49    7.25   0
  -9  -3  11   90.82    5.56   0
   9  -3 -11  107.44    7.42   0
  -9   3  11  101.76    7.19   0
   9   3 -11   89.20    5.44   0
   9   3 -11   87.87    5.57   0
  -9   3  11   91.10    7.42   0
   7  -3 -11  416.55    8.37   0
   7   3 -11  408.07    9.04   0
   7   3 -11  397.79    7.65   0
  -7   3  11  401.68    8.28   0
  -7   3  11  401.84    9.71   0
  -7  -3  11  415.07    9.28   0
   7  -3 -11  415.35    9.92   0
  -5   3  11  978.29   12.40   0
   5  -3 -11  986.46   12.48   0
   5   3 -11  997.01   10.73   0
   5  -3 -11 1031.67   13.98   0
  -5  -3  11 1042.78   10.87   0
   3   3 -11  126.45    5.93   0
   3  -3 -11  120.20    8.42   0
  -3   3  11  120.61    7.94   0
  -3  -3  11  123.55    7.75   0
   3  -3 -11  128.13    7.93   0
   1  -3 -11  908.66   14.36   0
  -1  -3  11  885.91   10.02   0
   1  -3 -11  868.75   12.65   0
  -1   3  11  876.84   12.58   0
   1   3 -11  903.36   10.27   0
   1  -3  11   69.67    5.39   0
   1   3  11   71.84    7.47   0
  -1  -3 -11   77.27    7.57   0
  -1   3 -11   77.10    7.25   0
   3  -3  11  265.47    7.57   0
   3   3  11  270.05   10.48   0
  -3  -3 -11  265.37   10.56   0
  -3   3 -11  249.18    9.70   0
   5  -3  11   11.03    8.31   0
   5   3  11   19.59    8.24   0
  -5  -3 -11   18.30    8.09   0
  -5   3 -11   30.83    5.82   0
   7  -3  11 1408.84   12.97   0
   7   3  11 1295.69   14.29   0
  -7  -3 -11 1408.11   14.12   0
  -7   3 -11 1437.30   13.01   0
   9  -3  11  320.26    7.17   0
   9   3  11  292.11    9.90   0
  -9  -3 -11  327.44    9.46   0
  -9   3 -11  291.68    7.08   0
  11  -3  11  517.13    9.63   0
  11   3  11  472.23   10.96   0
 -11  -3 -11  469.68   10.43   0
 -11   3 -11  498.24    9.65   0
  13   3  11   29.93    9.55   0
 -13  -3 -11   34.97    8.83   0
 -13   3 -11   22.73    6.59   0
  13  -3  11   24.49    9.29   0
  15   3  11   55.55    9.67   0
 -15  -3 -11   61.23    8.91   0
 -15   3 -11   46.80    6.90   0
  15   3  11   66.96    9.18   0
  15  -3  11   34.49    6.84   0
 -24   4  11   53.14    6.88   0
  24   4 -11   59.98    6.80   0
  24  -4 -11   34.84    9.41   0
 -24  -4  11   44.15    9.20   0
  24   4 -11   56.61    6.70   0
  24  -4 -11   64.56    6.90   0
 -22   4  11   42.27    8.51   0
 -22  -4  11   45.49    5.49   0
  22   4 -11   71.34    8.44   0
  22  -4 -11   81.23    8.35   0
  22   4 -11   42.43    5.48   0
  22  -4 -11   49.65    5.57   0
 -20   4  11    7.49    5.17   0
  20   4 -11   18.13    7.13   0
  20  -4 -11   14.39    5.03   0
 -20  -4  11   15.97    5.07   0
  20  -4 -11    7.65    5.06   0
 -20  -4  11    1.34    7.27   0
  20   4 -11   10.88    5.21   0
 -18   4  11   99.12    5.68   0
  18   4 -11  107.85    5.98   0
  18  -4 -11   95.25    5.77   0
 -18  -4  11  107.25    5.81   0
  18  -4 -11   94.83    5.91   0
 -18  -4  11  100.16    7.80   0
  18   4 -11  110.09    7.83   0
  16   4 -11    2.74    5.32   0
  16  -4 -11   13.79    7.38   0
 -16  -4  11    1.52    5.46   0
  16   4 -11    1.20    7.53   0
  16  -4 -11   -2.54    5.41   0
 -16   4  11    2.94    5.26   0
  14   4 -11   40.92    5.83   0
 -14  -4  11   37.65    5.84   0
  14  -4 -11   37.95    5.67   0
  14   4 -11   42.41    5.78   0
 -14   4  11   42.56    7.99   0
  14  -4 -11   40.51    8.05   0
  12  -4 -11  156.42    6.72   0
  12   4 -11  156.34    6.80   0
  12  -4 -11  149.46    6.83   0
 -12  -4  11  163.21    6.79   0
 -12   4  11  145.20    6.77   0
  12   4 -11  145.15    6.77   0
  10  -4 -11  617.59   10.32   0
 -10  -4  11  598.42    8.62   0
  10  -4 -11  592.06   10.49   0
  10   4 -11  615.64    8.60   0
  10   4 -11  589.96    8.67   0
 -10   4  11  596.98    9.09   0
  -8  -4  11  224.99    6.52   0
   8  -4 -11  222.60    8.55   0
   8  -4 -11  212.22    8.25   0
  -8   4  11  216.31    8.22   0
   8   4 -11  206.78    6.42   0
   8   4 -11  210.30    6.47   0
  -8   4  11  197.56    8.25   0
   6  -4 -11  979.84   12.23   0
   6   4 -11  946.58   10.18   0
  -6   4  11  947.15   12.06   0
  -6  -4  11  964.78   11.62   0
   6  -4 -11  951.39   12.44   0
   4  -4 -11   18.14    6.70   0
   4  -4 -11   20.15    7.20   0
  -4  -4  11   18.48    5.13   0
  -4   4  11   23.63    6.61   0
   4   4 -11   22.24    5.07   0
   2  -4 -11  216.46    9.26   0
   2  -4 -11  222.87    9.73   0
  -2  -4  11  218.86    6.52   0
   2   4 -11  215.88    8.22   0
  -2   4  11  213.34    8.92   0
   0   4 -11  631.76   10.05   0
   0  -4 -11  655.88   13.83   0
   0  -4  11  654.84   10.04   0
   0   4  11  635.87   13.22   0
   0  -4 -11  648.48   13.38   0
  -2  -4 -11  577.29   13.59   0
   2  -4  11  602.68    9.04   0
  -2  -4 -11  630.67   13.91   0
  -2   4 -11  602.04    9.13   0
   2   4  11  591.50   13.66   0
   4  -4  11  244.90    7.10   0
  -4  -4 -11  251.05   10.33   0
   4   4  11  242.40   10.60   0
  -4   4 -11  235.31    7.11   0
   6  -4  11  107.09    6.10   0
  -6  -4 -11  117.41    8.60   0
   6   4  11  110.93    8.88   0
  -6   4 -11  121.30    8.23   0
   8  -4  11   49.10    5.52   0
  -8  -4 -11   43.46    7.07   0
   8   4  11   41.61    7.93   0
  -8   4 -11   44.78    5.55   0
  10  -4  11   46.35    7.57   0
  10   4  11   41.15    5.83   0
 -10  -4 -11   40.98    6.76   0
 -10   4 -11   48.97    7.68   0
  12  -4  11  178.00    7.42   0
  12   4  11  176.82   10.54   0
 -12  -4 -11  167.13    9.43   0
 -12   4 -11  164.44    7.53   0
  12   4  11  175.03   10.07   0
  14  -4  11   15.92    9.27   0
  14   4  11    6.40    6.62   0
  14   4  11    0.11    8.79   0
 -14  -4 -11   15.55    8.13   0
 -14   4 -11    1.39    6.59   0
  23  -5 -11   95.91    9.57   0
 -23   5  11   90.21    9.50   0
  23   5 -11   97.88    9.50   0
  23  -5 -11   78.56    7.16   0
  23   5 -11   76.63    7.08   0
 -23  -5  11   96.52    6.95   0
 -21   5  11   87.15    6.89   0
  21  -5 -11   97.73    7.02   0
 -21  -5  11   82.45    9.52   0
  21   5 -11   98.17    8.58   0
  21  -5 -11   93.14    6.77   0
  21   5 -11   86.91    8.52   0
 -19   5  11  230.43    6.70   0
  19   5 -11  233.03    6.75   0
  19  -5 -11  206.24    6.82   0
  19  -5 -11  243.22    8.46   0
 -19  -5  11  244.83    6.86   0
  19   5 -11  254.05    8.56   0
  17   5 -11  242.60    6.80   0
  17  -5 -11  245.81    6.81   0
  17  -5 -11  248.15    8.49   0
 -17   5  11  242.22    6.61   0
  17   5 -11  255.56    8.49   0
 -17  -5  11  245.82    6.79   0
 -15   5  11   31.71    7.47   0
  15   5 -11   24.79    7.59   0
 -15  -5  11   13.83    7.78   0
  15  -5 -11   22.53    5.39   0
  15   5 -11   28.09    7.52   0
  15  -5 -11   44.86    7.65   0
  13  -5 -11  122.26    6.14   0
  13   5 -11  128.02    6.29   0
 -13  -5  11  139.87    8.23   0
  13  -5 -11  112.35    6.35   0
  13   5 -11  129.63    8.23   0
 -13   5  11  120.96    6.27   0
  11   5 -11 1623.97   12.96   0
  11  -5 -11 1635.74   13.69   0
 -11  -5  11 1609.60   12.96   0
  11   5 -11 1677.97   14.50   0
 -11   5  11 1634.07   15.21   0
  11  -5 -11 1654.80   15.22   0
  -9  -5  11  186.75    9.25   0
   9  -5 -11  168.95    7.12   0
   9   5 -11  181.81    7.06   0
   9  -5 -11  175.23    7.29   0
   9   5 -11  186.47    9.04   0
  -9   5  11  169.98    7.03   0
   7  -5 -11  243.30   10.35   0
   7   5 -11  239.58    7.37   0
   7  -5 -11  255.12    9.85   0
   7   5 -11  242.35    7.47   0
  -7  -5  11  265.61    7.59   0
  -7   5  11  233.67   10.02   0
   5   5 -11  380.77    9.58   0
   5  -5 -11  402.17   11.46   0
   5  -5 -11  413.12   11.54   0
  -5  -5  11  412.32   10.44   0
   3  -5 -11   73.32    8.79   0
   3  -5 -11   80.39   11.25   0
  -3  -5  11   76.75    6.45   0
   3   5 -11   76.30    6.43   0
  -3   5  11   78.63    8.75   0
   1  -5 -11   57.71    9.45   0
  -1  -5  11   57.28    6.34   0
  -1   5  11   56.58   10.15   0
   1  -5 -11   58.40   10.47   0
   1   5 -11   46.42    8.87   0
  -1  -5 -11 1241.30   24.71   0
   1  -5  11 1231.23   11.48   0
  -1  -5 -11 1305.13   26.11   0
   1   5  11 1217.37   23.96   0
  -1   5 -11 1282.22   13.10   0
   3  -5  11  364.67    9.39   0
  -3  -5 -11  363.45   14.79   0
   3   5  11  358.60   14.60   0
  -3   5 -11  342.99    7.59   0
  -3  -5 -11  353.82   16.00   0
   5  -5  11   77.14    8.01   0
  -5  -5 -11   69.10    8.91   0
  -5   5 -11   70.76    8.04   0
   5   5  11   62.98    9.82   0
  -5  -5 -11   66.33    9.15   0
   7  -5  11   -3.61    5.31   0
  -7  -5 -11    3.01    7.58   0
   7   5  11    3.68    7.89   0
  -7   5 -11   -4.64    7.48   0
   7   5  11    1.93    9.00   0
   9  -5  11   37.91    7.47   0
  -9  -5 -11   31.53    6.68   0
   9   5  11   29.46    7.71   0
  -9   5 -11   18.78    5.49   0
   9   5  11   25.08    7.15   0
  11  -5  11   37.86    6.87   0
 -11  -5 -11   45.87    8.27   0
  11   5  11   40.96    9.02   0
  11   5  11   41.55    9.49   0
 -11   5 -11   26.10    6.92   0
  13  -5  11  120.69    7.70   0
 -13  -5 -11  161.52    9.64   0
  13   5  11  151.35   10.74   0
 -13   5 -11  100.83    7.74   0
  13   5  11  147.73   10.12   0
 -22   6  11   28.58    9.16   0
  22  -6 -11   39.81    9.23   0
  22   6 -11   18.46    6.65   0
  22  -6 -11   22.36    6.54   0
  22   6 -11   18.12    9.09   0
 -20   6  11   13.85    6.54   0
  20  -6 -11   12.68    9.21   0
  20   6 -11   32.93    8.94   0
 -20  -6  11   24.74    8.99   0
  20  -6 -11   25.18    6.11   0
  20   6 -11   16.77    8.95   0
 -18   6  11   25.37    7.28   0
  18  -6 -11   11.46    7.38   0
 -18  -6  11   28.88    5.24   0
  18   6 -11   28.35    7.28   0
  18  -6 -11   21.48    7.25   0
  18   6 -11   18.59    5.33   0
 -16   6  11   55.25    7.52   0
  16  -6 -11   51.71    7.70   0
  16   6 -11   61.84    7.55   0
 -16  -6  11   55.52    7.67   0
  16  -6 -11   53.22    7.37   0
  16   6 -11   65.40    7.54   0
 -14   6  11   29.88    7.67   0
 -14  -6  11   32.00    7.64   0
  14  -6 -11   34.08    7.42   0
  14   6 -11   24.10    5.60   0
  14   6 -11   29.34    7.58   0
  14  -6 -11   29.77    7.65   0
  12   6 -11   91.49    5.99   0
  12  -6 -11   86.02    5.89   0
 -12  -6  11   88.96    8.04   0
  12  -6 -11   85.67    6.06   0
  12   6 -11   85.05    8.00   0
 -12   6  11   78.13    6.00   0
 -10  -6  11   80.79    6.25   0
  10   6 -11   86.51    8.35   0
  10  -6 -11   79.54    8.36   0
  10  -6 -11   77.24    6.35   0
  10   6 -11   73.33    6.17   0
 -10   6  11   79.61    6.21   0
   8   6 -11  159.87    6.87   0
   8  -6 -11  162.40    9.35   0
   8  -6 -11  182.13    9.02   0
  -8   6  11  156.64    9.06   0
   8   6 -11  180.34    8.83   0
  -8  -6  11  174.99    6.74   0
   6   6 -11  119.68    8.66   0
   6  -6 -11  113.14    9.19   0
   6  -6 -11  122.86    8.95   0
  -6  -6  11  125.20    8.73   0
   4  -6 -11   91.97   10.64   0
   4  -6 -11   94.49    9.50   0
  -4  -6  11  100.22    6.45   0
   4   6 -11   94.46    8.66   0
  -2  -6  11    0.82    5.55   0
   2   6 -11    3.79    5.67   0
   0  -6  11  129.16    6.36   0
   0   6 -11  121.18    6.40   0
   2  -6  11   61.67    5.93   0
  -2   6 -11   46.52    5.99   0
   4  -6  11   61.68    5.80   0
  -4   6 -11   54.15    5.80   0
   6  -6  11   30.17    5.27   0
  -6   6 -11   28.18    5.53   0
   8  -6  11    9.40    5.04   0
  -8   6 -11    3.30    5.16   0
  10  -6  11   36.49    9.22   0
 -10   6 -11   10.25    6.75   0
  10   6  11   24.13   13.11   0
  10   6  11   28.39   12.09   0
 -10  -6 -11   29.13   14.40   0
  12  -6  11   89.32    7.16   0
 -12   6 -11   77.76    7.21   0
  12   6  11  103.96   12.74   0
  12   6  11  106.68   11.79   0
 -12  -6 -11  112.72   11.84   0
 -21   7  11   48.00    7.01   0
  21  -7 -11   56.67    6.92   0
  21   7 -11   50.92    6.97   0
  21  -7 -11   63.30    6.91   0
  21   7 -11   67.03    9.23   0
 -21  -7  11   63.05    7.24   0
 -19   7  11   12.76    6.41   0
  19  -7 -11    5.16    6.47   0
  19   7 -11   17.45    6.46   0
  19   7 -11    6.15    6.32   0
  19  -7 -11    5.86    6.37   0
 -19  -7  11    7.72    6.45   0
 -17   7  11  164.24    8.35   0
  17   7 -11  158.06    6.45   0
  17  -7 -11  163.83    6.44   0
  17   7 -11  143.99    6.41   0
  17  -7 -11  186.30    8.14   0
 -17  -7  11  154.26    6.54   0
 -15   7  11   72.68    5.84   0
  15   7 -11   64.36    5.81   0
 -15  -7  11   73.30    5.78   0
  15   7 -11   70.43    5.75   0
  15  -7 -11   79.47    7.66   0
  15  -7 -11   62.43    5.88   0
  13   7 -11    7.48    7.23   0
  13  -7 -11   13.08    7.11   0
 -13  -7  11   10.54    7.32   0
  13  -7 -11   -4.26    7.34   0
  13   7 -11   -0.39    7.37   0
 -13   7  11   -3.59    7.31   0
  11   7 -11   27.03    5.35   0
  11   7 -11   14.53    7.53   0
 -11  -7  11   22.34    5.41   0
  11  -7 -11   24.35    7.41   0
  11  -7 -11   10.28    5.43   0
 -11   7  11   17.48    5.41   0
  -9  -7  11  538.62    8.71   0
   9   7 -11  539.08   10.36   0
   9   7 -11  508.19    8.51   0
   9  -7 -11  544.08   11.44   0
   9  -7 -11  496.34    9.63   0
  -9   7  11  498.88   11.21   0
   7  -7 -11   48.96    8.06   0
   7   7 -11   51.16    8.09   0
  -7  -7  11   47.25    5.89   0
   7  -7 -11   49.75    7.90   0
   7   7 -11   52.92    5.78   0
  -7   7  11   44.72    7.93   0
   5  -7 -11  231.06   11.66   0
   5  -7 -11  229.33   12.02   0
  -5  -7  11  241.74    9.13   0
   5   7 -11  232.52    9.05   0
   3   7 -11   84.17    6.05   0
  -3  -7  11   98.30    8.40   0
  -1  -7  11   91.45    8.20   0
   1   7 -11   91.49    6.32   0
   1  -7  11    3.29    5.36   0
  -1   7 -11    5.88    5.50   0
   3  -7  11  172.78    6.41   0
  -3   7 -11  182.78    8.42   0
  -5   7 -11   -4.59    5.25   0
   5  -7  11    0.50    5.28   0
   7  -7  11   94.80    7.78   0
  -7   7 -11   66.42    5.84   0
   9  -7  11   44.95    6.86   0
  -9   7 -11   48.12    6.87   0
  11  -7  11  278.72    8.48   0
 -11   7 -11  282.01   11.01   0
 -18   8  11    6.82    9.11   0
  18  -8 -11   -2.90    9.09   0
 -18  -8  11    5.35    6.29   0
  18   8 -11   -4.55    6.33   0
  18   8 -11    2.47    6.28   0
  18  -8 -11   -3.52    8.89   0
 -16   8  11   22.36    9.36   0
  16  -8 -11   42.58    9.14   0
  16   8 -11   26.82    9.31   0
  16   8 -11   40.11    9.23   0
 -16  -8  11   35.99    9.15   0
  16  -8 -11   37.16    9.00   0
  14   8 -11   19.97    7.28   0
  14  -8 -11   17.87    7.22   0
  14   8 -11   18.02    7.32   0
  14  -8 -11   30.65    7.20   0
 -14  -8  11    8.83    7.43   0
 -14   8  11   17.84    7.32   0
  12   8 -11  103.52    5.93   0
 -12  -8  11  100.87    7.92   0
  12  -8 -11   94.22    6.11   0
  12  -8 -11   91.56    6.07   0
  12   8 -11   95.63    7.86   0
 -12   8  11   84.45    6.08   0
  10   8 -11   40.79    7.68   0
  10   8 -11   45.27    7.65   0
 -10  -8  11   37.17    7.60   0
  10  -8 -11   41.11    7.37   0
  10  -8 -11   47.44    5.46   0
 -10   8  11   30.60    7.53   0
   8   8 -11   41.88    7.49   0
  -8  -8  11   28.64    5.47   0
   8   8 -11   34.86    5.47   0
   8  -8 -11   32.82    6.85   0
   8  -8 -11   29.37    7.24   0
  -8   8  11   28.50    7.36   0
   6  -8 -11   11.94    6.77   0
   6  -8 -11    9.67    8.30   0
  -6  -8  11    6.82    7.55   0
   6   8 -11    5.93    7.60   0
  -4  -8  11  139.81    8.57   0
   4   8 -11  150.67    6.49   0
  -2  -8  11  157.49    6.35   0
   2   8 -11  163.32    8.45   0
   0  -8  11    5.61    7.36   0
   0   8 -11   14.69    5.31   0
   2  -8  11   13.43    5.20   0
  -2   8 -11   13.24    7.37   0
   4  -8  11    0.72    4.99   0
  -4   8 -11    8.43    7.34   0
   6  -8  11   33.73    6.39   0
  -6   8 -11   24.61    9.44   0
   8  -8  11   51.57    9.52   0
  -8   8 -11   35.81    7.00   0
 -17   9  11    6.32    6.46   0
  17   9 -11   10.51    6.48   0
  17   9 -11   18.78    8.82   0
  17  -9 -11   19.13    8.76   0
 -17  -9  11   15.11    6.26   0
  17  -9 -11    6.39    6.46   0
 -15   9  11  183.02   10.11   0
  15   9 -11  191.46   10.19   0
  15   9 -11  167.55    8.05   0
 -15  -9  11  192.96   10.11   0
  15  -9 -11  182.79   10.18   0
  15  -9 -11  194.60   10.32   0
  13   9 -11   -1.11    9.07   0
  13  -9 -11    1.00    6.43   0
  13  -9 -11   14.64    8.85   0
 -13  -9  11   14.90    9.08   0
  13   9 -11    2.49    9.03   0
 -13   9  11    9.53    8.98   0
  11   9 -11   52.43    5.75   0
 -11  -9  11   55.29    5.66   0
  11  -9 -11   59.79    5.52   0
  11  -9 -11   60.96    7.67   0
  11   9 -11   58.78    7.65   0
 -11   9  11   54.08    7.76   0
  -9  -9  11   -2.52    5.16   0
   9  -9 -11    7.02    6.28   0
   9  -9 -11    3.10    6.49   0
   9   9 -11   -1.14    5.05   0
  -9   9  11    4.16    7.07   0
   9   9 -11   -2.82    7.32   0
   7   9 -11  100.20    8.05   0
  -7   9  11   93.05    8.62   0
   7  -9 -11   95.55    9.65   0
   7   9 -11  101.64    7.72   0
  -7  -9  11  106.66    8.12   0
   7  -9 -11   90.02    9.74   0
  -5  -9  11   58.63    7.47   0
   5   9 -11   43.47    5.51   0
  -3  -9  11  538.47    8.85   0
   3   9 -11  536.65    8.95   0
  -1  -9  11    7.34    7.49   0
   1   9 -11   21.89    5.38   0
   1  -9  11   22.73    8.35   0
  -1   9 -11    4.85    6.64   0
   3  -9  11   28.02    9.41   0
  -3   9 -11   34.84    6.66   0
   5  -9  11   14.81    6.45   0
  -5   9 -11   16.28    9.21   0
   7  -9  11    4.60    6.43   0
  -7   9 -11    2.67    6.53   0
  12 -10 -11    9.82    8.26   0
 -12 -10  11    9.64    8.94   0
  12 -10 -11    2.44    8.60   0
 -12  10  11    6.75    8.84   0
  12  10 -11    9.55    8.92   0
  12  10 -11    5.69    6.49   0
  10  10 -11  163.42   10.03   0
  10 -10 -11  164.67   10.19   0
 -10 -10  11  165.06   10.17   0
  10  10 -11  136.96   10.32   0
  10 -10 -11  163.97   12.02   0
 -10  10  11  134.67   10.63   0
  -8 -10  11    4.59    6.59   0
   8  10 -11    4.37    6.47   0
   8 -10 -11    7.85   10.34   0
  -8  10  11    8.42    8.92   0
   8  10 -11    3.52    6.67   0
   8 -10 -11    4.42   10.42   0
   6  10 -11   24.45    9.34   0
   6  10 -11   15.79    6.53   0
  -6 -10  11   17.58    6.57   0
   4  10 -11   86.20    7.34   0
  -4 -10  11   91.06    9.74   0
  -2 -10  11   17.92    9.30   0
   2  10 -11   30.57    9.26   0
   0 -10  11    4.95    9.21   0
   0  10 -11   16.98    6.62   0
   2 -10  11   33.26    6.68   0
  -2  10 -11   40.52    9.40   0
  26   0 -12   15.64    6.51   0
  26   0 -12    9.56    6.42   0
 -26   0  12   24.18    6.40   0
  24   0 -12  389.48    8.46   0
  24   0 -12  380.97    8.28   0
 -24   0  12  366.47    8.18   0
  22   0 -12  187.05    6.32   0
  22   0 -12  164.58    6.22   0
 -22   0  12  176.94    6.18   0
  20   0 -12  148.27    6.07   0
  20   0 -12  141.31    6.15   0
 -20   0  12  144.55    6.03   0
  18   0 -12  362.23    7.30   0
  18   0 -12  336.74    7.13   0
 -18   0  12  334.07    7.14   0
 -18   0  12  341.49    7.26   0
  16   0 -12   -6.76    5.63   0
  16   0 -12   -3.17    7.96   0
 -16   0  12   -0.59    5.60   0
 -16   0  12    3.82    7.81   0
  14   0 -12   -0.34    6.45   0
  14   0 -12    2.55    4.65   0
 -14   0  12    6.45    6.41   0
 -14   0  12   -0.22    4.75   0
  12   0 -12 2703.75   15.64   0
 -12   0  12 2596.08   15.55   0
 -12   0  12 2681.66   15.59   0
  12   0 -12 2657.96   15.51   0
 -10   0  12   62.17    5.34   0
  10   0 -12   68.20    7.19   0
  10   0 -12   65.27    5.28   0
  -8   0  12 2968.34   17.16   0
   8   0 -12 2946.50   17.09   0
   8   0 -12 3018.39   18.19   0
  -6   0  12   77.18    5.78   0
   6   0 -12   44.06    5.42   0
   6   0 -12   39.74    5.12   0
   4   0 -12 1036.63   11.38   0
  -4   0  12 1061.51   11.42   0
   2   0 -12   14.28    7.10   0
  -2   0  12   19.56    6.97   0
   0   0  12 1144.71   11.77   0
   0   0 -12 1185.06   12.95   0
[truncated: 245,353 more chars]
