# Supplementary material for: Synthesis, crystal structure and properties of catena-poly[[bis­(4-methyl­pyridine-κN)cobalt(II)]-di-μ-thio­cyanato-κ2N:S;κ2S:N], which shows a rare coordination geometry
Source: Acta Crystallogr E Crystallogr Commun. 2025 Jan 1;81(Pt 1):58–62. doi: 10.1107/S2056989024012003 (PMC11701768; doi:10.1107/S2056989024012003)
Supplement: Supplementary file 2 [file e-81-00058-Isup2.hkl]

data_I                                                                          
_shelx_title ' Co(NCS)2(4-pic)2 in C2/c at 220 K'                               
_shelx_refln_list_code          4                                               
_shelx_F_calc_maximum      313.29                                               
_exptl_crystal_F_000      1480.00                                               
_reflns_d_resolution_high  0.7567                                               
                                                                                
loop_                                                                           
 _space_group_symop_operation_xyz                                               
 'x, y, z'                                                                      
 '-x, y, -z+1/2'                                                                
 'x+1/2, y+1/2, z'                                                              
 '-x+1/2, y+1/2, -z+1/2'                                                        
 '-x, -y, -z'                                                                   
 'x, -y, z-1/2'                                                                 
 '-x+1/2, -y+1/2, -z'                                                           
 'x+1/2, -y+1/2, z-1/2'                                                         
                                                                                
_cell_length_a    20.1106                                                       
_cell_length_b     9.2112                                                       
_cell_length_c    19.2309                                                       
_cell_angle_alpha  90.000                                                       
_cell_angle_beta  116.353                                                       
_cell_angle_gamma  90.000                                                       
                                                                                
_shelx_F_squared_multiplier     1.000                                           
                                                                                
loop_                                                                           
 _refln_index_h                                                                 
 _refln_index_k                                                                 
 _refln_index_l                                                                 
 _refln_F_squared_calc                                                          
 _refln_F_squared_meas                                                          
 _refln_F_squared_sigma                                                         
 _refln_observed_status                                                         
   4   0   0      11986.55      10810.24       119.91 o                         
   6   0   0       1441.80       1243.13        55.22 o                         
   8   0   0        992.05       1341.61        47.58 o                         
  10   0   0        201.99        164.51        37.04 o                         
  12   0   0      69831.81      76497.95      1967.23 o                         
  14   0   0        149.10        111.20        30.81 o                         
  16   0   0        165.48        185.96        32.89 o                         
  18   0   0         70.42         50.64        34.61 o                         
  20   0   0       5297.93       5590.89       137.10 o                         
  22   0   0        130.41        165.60        37.44 o                         
   1   1   0      19478.67      17584.04       346.89 o                         
   3   1   0      30179.63      28443.65       155.73 o                         
   5   1   0        577.38        524.93        29.83 o                         
   7   1   0       8765.30       8054.69        79.24 o                         
   9   1   0        271.69        301.01        24.47 o                         
  11   1   0       5229.79       4544.13        36.31 o                         
  13   1   0       8610.45       8180.80        54.02 o                         
  15   1   0        564.67        567.89        28.26 o                         
  17   1   0        343.01        390.73        24.52 o                         
  19   1   0       2741.80       3096.53        35.38 o                         
  21   1   0        239.53        244.53        24.17 o                         
  23   1   0        320.63        327.44        28.60 o                         
   0   2   0       3525.98       2827.60        94.57 o                         
   2   2   0       6121.92       5271.95        83.04 o                         
   4   2   0      11250.84      10203.73        70.09 o                         
   6   2   0      36241.69      35054.39       136.82 o                         
   8   2   0          0.17         -4.77        24.37 o                         
  10   2   0       7679.68       7400.47        44.81 o                         
  12   2   0        783.35        674.65        27.65 o                         
  14   2   0       2873.60       3070.12        33.66 o                         
  16   2   0        304.23        331.51        30.19 o                         
  18   2   0      22852.65      25050.45       332.80 o                         
  20   2   0         43.52         78.84        22.17 o                         
  22   2   0        907.50        993.56        30.41 o                         
   1   3   0       1592.05       1464.38        52.52 o                         
   3   3   0        665.95        507.74        34.75 o                         
   5   3   0      12328.75      11221.30        64.56 o                         
   7   3   0      32458.26      32920.23       256.23 o                         
   9   3   0         74.16         49.01        22.17 o                         
  11   3   0       1618.84       1540.06        26.78 o                         
  13   3   0       1081.63       1078.24        36.70 o                         
  15   3   0         71.45         67.26        29.52 o                         
  17   3   0       3242.38       3613.36        55.89 o                         
  19   3   0       2869.31       2975.03        56.12 o                         
  21   3   0        565.04        506.91        26.87 o                         
  23   3   0        370.87        324.87        25.07 o                         
   2   4   0        646.21        650.90        35.92 o                         
   4   4   0      34929.29      36528.36       239.68 o                         
   6   4   0       4235.09       4160.77        46.45 o                         
   8   4   0      11707.28      11267.24        76.05 o                         
  10   4   0         91.60         81.81        23.69 o                         
  12   4   0       1917.11       2104.96        35.13 o                         
  14   4   0        234.84        263.44        32.75 o                         
  16   4   0       6441.03       6807.49        52.86 o                         
  18   4   0        310.68        306.42        23.71 o                         
  20   4   0       3903.29       4067.40        47.04 o                         
  22   4   0         45.38         68.31        29.24 o                         
   1   5   0      19321.73      19196.41       158.40 o                         
   3   5   0       6212.72       5279.79        50.80 o                         
   5   5   0         38.82         40.84        25.86 o                         
   7   5   0        242.05        242.39        29.15 o                         
   9   5   0       2088.37       2060.18        32.18 o                         
  11   5   0       7977.33       8501.80       126.74 o                         
  13   5   0        530.73        460.71        26.10 o                         
  15   5   0       2750.97       3017.32        45.53 o                         
  17   5   0        239.15        171.06        26.11 o                         
  19   5   0         17.24         -7.29        31.79 o                         
  21   5   0        843.54        725.71        32.16 o                         
   0   6   0       3410.52       3271.86        65.65 o                         
   2   6   0      20993.04      21587.80       101.66 o                         
   4   6   0       1042.04        971.12        33.93 o                         
   6   6   0         56.78         51.34        25.56 o                         
   8   6   0          7.58          3.06        29.48 o                         
  10   6   0       8690.35       9052.54        61.63 o                         
  12   6   0         27.03         33.42        32.14 o                         
  14   6   0       6780.75       6897.60        70.00 o                         
  16   6   0         93.62         99.96        23.17 o                         
  18   6   0       1489.40       1490.03        31.93 o                         
  20   6   0        130.63        115.45        30.01 o                         
   1   7   0        126.77        118.09        29.01 o                         
   3   7   0       9774.09       9929.26       130.46 o                         
   5   7   0       1020.30       1108.36        39.77 o                         
   7   7   0        457.84        432.85        33.47 o                         
   9   7   0       6344.76       6543.48        52.96 o                         
  11   7   0         91.97         89.43        28.82 o                         
  13   7   0        948.57        951.76        56.90 o                         
  15   7   0       2653.94       2756.43        50.39 o                         
  17   7   0       2347.45       2416.26        47.14 o                         
  19   7   0        162.13        113.81        43.52 o                         
   0   8   0       2576.24       2812.96        70.53 o                         
   2   8   0          0.16          3.74        34.41 o                         
   4   8   0       8222.79       8795.79        59.83 o                         
   6   8   0          4.99          5.80        35.67 o                         
   8   8   0       4970.47       5226.73        54.75 o                         
  10   8   0        309.94        277.87        32.78 o                         
  12   8   0        325.54        335.07        36.67 o                         
  14   8   0         95.82         75.76        35.74 o                         
  16   8   0       2867.94       2923.38        57.69 o                         
   1   9   0       2044.49       2156.40        45.82 o                         
   3   9   0       1076.23       1110.44        35.60 o                         
   5   9   0        550.21        544.37        33.72 o                         
   7   9   0          5.32         -3.01        37.62 o                         
   9   9   0        152.19        169.32        31.54 o                         
  11   9   0        406.88        385.92        37.33 o                         
  13   9   0        148.00        151.94        48.79 o                         
  15   9   0       1491.11       1407.70        60.60 o                         
   0  10   0       2454.84       2408.91        66.72 o                         
   2  10   0       2470.73       2558.44        42.32 o                         
   4  10   0        137.91        136.97        31.97 o                         
   6  10   0        994.84       1030.98        46.90 o                         
   8  10   0         52.81         32.33        40.00 o                         
  10  10   0        755.90        868.48        63.69 o                         
  12  10   0         54.73        110.62        49.96 o                         
   1  11   0        397.98        408.01        39.33 o                         
   3  11   0          3.65          9.24        36.91 o                         
   5  11   0        432.98        372.53        62.97 o                         
   7  11   0        575.63        592.84       132.56 o                         
   9  11   0         10.18        -42.64        42.64 o                         
   0  12   0        804.05        816.05        53.19 o                         
   2  12   0         75.34         61.17        37.45 o                         
 -23   1   1         63.80        107.07        29.23 o                         
 -21   1   1       2017.70       1968.65        68.02 o                         
 -19   1   1       2615.22       2909.16        62.14 o                         
 -17   1   1        123.99        160.92        21.52 o                         
 -15   1   1        590.55        545.01        29.77 o                         
 -13   1   1       5473.52       5187.44        74.30 o                         
 -11   1   1       2075.75       1882.00        32.16 o                         
  -9   1   1       5282.88       4973.67        98.01 o                         
  -7   1   1      17728.71      16964.93       180.95 o                         
  -5   1   1         11.78         19.86        31.93 o                         
  -3   1   1      11813.81      10395.24        82.42 o                         
  -1   1   1      21981.65      19986.43       215.09 o                         
   1   1   1      24603.77      22174.08       518.72 o                         
   3   1   1      38186.84      36577.10       294.78 o                         
   5   1   1       1053.78       1006.20        37.34 o                         
   7   1   1         29.20         18.15        27.40 o                         
   9   1   1       3705.52       3305.76        41.89 o                         
  11   1   1       7954.68       7524.79        42.83 o                         
  13   1   1       1893.59       1894.48        29.89 o                         
  15   1   1       5773.61       6155.16        40.65 o                         
  17   1   1       2593.91       2761.24        29.81 o                         
  19   1   1         45.62         37.36        19.29 o                         
  21   1   1       1569.68       1713.32        31.69 o                         
  23   1   1        495.97        373.17        29.56 o                         
 -22   2   1        184.95        140.22        26.93 o                         
 -20   2   1        944.75        983.38        32.29 o                         
 -18   2   1       1712.36       1788.80        51.17 o                         
 -16   2   1          2.26          5.19        21.53 o                         
 -14   2   1       3431.35       3267.26        35.91 o                         
 -12   2   1        293.76        311.90        23.12 o                         
 -10   2   1       4343.51       4333.71        40.27 o                         
  -8   2   1       2117.39       1954.71        34.85 o                         
  -6   2   1       2189.13       2037.43        33.06 o                         
  -4   2   1       2846.72       2413.94        42.13 o                         
  -2   2   1      13672.15      12230.60       109.89 o                         
   0   2   1       5532.63       4730.56        81.43 o                         
   2   2   1      25437.16      23710.85       170.51 o                         
   4   2   1       1332.87       1009.23        36.65 o                         
   6   2   1       3435.24       3427.99        41.68 o                         
   8   2   1       1771.35       1692.47        28.86 o                         
  10   2   1       1024.41        968.32        25.11 o                         
  12   2   1       2749.46       2646.28        38.51 o                         
  14   2   1       1392.70       1329.51        34.58 o                         
  16   2   1          7.42         47.38        31.71 o                         
  18   2   1        699.75        702.75        30.01 o                         
  20   2   1        648.08        663.23        22.19 o                         
  22   2   1        264.89        278.99        28.45 o                         
 -23   3   1         37.51         44.87        44.89 o                         
 -21   3   1        100.84         70.90        26.69 o                         
 -19   3   1       6709.39       7063.51        45.30 o                         
 -17   3   1       4951.48       5392.77        68.23 o                         
 -15   3   1        810.23        878.62        29.95 o                         
 -13   3   1        116.12        120.03        24.80 o                         
 -11   3   1         37.66         55.96        25.27 o                         
  -9   3   1         39.06         57.64        22.44 o                         
  -7   3   1      20571.97      19397.28        81.61 o                         
  -5   3   1      18833.29      17714.52       128.67 o                         
  -3   3   1      46130.53      46993.09       407.76 o                         
  -1   3   1       2968.83       2716.28        59.30 o                         
   1   3   1        659.54        585.28        42.02 o                         
   3   3   1      12576.32      11536.00       111.00 o                         
   5   3   1      13545.10      12503.15        87.08 o                         
   7   3   1       2542.06       2260.80        35.06 o                         
   9   3   1      12420.67      11979.87       186.16 o                         
  11   3   1       1568.24       1501.58        27.59 o                         
  13   3   1       3159.38       3170.99        65.03 o                         
  15   3   1       1545.29       1700.84        54.16 o                         
  17   3   1       9720.63      10401.02        47.10 o                         
  19   3   1        182.94        248.93        28.11 o                         
  21   3   1       1093.59       1108.09        30.82 o                         
 -22   4   1          4.33         -0.32        28.13 o                         
 -20   4   1       1366.19       1232.42        31.46 o                         
 -18   4   1        126.58        112.19        27.95 o                         
 -16   4   1        332.71        343.01        27.32 o                         
 -14   4   1         51.15         52.07        24.60 o                         
 -12   4   1       3352.55       3189.46        35.25 o                         
 -10   4   1         47.89         42.71        23.31 o                         
  -8   4   1       4486.89       4063.54        44.67 o                         
  -6   4   1        706.87        533.26        28.07 o                         
  -4   4   1       4073.20       4063.98        49.02 o                         
  -2   4   1       4997.30       4718.08        58.77 o                         
   0   4   1       1055.39        893.93        39.24 o                         
   2   4   1         86.68         39.91        29.18 o                         
   4   4   1       2809.08       2363.38        39.71 o                         
   6   4   1        670.98        782.67        32.40 o                         
   8   4   1        249.17        255.88        27.03 o                         
  10   4   1        302.69        393.36        23.79 o                         
  12   4   1        675.61        657.20        33.11 o                         
  14   4   1       1042.41       1082.61        32.71 o                         
  16   4   1       1232.32       1268.54        29.85 o                         
  18   4   1       2328.06       2395.04        30.70 o                         
  20   4   1        334.69        349.41        30.81 o                         
 -21   5   1        938.01        901.24        32.61 o                         
 -19   5   1        429.26        424.94        28.02 o                         
 -17   5   1          6.61         15.57        23.56 o                         
 -15   5   1          6.42         25.03        30.78 o                         
 -13   5   1      12382.73      13353.20       147.64 o                         
 -11   5   1       2468.53       2457.16        41.52 o                         
  -9   5   1        835.20        854.47        27.73 o                         
  -7   5   1       3006.28       2987.69        38.64 o                         
  -5   5   1       1287.09       1409.30        34.12 o                         
  -3   5   1       1504.85       1358.12        38.13 o                         
  -1   5   1      54987.32      61872.36       205.09 o                         
   1   5   1       5928.53       5599.08        60.92 o                         
   3   5   1       1084.01        756.55        31.56 o                         
   5   5   1       1549.00       1651.57        38.20 o                         
   7   5   1         10.74          8.34        25.15 o                         
   9   5   1       1830.30       1893.49        32.37 o                         
  11   5   1      14499.93      15403.07       166.38 o                         
  13   5   1       4782.95       5018.93        43.49 o                         
  15   5   1       2622.88       2758.90        35.84 o                         
  17   5   1         14.88         64.42        23.41 o                         
  19   5   1        252.94        168.46        38.77 o                         
  21   5   1        472.43        317.78        37.21 o                         
 -20   6   1        840.32        820.28        44.41 o                         
 -18   6   1        708.65        703.12        32.08 o                         
 -16   6   1          8.03         16.48        21.97 o                         
 -14   6   1        769.85        782.64        29.29 o                         
 -12   6   1       1280.68       1196.07        33.93 o                         
 -10   6   1        101.92        129.96        31.35 o                         
  -8   6   1         91.64         99.52        27.48 o                         
  -6   6   1       1084.75        927.17        30.45 o                         
  -4   6   1        227.96        175.93        27.37 o                         
  -2   6   1       5460.62       5390.00        57.71 o                         
   0   6   1      10252.19       9888.23        70.95 o                         
   2   6   1       1868.28       1702.02        40.93 o                         
   4   6   1          1.53          3.88        24.86 o                         
   6   6   1       5492.53       5518.65        64.94 o                         
   8   6   1         13.08         16.87        31.60 o                         
  10   6   1        521.14        556.34        36.12 o                         
  12   6   1       1772.60       1806.96        55.48 o                         
  14   6   1       2895.05       2934.84        36.60 o                         
  16   6   1          8.53         32.58        25.34 o                         
  18   6   1         47.42         55.78        33.82 o                         
  20   6   1        141.18        140.56        33.91 o                         
 -19   7   1       1496.50       1439.03        44.22 o                         
 -17   7   1        948.76        936.06        44.24 o                         
 -15   7   1        146.02        136.41        30.48 o                         
 -13   7   1          2.18         26.90        30.40 o                         
 -11   7   1       4349.10       4396.30        47.45 o                         
  -9   7   1        381.96        421.15        31.46 o                         
  -7   7   1       2270.18       2337.27        40.32 o                         
  -5   7   1        773.26        763.42        40.56 o                         
  -3   7   1       5378.55       5422.47        54.03 o                         
  -1   7   1       1086.51       1043.48        37.68 o                         
   1   7   1       8621.29       8163.29        75.11 o                         
   3   7   1       3356.31       3319.68        41.53 o                         
   5   7   1        935.09       1013.98        42.49 o                         
   7   7   1          2.91         33.75        35.31 o                         
   9   7   1       2166.82       2310.29        43.49 o                         
  11   7   1        668.50        664.10        35.14 o                         
  13   7   1        225.38        257.85        29.46 o                         
  15   7   1        125.75        200.73        34.21 o                         
  17   7   1       1229.52       1165.53        42.77 o                         
 -18   8   1       1468.81       1227.39        81.07 o                         
 -16   8   1        120.28         96.83        39.53 o                         
 -14   8   1        410.64        443.42        33.48 o                         
 -12   8   1         47.53         37.27        31.42 o                         
 -10   8   1         29.24         62.01        34.19 o                         
  -8   8   1         50.74         14.89        27.91 o                         
  -6   8   1       3240.98       3382.91        44.72 o                         
  -4   8   1       6822.46       7264.33        55.92 o                         
  -2   8   1        721.78        794.57        41.34 o                         
   0   8   1        989.18       1028.62        40.45 o                         
   2   8   1        827.32        840.83        40.54 o                         
   4   8   1        163.30        184.39        31.65 o                         
   6   8   1        499.21        551.23        35.80 o                         
   8   8   1       3139.40       3308.07        64.11 o                         
  10   8   1          0.39         18.82        34.48 o                         
  12   8   1        349.08        348.53        34.40 o                         
  14   8   1        134.70        179.47        43.12 o                         
  16   8   1        633.15        736.48        39.58 o                         
 -15   9   1        142.76        102.78        48.43 o                         
 -13   9   1          6.32         19.05        38.80 o                         
 -11   9   1         29.42         26.61        36.66 o                         
  -9   9   1        626.78        609.88        33.45 o                         
  -7   9   1        746.80        735.00        32.61 o                         
  -5   9   1       7494.45       7816.81        59.80 o                         
  -3   9   1        168.35        177.45        30.15 o                         
  -1   9   1        196.97        185.80        36.40 o                         
   1   9   1          4.24         -0.61        35.20 o                         
   3   9   1       3618.02       3938.87        49.08 o                         
   5   9   1        332.80        378.85        37.21 o                         
   7   9   1       5207.32       5413.45       212.21 o                         
   9   9   1        133.01        126.59        39.88 o                         
  11   9   1          6.14        -38.64        38.64 o                         
  13   9   1        231.10        318.25        50.16 o                         
  15   9   1       1991.04       1871.79       170.94 o                         
 -12  10   1       1521.48       1619.95        67.28 o                         
 -10  10   1         34.59         22.58        43.54 o                         
  -8  10   1        607.08        621.51        40.87 o                         
  -6  10   1        168.74        160.19        29.95 o                         
  -4  10   1          1.61          4.02        27.87 o                         
  -2  10   1        103.82         92.37        27.85 o                         
   0  10   1       5491.44       5691.47       102.66 o                         
   2  10   1        288.70        302.19        27.47 o                         
   4  10   1        420.13        447.93        72.44 o                         
   6  10   1          2.07         40.99        47.93 o                         
   8  10   1        471.94        499.23        58.88 o                         
  10  10   1         19.78         33.52        42.74 o                         
  12  10   1        166.69        148.61        49.99 o                         
  -9  11   1         41.69         62.59        42.34 o                         
  -7  11   1          5.49         14.05        46.67 o                         
  -5  11   1        248.54        246.49        41.13 o                         
  -3  11   1       1403.18       1299.27        39.30 o                         
  -1  11   1          1.63        -15.79        40.92 o                         
   1  11   1       5273.18       5665.90       120.62 o                         
   3  11   1        106.08         75.98        49.47 o                         
   5  11   1        231.43        259.48        60.79 o                         
   7  11   1        158.33        144.15        44.08 o                         
   9  11   1        296.47        300.63        61.28 o                         
  -4  12   1        910.44        658.95        50.31 o                         
  -2  12   1         36.44         27.69        37.61 o                         
   0  12   1         34.56         35.36        34.21 o                         
   2  12   1        429.67        320.83        69.00 o                         
 -24   0   2         25.76         15.66        48.29 o                         
 -22   0   2      13902.58      13584.37       333.83 o                         
 -20   0   2        555.30        522.07        29.68 o                         
 -18   0   2         47.40         90.50        28.46 o                         
 -16   0   2          7.58        -37.18        37.18 o                         
 -14   0   2      17501.34      17915.95        73.39 o                         
 -12   0   2       1943.41       1930.53        61.37 o                         
 -10   0   2      29411.13      27881.27       226.78 o                         
  -8   0   2        263.72        263.11        40.21 o                         
  -6   0   2         39.05         56.89        37.18 o                         
  -4   0   2        338.47        289.36        42.88 o                         
   0   0   2        234.09        244.24        54.49 o                         
   2   0   2      24616.64      22872.82       201.50 o                         
   4   0   2       7596.95       6673.82       153.05 o                         
   6   0   2        856.17        966.68        49.00 o                         
   8   0   2       2134.88       2401.03        63.42 o                         
  10   0   2      18739.39      17948.62       104.89 o                         
  12   0   2        319.75        331.36        45.86 o                         
  14   0   2      40566.95      44477.85       214.63 o                         
  16   0   2        804.22        764.83        76.77 o                         
  18   0   2         17.65         22.79        29.94 o                         
  20   0   2        635.96        627.35        76.69 o                         
  22   0   2       1395.46       1080.06       109.29 o                         
 -23   1   2       1097.99       1150.88        73.50 o                         
 -21   1   2       1687.02       1713.51        41.41 o                         
 -19   1   2          4.92          0.78        21.51 o                         
 -17   1   2       1263.11       1284.02        35.31 o                         
 -15   1   2       8586.42       9103.76        43.70 o                         
 -13   1   2         24.46         32.45        20.74 o                         
 -11   1   2      14341.78      14520.66       125.55 o                         
  -9   1   2       9115.12       8329.70        81.09 o                         
  -7   1   2       1087.98       1045.95        29.87 o                         
  -5   1   2       2341.14       2012.05        32.48 o                         
  -3   1   2      26481.90      24839.95       109.25 o                         
  -1   1   2      30738.41      28880.73       254.26 o                         
   1   1   2      29523.47      26442.37       206.88 o                         
   3   1   2      35922.77      34686.07       156.64 o                         
   5   1   2        772.11        810.94        34.24 o                         
   7   1   2       1621.47       1812.98        32.92 o                         
   9   1   2      10970.42       9988.03        82.84 o                         
  11   1   2       5425.68       5531.49        55.64 o                         
  13   1   2       1732.39       1662.89        59.12 o                         
  15   1   2      10166.46      11316.70       151.95 o                         
  17   1   2        581.22        563.79        32.32 o                         
  19   1   2        132.51         71.99        26.24 o                         
  21   1   2        895.79        874.24        30.26 o                         
 -24   2   2       2321.43       2008.52        59.20 o                         
 -22   2   2        319.89        372.40        38.96 o                         
 -20   2   2       2728.68       2772.96        70.39 o                         
 -18   2   2         42.85         48.64        24.30 o                         
 -16   2   2       8192.92       8780.15        63.38 o                         
 -14   2   2        542.37        542.76        22.05 o                         
 -12   2   2         30.51         42.03        23.58 o                         
 -10   2   2       1482.67       1456.98        29.41 o                         
  -8   2   2      45880.61      48023.55       585.08 o                         
  -6   2   2        582.18        490.03        32.23 o                         
  -2   2   2        504.53        430.44        39.89 o                         
   0   2   2       6462.05       5950.43       100.39 o                         
   2   2   2       3676.17       3196.18        62.00 o                         
   4   2   2      49918.99      52237.54       386.44 o                         
   6   2   2        616.75        553.05        30.77 o                         
   8   2   2      39083.93      40292.36       283.46 o                         
  10   2   2         74.92        109.12        24.06 o                         
  12   2   2       1974.23       1830.57        39.83 o                         
  14   2   2        642.68        696.71        26.72 o                         
  16   2   2      12059.81      12912.41        70.44 o                         
  18   2   2          8.02         -3.90        25.60 o                         
  20   2   2       1959.98       2116.26        64.74 o                         
  22   2   2         56.13         42.47        25.12 o                         
 -23   3   2        322.12        298.65        26.33 o                         
 -21   3   2        819.18        924.21        31.22 o                         
 -19   3   2       2119.30       2257.89        51.57 o                         
 -17   3   2       2987.60       3035.87        34.45 o                         
 -15   3   2       4573.37       4651.16        46.19 o                         
 -13   3   2        533.43        481.39        22.01 o                         
 -11   3   2         16.12         15.67        21.77 o                         
  -9   3   2         79.58         43.66        25.50 o                         
  -7   3   2      14551.32      14103.93        86.66 o                         
  -5   3   2      62194.10      70374.45       647.37 o                         
  -3   3   2      22818.63      21351.24       113.07 o                         
  -1   3   2         44.43         26.90        40.33 o                         
   1   3   2        525.20        451.69        50.30 o                         
   3   3   2        680.46        638.98        37.36 o                         
   5   3   2      15646.58      14581.44        87.48 o                         
   7   3   2      26404.36      26793.14       146.22 o                         
   9   3   2       4139.58       3647.07        45.29 o                         
  11   3   2          9.12          6.53        21.33 o                         
  13   3   2        378.74        417.06        33.95 o                         
  15   3   2       2950.91       3274.68        61.31 o                         
  17   3   2       3355.42       3450.81        40.02 o                         
  19   3   2       2976.80       2775.22        67.95 o                         
  21   3   2        592.33        559.85        35.88 o                         
 -22   4   2       3531.27       3753.19        94.31 o                         
 -20   4   2         53.63         23.10        25.36 o                         
 -18   4   2       2102.72       2153.89        28.01 o                         
 -16   4   2       1598.01       1668.01        44.00 o                         
 -14   4   2       9710.81      10305.01       145.17 o                         
 -12   4   2       2315.33       2150.12        30.64 o                         
 -10   4   2       6259.24       6033.50        78.60 o                         
  -8   4   2         72.08        106.17        20.56 o                         
  -6   4   2      15116.79      14119.69       110.84 o                         
  -4   4   2       1095.30       1009.01        33.27 o                         
  -2   4   2      29776.76      30021.72       130.95 o                         
   0   4   2       1767.06       1621.24        41.83 o                         
   2   4   2       4210.58       3345.48        58.06 o                         
   4   4   2       3971.22       3920.57        51.53 o                         
   6   4   2       6412.49       5703.37        68.03 o                         
   8   4   2        789.94        806.72        27.78 o                         
  10   4   2      11179.26      11127.58       104.82 o                         
  12   4   2        613.28        656.68        30.61 o                         
  14   4   2      11667.48      12999.76       142.46 o                         
  16   4   2         90.77         68.46        22.72 o                         
  18   4   2       2566.03       2493.34        36.05 o                         
  20   4   2         22.06         35.00        34.53 o                         
 -21   5   2        598.87        547.93        28.68 o                         
 -19   5   2        499.57        486.58        25.05 o                         
 -17   5   2         30.28         58.90        27.45 o                         
 -15   5   2        651.80        719.01        30.27 o                         
 -13   5   2       7172.30       7580.88        45.58 o                         
 -11   5   2       4794.14       4877.54       129.04 o                         
  -9   5   2        271.21        288.17        24.89 o                         
  -7   5   2       4968.13       4919.32        45.94 o                         
  -5   5   2         99.74        104.68        26.93 o                         
  -3   5   2        550.57        554.33        33.07 o                         
  -1   5   2      29462.91      30682.82       144.22 o                         
   1   5   2       7896.20       7317.84        80.35 o                         
   3   5   2        320.56        348.50        33.45 o                         
   5   5   2       2448.48       2081.42        47.42 o                         
   7   5   2        205.23        212.57        26.91 o                         
   9   5   2        280.18        288.52        24.74 o                         
  11   5   2       6355.44       6658.45        62.45 o                         
  13   5   2      11378.73      12161.29        95.05 o                         
  15   5   2        741.95        784.68        28.30 o                         
  17   5   2        123.81        136.01        29.75 o                         
  19   5   2        530.09        569.16        31.14 o                         
 -20   6   2       1938.06       1829.44        74.61 o                         
 -18   6   2        652.14        645.22        27.71 o                         
 -16   6   2       1229.57       1240.84        26.06 o                         
 -14   6   2        589.69        658.62        27.75 o                         
 -12   6   2       3947.21       4205.97        41.88 o                         
 -10   6   2        480.45        529.26        30.49 o                         
  -8   6   2      10033.59      10118.95        57.93 o                         
  -6   6   2       1668.45       1705.74        31.40 o                         
  -4   6   2      10162.39      10320.76        79.89 o                         
  -2   6   2       1480.89       1392.24        40.17 o                         
   0   6   2      32908.25      34795.29       276.98 o                         
   2   6   2        122.37        123.78        28.75 o                         
   4   6   2       6816.16       6655.11        65.21 o                         
   6   6   2        331.54        336.15        38.12 o                         
   8   6   2        849.64        924.31        39.93 o                         
  10   6   2        142.84        229.56        34.27 o                         
  12   6   2      14767.69      15819.92        99.38 o                         
  14   6   2        437.96        439.99        27.29 o                         
  16   6   2       1133.94       1122.48        31.45 o                         
  18   6   2        209.94        200.45        34.56 o                         
 -19   7   2       4120.62       3943.34       189.16 o                         
 -17   7   2         13.50        -20.81        33.29 o                         
 -15   7   2         11.07         75.04        50.08 o                         
 -13   7   2       2234.82       2144.06        67.41 o                         
 -11   7   2         49.97         61.31        27.11 o                         
  -9   7   2         52.54         39.03        25.78 o                         
  -7   7   2       6182.69       6297.44        48.62 o                         
  -5   7   2       3901.41       4128.92        46.64 o                         
  -3   7   2       2750.27       2696.08        44.76 o                         
  -1   7   2       1627.88       1514.74        40.08 o                         
   1   7   2       1832.99       1750.31        43.31 o                         
   3   7   2        151.66        181.57        43.57 o                         
   5   7   2        832.54        944.20        58.22 o                         
   7   7   2       4870.64       5196.34       129.78 o                         
   9   7   2        159.32        187.39        41.42 o                         
  11   7   2       1170.98       1294.65        43.18 o                         
  13   7   2        485.99        460.43        38.06 o                         
  15   7   2         99.38         98.49        30.33 o                         
  17   7   2        412.67        311.26        60.34 o                         
 -18   8   2       3967.47       3556.55       130.39 o                         
 -16   8   2          5.24         25.37        37.81 o                         
 -14   8   2       1023.19       1019.32        32.99 o                         
 -12   8   2        170.13        189.82        31.21 o                         
 -10   8   2        810.78        765.17        33.81 o                         
  -8   8   2        153.73        149.91        29.62 o                         
  -6   8   2      14465.81      15632.54        90.94 o                         
  -4   8   2       1752.70       1905.96        34.11 o                         
  -2   8   2       2221.08       2413.54        48.14 o                         
   0   8   2       3130.25       3167.74        49.67 o                         
   2   8   2         70.71         92.60        29.84 o                         
   4   8   2        540.92        620.82        50.90 o                         
   6   8   2      10229.15      11117.92        82.74 o                         
   8   8   2        194.04        194.09        42.49 o                         
  10   8   2       2385.20       2517.29        51.31 o                         
  12   8   2        256.73        292.79        60.89 o                         
  14   8   2        754.57        818.29        46.57 o                         
  16   8   2        131.37        135.93        41.04 o                         
 -15   9   2        145.76        130.69        38.35 o                         
 -13   9   2        956.51        940.72        42.12 o                         
 -11   9   2        359.36        396.90        32.37 o                         
  -9   9   2        375.52        385.74        31.72 o                         
  -7   9   2       1609.41       1595.97        38.06 o                         
  -5   9   2         28.41         53.40        31.78 o                         
  -3   9   2       1025.79       1060.88        36.56 o                         
  -1   9   2        938.39       1004.34        37.32 o                         
   1   9   2         14.38         15.35        28.35 o                         
   3   9   2        561.20        566.52        44.69 o                         
   5   9   2        911.76        974.93        68.49 o                         
   7   9   2        437.01        402.28        42.57 o                         
   9   9   2         66.50         62.74        39.95 o                         
  11   9   2        740.48        805.35        50.95 o                         
  13   9   2       1446.20       1486.73        56.67 o                         
 -14  10   2         89.13         31.25        36.33 o                         
 -12  10   2       1360.75       1340.88        43.22 o                         
 -10  10   2        163.09        147.85        40.92 o                         
  -8  10   2       1081.39       1100.45        36.47 o                         
  -6  10   2        142.19        139.52        31.04 o                         
  -4  10   2       1016.92       1079.66        32.91 o                         
  -2  10   2        120.59         97.15        33.77 o                         
   0  10   2       6058.74       6298.03       108.90 o                         
   2  10   2         96.15        112.02        48.97 o                         
   4  10   2       2322.17       2298.05       111.66 o                         
   6  10   2        442.27        449.00        42.78 o                         
   8  10   2        174.85        202.47        44.44 o                         
  10  10   2         60.38         26.68        50.37 o                         
  12  10   2       2336.00       1795.43        55.33 o                         
  -9  11   2        358.67        281.04        43.01 o                         
  -7  11   2        577.82        608.52        44.49 o                         
  -5  11   2        678.75        684.17        41.34 o                         
  -3  11   2        373.61        377.10        38.76 o                         
  -1  11   2         16.06         -1.40        38.47 o                         
   1  11   2        626.35        598.88        44.21 o                         
   3  11   2        334.34        365.55        62.16 o                         
   5  11   2          2.79         26.52        49.16 o                         
   7  11   2        499.37        518.20        61.80 o                         
   9  11   2        255.58        149.30        49.80 o                         
  -4  12   2         38.01         74.74        35.59 o                         
  -2  12   2        648.18        573.00        37.10 o                         
   0  12   2        421.47        434.32        48.44 o                         
   2  12   2       1328.24        901.90        53.24 o                         
 -23   1   3       2725.40       2808.13        64.42 o                         
 -21   1   3       1371.96       1435.21        38.48 o                         
 -19   1   3        187.84        159.25        24.91 o                         
 -17   1   3       1824.95       1803.83        28.24 o                         
 -15   1   3       3988.41       3852.13        32.08 o                         
 -13   1   3       1593.83       1557.20        23.93 o                         
 -11   1   3       7593.91       6366.74        60.03 o                         
  -9   1   3       1222.52        959.56        25.31 o                         
  -7   1   3      11514.72      10550.74        59.58 o                         
  -5   1   3      12674.60      11212.09        94.00 o                         
  -3   1   3      50412.76      51546.93       397.96 o                         
  -1   1   3      14430.39      12227.07       101.29 o                         
   1   1   3        565.46        438.01        43.76 o                         
   3   1   3        126.07         47.96        38.43 o                         
   5   1   3        147.63         81.64        27.18 o                         
   7   1   3      11539.66      10785.80        95.55 o                         
   9   1   3       1585.55       1478.38        32.70 o                         
  11   1   3       4911.82       4832.03        76.33 o                         
  13   1   3      15052.98      16097.67       170.11 o                         
  15   1   3        818.27        809.12        29.36 o                         
  17   1   3         80.01         73.31        25.78 o                         
  19   1   3        352.12        335.85        22.24 o                         
  21   1   3        213.93        213.81        30.28 o                         
 -24   2   3        865.55        791.03        41.42 o                         
 -22   2   3        338.14        337.51        28.54 o                         
 -20   2   3        623.90        644.63        22.21 o                         
 -18   2   3        649.21        686.96        23.20 o                         
 -16   2   3       1108.17       1138.82        36.37 o                         
 -14   2   3       2306.01       2280.30        27.99 o                         
 -12   2   3       7229.00       7107.32        52.48 o                         
 -10   2   3        832.56        741.98        22.96 o                         
  -8   2   3         96.54         33.95        19.41 o                         
  -6   2   3       9478.70       9763.89        52.79 o                         
  -4   2   3       1493.08       1472.46        35.12 o                         
  -2   2   3      11273.55      10254.33       104.26 o                         
   0   2   3      16050.33      14285.25       187.25 o                         
   2   2   3       2315.49       2072.94        53.43 o                         
   4   2   3       3101.32       2821.18        56.95 o                         
   6   2   3       4502.45       4499.21        51.57 o                         
   8   2   3        531.75        492.40        34.12 o                         
  10   2   3       1472.80       1413.49        33.83 o                         
  12   2   3        517.02        498.22        28.17 o                         
  14   2   3       1079.08       1012.61        38.48 o                         
  16   2   3        285.83        265.97        25.26 o                         
  18   2   3          8.31        -14.24        23.76 o                         
  20   2   3        241.62        259.70        32.04 o                         
 -23   3   3        505.82        465.05        25.46 o                         
 -21   3   3        421.48        339.20        23.66 o                         
 -19   3   3         13.40         31.27        23.90 o                         
 -17   3   3       7235.03       7695.32        90.21 o                         
 -15   3   3       1658.10       1764.32        28.44 o                         
 -13   3   3         12.42         54.16        25.04 o                         
 -11   3   3       1586.18       1576.40        25.44 o                         
  -9   3   3        537.89        557.30        24.68 o                         
  -7   3   3      14187.70      14180.79        87.65 o                         
  -3   3   3       2136.59       1722.97        48.16 o                         
  -1   3   3       8195.26       8004.59        76.94 o                         
   1   3   3        117.71        117.13        44.67 o                         
   3   3   3       3530.27       3346.07        52.63 o                         
   5   3   3      15574.00      15565.82       173.88 o                         
   7   3   3      48503.87      51099.92       290.12 o                         
   9   3   3        359.86        336.15        22.68 o                         
  11   3   3         74.12         51.89        20.50 o                         
  13   3   3        693.35        781.50        31.95 o                         
  15   3   3       2292.95       2476.12        36.08 o                         
  17   3   3       1955.85       2002.46        45.16 o                         
  19   3   3       1903.10       2002.70        38.26 o                         
  21   3   3         28.91         -9.76        37.11 o                         
 -22   4   3        411.92        386.44        26.51 o                         
 -20   4   3        491.48        433.90        24.94 o                         
 -18   4   3       3333.40       3303.29        30.86 o                         
 -16   4   3        568.22        610.09        23.06 o                         
 -14   4   3        945.65        937.12        31.11 o                         
 -12   4   3         80.52         60.87        25.34 o                         
 -10   4   3          4.92         20.54        22.19 o                         
  -8   4   3        273.23        258.38        24.09 o                         
  -6   4   3       3220.82       2722.04        34.46 o                         
  -4   4   3       8806.87       8325.78        76.17 o                         
  -2   4   3       5950.04       5750.13        62.19 o                         
   0   4   3          1.74         -1.57        31.81 o                         
   2   4   3        433.78        413.15        37.49 o                         
   4   4   3         35.46         -0.32        31.19 o                         
   6   4   3       2931.38       2828.92        38.57 o                         
   8   4   3       5324.28       5077.81        64.71 o                         
  10   4   3         87.37        126.90        23.69 o                         
  12   4   3       1091.29       1135.70        33.99 o                         
  14   4   3        262.37        333.02        29.88 o                         
  16   4   3         20.78         29.37        25.57 o                         
  18   4   3         12.65         18.96        23.70 o                         
  20   4   3       1012.87        944.09        43.18 o                         
 -21   5   3       1301.36       1302.17        37.02 o                         
 -19   5   3         10.89         28.99        23.38 o                         
 -17   5   3        241.83        276.58        23.18 o                         
 -15   5   3       2104.62       2062.79        32.39 o                         
 -13   5   3       2516.37       2484.75        40.87 o                         
 -11   5   3       8070.13       7637.32        53.59 o                         
  -9   5   3       3675.45       3680.81        40.33 o                         
  -7   5   3      12834.04      13064.98        63.79 o                         
  -5   5   3        383.11        378.48        30.29 o                         
  -3   5   3       1152.80        935.10        35.22 o                         
  -1   5   3       2330.90       2066.25        46.67 o                         
   1   5   3      21005.69      20607.87       115.85 o                         
   3   5   3        297.12        253.44        47.36 o                         
   5   5   3        851.38        704.53        41.19 o                         
   7   5   3       2896.84       2893.70        46.54 o                         
   9   5   3       2645.68       2746.76        40.12 o                         
  11   5   3       1106.96       1053.10        34.21 o                         
  13   5   3      26434.08      28934.07       295.56 o                         
  15   5   3        323.64        300.45        28.56 o                         
  17   5   3        231.81        253.52        24.38 o                         
  19   5   3         98.05         87.86        34.05 o                         
 -20   6   3        467.93        487.30        28.51 o                         
 -18   6   3        242.86        268.47        27.75 o                         
 -16   6   3        294.00        292.00        28.58 o                         
 -14   6   3        826.59        842.43        28.18 o                         
 -12   6   3       2600.31       2709.64        43.51 o                         
 -10   6   3       2089.19       2145.35        36.61 o                         
  -8   6   3        374.52        415.68        23.91 o                         
  -6   6   3        579.61        622.50        30.81 o                         
  -4   6   3        177.67        204.56        33.11 o                         
  -2   6   3          9.65         29.21        26.67 o                         
   0   6   3       1925.87       1817.53        45.49 o                         
   2   6   3       1082.28        946.12        50.58 o                         
   4   6   3         36.06         83.32        32.30 o                         
   6   6   3       1613.15       1429.02        39.70 o                         
   8   6   3        118.08         71.92        37.37 o                         
  10   6   3        217.66        210.85        31.17 o                         
  12   6   3        813.05        939.46        32.63 o                         
  14   6   3       2122.88       2175.36        42.59 o                         
  16   6   3         17.59         16.19        23.23 o                         
  18   6   3        375.41        330.11        32.56 o                         
 -19   7   3        325.06        327.63        31.31 o                         
 -17   7   3        702.57        638.40        32.71 o                         
 -15   7   3         96.11         78.66        25.98 o                         
 -13   7   3        508.11        505.14        30.37 o                         
 -11   7   3        371.13        430.01        30.40 o                         
  -9   7   3        644.39        705.47        32.71 o                         
  -7   7   3        683.82        685.14        32.07 o                         
  -5   7   3       6994.30       7853.30        71.81 o                         
  -3   7   3         82.36         94.85        26.14 o                         
  -1   7   3       3751.85       3592.24        50.07 o                         
   1   7   3       1487.53       1494.03        38.05 o                         
   3   7   3       1620.01       1718.88        62.79 o                         
   5   7   3        701.27        667.89        47.29 o                         
   7   7   3       5288.10       5634.06        60.81 o                         
   9   7   3        463.84        546.11        48.63 o                         
  11   7   3       2915.76       2914.79        55.52 o                         
  13   7   3        331.43        317.65        31.97 o                         
  15   7   3       1157.55       1215.27        43.05 o                         
  17   7   3          3.32         -7.23        31.29 o                         
 -18   8   3         98.69         41.77        30.43 o                         
 -16   8   3        166.00        163.86        30.61 o                         
 -14   8   3         28.57         37.37        25.57 o                         
 -12   8   3       1103.41       1119.46        32.13 o                         
 -10   8   3          2.24         11.34        28.36 o                         
  -8   8   3       2202.30       2274.83        46.48 o                         
  -6   8   3       1973.32       2127.41        41.06 o                         
  -4   8   3       2973.49       3207.40        40.20 o                         
  -2   8   3        616.57        664.24        40.74 o                         
   0   8   3        987.15       1075.94        45.97 o                         
   2   8   3       1497.04       1623.76        97.81 o                         
   4   8   3       2303.45       2364.19        61.69 o                         
   6   8   3       5395.91       5587.94        66.02 o                         
   8   8   3        250.84        256.05        42.64 o                         
  10   8   3        517.45        547.24       119.85 o                         
  12   8   3          7.59         36.14        33.67 o                         
  14   8   3        349.78        307.18        72.19 o                         
  16   8   3        113.98         95.39        37.80 o                         
 -17   9   3         41.96         41.36        31.95 o                         
 -15   9   3       2410.92       2448.58        39.22 o                         
 -13   9   3        604.03        599.54        31.54 o                         
 -11   9   3         44.77         41.26        27.25 o                         
  -9   9   3         71.27         77.49        27.79 o                         
  -7   9   3       6940.01       7056.92        66.10 o                         
  -5   9   3        418.52        423.41        28.66 o                         
  -3   9   3       8593.38       9063.24        68.76 o                         
  -1   9   3        287.33        292.70        34.16 o                         
   1   9   3       1143.53       1123.62        57.16 o                         
   3   9   3          1.67        -24.01        40.42 o                         
   5   9   3       2626.38       2808.21       112.34 o                         
   7   9   3        763.20        880.49        52.31 o                         
   9   9   3       2590.23       2509.01       113.58 o                         
  11   9   3         73.81         43.68        60.14 o                         
  13   9   3         27.23         44.17        42.21 o                         
 -14  10   3       1169.85       1170.21        52.92 o                         
 -12  10   3          6.71         13.78        39.78 o                         
 -10  10   3         85.70        120.35        37.42 o                         
  -8  10   3       1597.60       1566.79        39.61 o                         
  -6  10   3          8.50         10.52        26.87 o                         
  -4  10   3          7.84         39.30        29.80 o                         
  -2  10   3        507.68        550.37        32.62 o                         
   0  10   3        370.36        359.83        35.81 o                         
   2  10   3         20.18         31.31        39.52 o                         
   4  10   3        838.37        907.88        95.08 o                         
   6  10   3          4.90         26.79        39.62 o                         
   8  10   3        361.89        399.11        44.82 o                         
  10  10   3        143.88        135.14        42.94 o                         
 -11  11   3          0.52         18.96        30.63 o                         
  -9  11   3       1314.02       1225.11        37.63 o                         
  -7  11   3         20.70          9.43        29.63 o                         
  -5  11   3        179.44        169.10        31.27 o                         
  -3  11   3        125.65        141.94        34.56 o                         
  -1  11   3       3797.77       3785.50        85.16 o                         
   1  11   3          6.89         21.33        42.70 o                         
   3  11   3       1408.96       1480.71        68.45 o                         
   5  11   3        176.42        184.91        61.78 o                         
   7  11   3         36.89         12.90        49.36 o                         
  -4  12   3        565.44        418.24        43.41 o                         
  -2  12   3         96.09         68.95        34.41 o                         
   0  12   3          4.23         50.13        57.15 o                         
 -24   0   4       3352.91       3308.14       132.16 o                         
 -22   0   4        306.74        307.34        39.59 o                         
 -20   0   4       1677.89       1693.68        55.16 o                         
 -18   0   4        483.95        467.44        32.69 o                         
 -16   0   4        219.60        259.31        59.99 o                         
 -14   0   4        436.45        389.67        27.27 o                         
 -12   0   4      50617.17      53069.96       589.38 o                         
 -10   0   4         77.21         32.68        29.85 o                         
  -8   0   4      55885.81      60386.38       262.81 o                         
  -6   0   4        101.16        104.51        29.48 o                         
  -4   0   4      18687.77      17029.42       139.65 o                         
  -2   0   4          1.26        -17.27        60.97 o                         
   2   0   4         43.99         57.00        51.89 o                         
   4   0   4      62679.83      63710.16       650.46 o                         
   6   0   4       1051.48       1054.28        41.11 o                         
   8   0   4       2074.50       2665.26        53.04 o                         
  10   0   4        258.26        252.06        37.63 o                         
  12   0   4      60229.16      67444.20       585.14 o                         
  14   0   4         57.87         43.50        41.32 o                         
  16   0   4        964.02       1066.31        45.31 o                         
  18   0   4        285.80        251.84        30.97 o                         
  20   0   4        165.65        114.79        48.84 o                         
 -25   1   4       1879.66       1491.43        66.73 o                         
 -23   1   4        229.52        262.55        28.71 o                         
 -21   1   4        156.23        187.76        30.13 o                         
 -19   1   4       5244.25       5507.44        73.06 o                         
 -17   1   4         20.18         19.53        25.72 o                         
 -15   1   4         55.33         71.18        20.33 o                         
 -13   1   4       8387.71       7817.57        76.04 o                         
 -11   1   4       2078.27       1652.08        26.11 o                         
  -9   1   4       6764.90       6354.32        37.90 o                         
  -7   1   4      49577.07      51214.31       207.99 o                         
  -5   1   4       1309.05       1146.21        26.33 o                         
  -3   1   4      16961.54      14959.95        76.24 o                         
  -1   1   4        846.18        635.45        36.80 o                         
   1   1   4       8318.84       6914.60        72.39 o                         
   3   1   4       4187.60       3633.15        51.36 o                         
   5   1   4       3340.52       2714.56        43.40 o                         
   7   1   4       8351.07       8426.85        56.21 o                         
   9   1   4        102.83        178.04        33.19 o                         
  11   1   4       9520.92       9483.04       133.28 o                         
  13   1   4       7975.24       8257.21        49.91 o                         
  15   1   4       1570.95       1532.27        50.78 o                         
  17   1   4        216.78        239.32        26.29 o                         
  19   1   4        232.25        254.77        30.80 o                         
  21   1   4         48.48         -9.06        27.94 o                         
 -24   2   4        325.13        354.49        41.73 o                         
 -22   2   4        146.50         85.58        24.09 o                         
 -20   2   4         10.01         -0.52        23.49 o                         
 -18   2   4      12394.47      13457.43       121.74 o                         
 -16   2   4       1408.50       1494.24        27.39 o                         
 -14   2   4       6364.91       6046.08        84.44 o                         
 -12   2   4       1652.75       1589.32        27.14 o                         
 -10   2   4      11294.57      11194.17        55.51 o                         
  -8   2   4        411.73        368.73        20.95 o                         
  -4   2   4       2314.89       1974.19        37.66 o                         
  -2   2   4       5213.13       5087.51        54.57 o                         
   0   2   4         15.66         31.24        34.60 o                         
   2   2   4        151.49        217.43        33.16 o                         
   4   2   4       4169.84       4096.63        51.06 o                         
   6   2   4      55992.41      59039.79       960.32 o                         
   8   2   4        190.42        133.27        26.50 o                         
  10   2   4      17983.26      18175.21       186.14 o                         
  12   2   4         36.09         22.52        28.94 o                         
  14   2   4       1511.65       1690.10        44.73 o                         
  16   2   4        700.95        751.86        25.02 o                         
  18   2   4       6045.27       6126.83        91.30 o                         
  20   2   4        209.84        224.47        30.45 o                         
 -23   3   4        423.96        436.90        35.06 o                         
 -21   3   4        529.19        481.02        30.57 o                         
 -19   3   4       2350.01       2462.87        34.72 o                         
 -17   3   4        856.55        932.33        39.19 o                         
 -15   3   4        749.76        774.06        37.50 o                         
 -13   3   4       2122.06       2105.82        26.36 o                         
 -11   3   4       1057.26       1070.38        22.46 o                         
  -9   3   4       1391.22       1296.01        24.18 o                         
  -7   3   4      33909.04      35701.09       195.48 o                         
  -5   3   4      16241.56      15722.34        70.90 o                         
  -3   3   4      11258.08       9857.47        71.24 o                         
  -1   3   4       1254.64       1108.94        39.89 o                         
   1   3   4       1852.39       1990.90        61.90 o                         
   3   3   4       1761.18       1903.94        39.17 o                         
   5   3   4      13372.77      12890.53       107.07 o                         
   7   3   4      18147.58      17778.09       124.34 o                         
   9   3   4       6796.67       6535.34        53.18 o                         
  11   3   4       7910.47       8493.63        77.51 o                         
  13   3   4         29.78         12.57        27.24 o                         
  15   3   4         34.56         22.48        24.48 o                         
  17   3   4       1416.94       1471.20        50.77 o                         
  19   3   4        780.77        723.08        58.93 o                         
 -22   4   4         27.70         37.99        25.03 o                         
 -20   4   4       1175.26       1135.58        24.47 o                         
 -18   4   4        200.06        220.71        26.39 o                         
 -16   4   4       2153.86       2254.37        28.37 o                         
 -14   4   4        120.15        103.06        25.45 o                         
 -12   4   4      12163.23      12327.72       110.85 o                         
 -10   4   4        985.21       1033.36        26.14 o                         
  -8   4   4      17054.77      17142.89        96.22 o                         
  -6   4   4       1905.44       1652.14        32.00 o                         
  -4   4   4      44073.09      47710.55       283.05 o                         
  -2   4   4         99.08        113.24        27.97 o                         
   0   4   4       6437.90       5323.34        70.55 o                         
   2   4   4       2567.01       2638.96        55.39 o                         
   4   4   4      20728.43      20576.93       164.28 o                         
   6   4   4       2728.27       2756.23        37.59 o                         
   8   4   4      29108.83      29348.72       324.55 o                         
  10   4   4        397.88        415.48        30.40 o                         
  12   4   4       1735.35       1862.90        33.89 o                         
  14   4   4        447.65        445.67        26.43 o                         
  16   4   4       3020.60       3244.14        36.33 o                         
  18   4   4         68.80        127.49        37.44 o                         
  20   4   4       1240.12       1136.56        61.42 o                         
 -23   5   4       2805.50       2550.81       162.93 o                         
 -21   5   4        450.22        491.83        41.82 o                         
 -19   5   4        293.37        356.63        29.07 o                         
 -17   5   4        649.17        648.13        24.43 o                         
 -15   5   4       1045.68       1124.56        30.88 o                         
 -13   5   4         20.46          2.44        21.46 o                         
 -11   5   4       8987.80       8748.20       130.30 o                         
  -9   5   4      10669.21      10743.28        68.91 o                         
  -7   5   4       1869.36       1889.14        32.67 o                         
  -5   5   4          9.13         26.57        24.13 o                         
  -3   5   4       3250.28       2906.33        52.68 o                         
  -1   5   4       2693.82       2638.24        43.90 o                         
   1   5   4      10914.56      10349.84       124.78 o                         
   3   5   4      10840.54      10339.01       127.62 o                         
   5   5   4        244.27        290.65        79.59 o                         
   7   5   4         26.17         42.80        26.59 o                         
   9   5   4        139.34        172.41        30.67 o                         
  11   5   4       6014.28       6257.61        75.23 o                         
  13   5   4       3565.70       3847.97        48.18 o                         
  15   5   4       2417.38       2462.50        44.65 o                         
  17   5   4         11.94         17.37        33.44 o                         
  19   5   4         86.05         83.44        30.83 o                         
 -22   6   4       2347.19       2124.08        61.38 o                         
 -20   6   4         60.44         48.25        29.85 o                         
 -18   6   4       1090.11       1055.28        31.59 o                         
 -16   6   4        249.86        229.80        23.42 o                         
 -14   6   4       4157.49       4188.36        46.37 o                         
 -12   6   4        365.31        366.44        31.04 o                         
 -10   6   4      16799.51      18064.79       144.08 o                         
  -8   6   4         52.14         60.26        22.00 o                         
  -6   6   4       1765.24       1717.51        31.93 o                         
  -4   6   4         19.88         18.40        28.64 o                         
  -2   6   4       6398.67       6308.39        65.36 o                         
   0   6   4        792.63        790.13        39.50 o                         
   2   6   4      13010.02      12849.92        86.21 o                         
   4   6   4        390.54        379.30        55.08 o                         
   6   6   4        909.41       1007.29        54.42 o                         
   8   6   4         14.54         10.62        37.25 o                         
  10   6   4      10191.83      10962.47       122.67 o                         
  12   6   4         44.92         49.21        28.95 o                         
  14   6   4       6726.50       6641.04       132.73 o                         
  16   6   4         18.71         42.50        31.37 o                         
  18   6   4         36.57          0.76        38.31 o                         
 -19   7   4        116.11        104.58        30.42 o                         
 -17   7   4       3802.63       3760.16        40.39 o                         
 -15   7   4       2013.16       2129.52        69.38 o                         
 -13   7   4        808.24        909.78        31.45 o                         
 -11   7   4       2103.11       2221.66        32.07 o                         
  -9   7   4        758.19        775.86        27.58 o                         
  -7   7   4        177.63        159.13        35.07 o                         
  -5   7   4      14215.11      15546.63       110.71 o                         
  -3   7   4       2783.09       2945.37        49.18 o                         
  -1   7   4       3047.05       3087.14        45.53 o                         
   1   7   4       1229.62       1287.73        51.35 o                         
   3   7   4       3909.16       4099.18        79.40 o                         
   5   7   4         50.74        104.35        43.85 o                         
   7   7   4       3547.40       3742.15        52.86 o                         
   9   7   4      10350.03      11434.75       177.75 o                         
  11   7   4         48.43         14.97        39.19 o                         
  13   7   4         73.00         68.45        32.16 o                         
  15   7   4       2260.29       2119.25        86.18 o                         
  17   7   4          5.91         -2.50        32.03 o                         
 -18   8   4        254.57        232.07        33.55 o                         
 -16   8   4       1362.76       1543.13        41.62 o                         
 -14   8   4         12.65         27.32        27.61 o                         
 -12   8   4       1850.09       1813.55        38.78 o                         
 -10   8   4          0.23          9.40        28.11 o                         
  -8   8   4       3307.78       3529.49        41.82 o                         
  -6   8   4       1192.38       1175.30        34.46 o                         
  -4   8   4      15970.86      17141.39       199.28 o                         
  -2   8   4        938.95       1046.85        36.85 o                         
   0   8   4        775.51        840.59        47.56 o                         
   2   8   4        241.93        282.44        61.13 o                         
   4   8   4       2497.96       2693.32        72.26 o                         
   6   8   4          3.03         17.23        36.02 o                         
   8   8   4      10728.47      11138.17        80.06 o                         
  10   8   4         51.34        -48.69        48.69 o                         
  12   8   4        142.37        170.83        48.56 o                         
  14   8   4         12.21        -50.25        50.25 o                         
 -17   9   4         32.08         87.24        31.66 o                         
 -15   9   4       1034.02        961.78        38.24 o                         
 -13   9   4        124.26        103.11        20.46 o                         
 -11   9   4       1090.74       1124.17        28.88 o                         
  -9   9   4       1633.60       1632.16        36.68 o                         
  -7   9   4         71.93         63.95        28.63 o                         
  -5   9   4        118.77        106.00        29.20 o                         
  -3   9   4       1742.15       1860.28        37.55 o                         
  -1   9   4       2080.21       2141.56        41.64 o                         
   1   9   4        439.11        444.37        50.55 o                         
   3   9   4       1718.98       1853.85        50.11 o                         
   5   9   4        262.80        248.59        41.97 o                         
   7   9   4        169.12        204.37        41.48 o                         
   9   9   4        182.06        170.43        49.47 o                         
  11   9   4        448.43        433.39        51.83 o                         
  13   9   4        282.37        221.35       124.18 o                         
 -14  10   4        846.66        799.29        63.70 o                         
 -12  10   4         12.15         16.65        32.56 o                         
 -10  10   4       2446.11       2638.06        43.47 o                         
  -8  10   4          4.77         24.07        27.05 o                         
  -6  10   4        962.45        972.94        31.08 o                         
  -4  10   4         54.40         32.38        23.20 o                         
  -2  10   4        932.55        962.73        33.06 o                         
   0  10   4        191.72        141.31        41.80 o                         
   2  10   4       2213.60       2218.37       135.19 o                         
   4  10   4        216.41        225.75        40.37 o                         
   6  10   4       1462.81       1497.77        56.64 o                         
   8  10   4         61.98         29.83        42.58 o                         
  10  10   4        983.80        918.36        64.31 o                         
 -11  11   4        455.86        400.11        34.25 o                         
  -9  11   4          2.05         24.55        35.40 o                         
  -7  11   4        365.53        349.83        34.54 o                         
  -5  11   4        448.13        458.44        34.74 o                         
  -3  11   4         58.24         54.46        36.83 o                         
  -1  11   4        610.61        646.98        90.29 o                         
   1  11   4        139.46         98.33        61.71 o                         
   3  11   4          8.20         15.40        60.57 o                         
   5  11   4        572.49        452.99        46.76 o                         
   7  11   4        489.97        373.25        61.38 o                         
  -2  12   4         30.77         42.14        47.93 o                         
 -25   1   5        609.74        520.01        39.89 o                         
 -23   1   5          3.50        -18.70        25.38 o                         
 -21   1   5       2940.00       3063.57        57.92 o                         
 -19   1   5        638.47        652.69        24.03 o                         
 -17   1   5        125.91         80.12        24.66 o                         
 -15   1   5       4304.90       3950.70        51.11 o                         
 -13   1   5       3758.46       3390.52        66.38 o                         
 -11   1   5       5114.73       4881.48        45.75 o                         
  -9   1   5      43315.97      45187.13       300.35 o                         
  -7   1   5       6239.66       5380.49        35.20 o                         
  -5   1   5      19621.41      18257.60        95.57 o                         
  -3   1   5      22852.84      20865.53       100.75 o                         
  -1   1   5      22381.08      20719.20       243.84 o                         
   1   1   5        108.66         71.36        37.84 o                         
   3   1   5      29179.56      28849.46       112.55 o                         
   5   1   5       2427.17       2118.91        38.38 o                         
   7   1   5         61.47         48.67        26.38 o                         
   9   1   5       7452.69       7277.58        49.40 o                         
  11   1   5       9891.29      10095.46       117.00 o                         
  13   1   5        383.90        432.20        34.07 o                         
  15   1   5       1170.54       1231.88        30.69 o                         
  17   1   5       1027.42       1021.13        33.37 o                         
  19   1   5         50.55         19.19        29.86 o                         
 -24   2   5        157.34        121.92        33.76 o                         
 -22   2   5       1532.00       1462.54        67.40 o                         
 -20   2   5        150.25        196.25        33.30 o                         
 -18   2   5       2492.61       2555.44        47.34 o                         
 -16   2   5        543.78        590.12        22.99 o                         
 -14   2   5       1403.73       1419.90        24.91 o                         
 -12   2   5       1112.11        999.97        26.37 o                         
 -10   2   5        892.61        764.27        23.73 o                         
  -8   2   5       1649.88       1441.25        25.59 o                         
  -6   2   5      13908.21      13551.90        97.06 o                         
  -4   2   5       1394.11       1289.85        28.71 o                         
  -2   2   5      14816.31      14002.23        80.59 o                         
   0   2   5       4359.15       3965.34        61.12 o                         
   2   2   5        171.70        226.67        37.24 o                         
   4   2   5       4048.64       3446.63        66.22 o                         
   6   2   5         57.76         23.74        29.11 o                         
   8   2   5        353.90        352.80        25.77 o                         
  10   2   5       2045.35       2078.73        33.84 o                         
  12   2   5        254.26        233.55        34.27 o                         
  14   2   5       1525.31       1605.80        36.31 o                         
  16   2   5        573.41        561.46        27.42 o                         
  18   2   5         96.83         53.50        24.52 o                         
  20   2   5        525.78        464.80        43.09 o                         
 -23   3   5        203.46        208.69        30.09 o                         
 -21   3   5         79.20         90.68        21.26 o                         
 -19   3   5       4214.91       4164.83        85.93 o                         
 -17   3   5       3144.60       3312.18        35.32 o                         
 -15   3   5       2838.36       2852.31        37.27 o                         
 -13   3   5       1971.08       1897.81        24.99 o                         
 -11   3   5       3045.82       3123.34        28.10 o                         
  -9   3   5        345.04        344.62        20.28 o                         
  -7   3   5      23337.77      23213.77       146.35 o                         
  -5   3   5       2348.17       1967.58        30.16 o                         
  -3   3   5       7455.06       6046.72        55.76 o                         
  -1   3   5       2902.62       2538.03        45.60 o                         
   1   3   5       2613.43       2546.95        50.61 o                         
   3   3   5       6183.35       5845.72        56.43 o                         
   5   3   5       9340.52       8646.81       124.73 o                         
   7   3   5       7318.79       7046.02        52.72 o                         
   9   3   5      30285.85      31057.32       195.21 o                         
  11   3   5        698.49        691.21        27.65 o                         
  13   3   5       2833.43       2940.56        39.54 o                         
  15   3   5        152.67        122.95        22.90 o                         
  17   3   5       1286.28       1245.45        38.67 o                         
  19   3   5        530.15        529.14        41.56 o                         
 -24   4   5       1742.86       1376.55        31.32 o                         
 -22   4   5         20.63         45.70        24.13 o                         
 -20   4   5        578.29        525.09        22.74 o                         
 -18   4   5          3.23         -4.62        19.93 o                         
 -16   4   5       1772.82       1957.49        27.34 o                         
 -14   4   5       1821.33       1978.01        28.74 o                         
 -12   4   5       1947.21       1876.03        27.06 o                         
 -10   4   5        405.45        406.64        22.36 o                         
  -8   4   5       4375.06       4242.64        43.01 o                         
  -6   4   5        324.77        291.10        23.02 o                         
  -4   4   5        444.90        351.41        31.99 o                         
  -2   4   5       1471.56       1105.10        32.96 o                         
   0   4   5       1563.79       1409.13        70.49 o                         
   2   4   5         15.46         72.33        33.82 o                         
   4   4   5       3804.44       3659.12        57.80 o                         
   6   4   5          3.57          8.56        24.99 o                         
   8   4   5         63.17         60.17        25.62 o                         
  10   4   5        119.62        138.40        29.24 o                         
  12   4   5        108.93         82.80        27.26 o                         
  14   4   5        146.08        120.37        28.28 o                         
  16   4   5        472.86        471.34        28.82 o                         
  18   4   5         25.83         39.44        28.04 o                         
 -23   5   5        252.39        245.44        24.93 o                         
 -21   5   5        412.28        440.02        27.66 o                         
 -19   5   5        737.69        719.09        26.86 o                         
 -17   5   5        295.15        303.50        23.65 o                         
 -15   5   5        102.14         97.83        23.51 o                         
 -13   5   5       1596.87       1696.06        28.21 o                         
 -11   5   5       4083.26       3874.32        31.93 o                         
  -9   5   5      23327.76      24757.36       235.65 o                         
  -7   5   5       1779.79       1703.99        30.46 o                         
  -5   5   5       3169.27       3392.72        39.75 o                         
  -3   5   5       2257.51       2182.84        38.09 o                         
  -1   5   5      15419.13      16200.11       158.66 o                         
   1   5   5       3664.47       3518.20        63.41 o                         
   3   5   5      12289.29      11958.02       260.16 o                         
   5   5   5          9.15         33.87        36.27 o                         
   7   5   5        302.62        266.54        35.37 o                         
   9   5   5        279.95        305.58        31.32 o                         
  11   5   5      13723.94      14815.27       192.56 o                         
  13   5   5       1958.75       2004.51        33.19 o                         
  15   5   5        841.61        857.33        28.87 o                         
  17   5   5        477.89        484.82        31.37 o                         
 -22   6   5         93.62         78.16        26.68 o                         
 -20   6   5        399.33        410.70        29.15 o                         
 -18   6   5        106.18        171.31        27.37 o                         
 -16   6   5        247.04        238.76        26.26 o                         
 -14   6   5        525.01        489.00        28.00 o                         
 -12   6   5       1394.85       1400.91        33.58 o                         
 -10   6   5       1383.87       1560.98        30.59 o                         
  -8   6   5       1443.25       1432.53        25.10 o                         
  -6   6   5       5163.97       5039.83        45.40 o                         
  -4   6   5        794.67        711.34        27.85 o                         
  -2   6   5        384.16        380.57        29.31 o                         
   0   6   5       1201.27       1251.10        46.18 o                         
   2   6   5      12610.11      12555.84        90.13 o                         
   4   6   5       1300.51       1240.00        43.04 o                         
   6   6   5       2075.85       2179.72        61.60 o                         
   8   6   5        237.54        283.83        43.54 o                         
  10   6   5         12.89         28.73        31.11 o                         
  12   6   5       1315.23       1362.50        35.40 o                         
  14   6   5        824.63        704.52        37.49 o                         
  16   6   5        243.78        238.18        37.70 o                         
 -21   7   5        105.00         79.92        30.14 o                         
 -19   7   5       1555.68       1538.11        42.92 o                         
 -17   7   5       1501.92       1508.73        33.93 o                         
 -15   7   5         33.05         54.62        24.20 o                         
 -13   7   5        186.45        186.07        27.01 o                         
 -11   7   5       9801.89      10066.98        48.71 o                         
  -9   7   5        176.26        189.82        26.34 o                         
  -7   7   5       5211.63       5528.34        57.95 o                         
  -5   7   5        145.55        168.83        25.52 o                         
  -3   7   5        136.67        172.17        32.45 o                         
  -1   7   5        807.23        765.58        42.33 o                         
   1   7   5       3347.53       3327.25        61.57 o                         
   3   7   5       3219.59       3591.10       136.44 o                         
   5   7   5       2552.57       2517.35        85.27 o                         
   7   7   5        208.11        202.44        43.04 o                         
   9   7   5       4777.62       5278.80        61.14 o                         
  11   7   5        116.10         54.26        34.93 o                         
  13   7   5        408.94        421.17        32.35 o                         
  15   7   5        175.67        161.08        38.34 o                         
 -18   8   5       1036.44       1002.29        38.00 o                         
 -16   8   5        349.15        326.94        43.37 o                         
 -14   8   5         16.64          8.92        19.65 o                         
 -12   8   5        117.61        157.43        23.04 o                         
 -10   8   5         63.87         67.26        26.74 o                         
  -8   8   5        177.01        158.17        27.51 o                         
  -6   8   5       3270.83       3520.39        39.06 o                         
  -4   8   5       1089.41       1127.57        36.04 o                         
  -2   8   5         81.84         84.31        33.08 o                         
   0   8   5          1.95        -51.52        51.52 o                         
   2   8   5        789.90        810.76        40.22 o                         
   4   8   5         38.49         68.45        41.30 o                         
   6   8   5        820.55        818.73        45.58 o                         
   8   8   5       4728.65       4960.23        55.83 o                         
  10   8   5        118.57        136.39        39.87 o                         
  12   8   5         71.24         38.44        42.98 o                         
  14   8   5        137.33         80.89        50.20 o                         
 -17   9   5        745.89        588.30        37.27 o                         
 -15   9   5        374.61        437.18        35.65 o                         
 -13   9   5        405.56        413.66        29.00 o                         
 -11   9   5         82.11         98.92        24.08 o                         
  -9   9   5       1041.60        996.89        25.90 o                         
  -7   9   5          4.29         30.00        24.30 o                         
  -5   9   5       5309.51       5587.69        60.05 o                         
  -3   9   5       1660.41       1701.97        36.63 o                         
  -1   9   5         18.02         -2.22        35.69 o                         
   1   9   5         14.79          3.64        40.66 o                         
   3   9   5        876.12        984.51        75.17 o                         
   5   9   5        213.12        205.15        49.62 o                         
   7   9   5       7335.77       7510.05       125.64 o                         
   9   9   5        118.10        128.77        50.17 o                         
  11   9   5        269.97        326.45        44.64 o                         
 -14  10   5        122.76        135.87        35.16 o                         
 -12  10   5       1588.46       1606.79        35.91 o                         
 -10  10   5        266.79        247.57        32.32 o                         
  -8  10   5          4.89         22.00        26.77 o                         
  -6  10   5         11.41         13.29        24.67 o                         
  -4  10   5         76.57         79.19        25.75 o                         
  -2  10   5        101.13         92.43        36.89 o                         
   0  10   5       2118.95       2331.91        60.18 o                         
   2  10   5       1277.69       1281.00        54.98 o                         
   4  10   5          7.29         -1.96        48.53 o                         
   6  10   5        204.58        305.54        63.24 o                         
   8  10   5         11.81        157.99        59.84 o                         
  10  10   5          6.80        -21.36        42.31 o                         
 -11  11   5       2852.61       2715.92        87.53 o                         
  -9  11   5         60.55         41.31        33.48 o                         
  -7  11   5        178.56        189.79        33.80 o                         
  -5  11   5         21.39         20.85        34.36 o                         
  -3  11   5        389.68        334.47        41.57 o                         
  -1  11   5        413.52        471.23        63.53 o                         
   1  11   5       2499.18       2517.46        79.33 o                         
   3  11   5         10.35         -3.78        63.50 o                         
   5  11   5        211.09        140.26        50.27 o                         
 -24   0   6        290.05        378.32        52.08 o                         
 -22   0   6       8009.85       8665.14       181.44 o                         
 -20   0   6       1345.31       1504.32        43.92 o                         
 -18   0   6       5419.49       5885.55        60.59 o                         
 -16   0   6         21.85          9.10        33.69 o                         
 -14   0   6       8971.35       8964.85       205.20 o                         
 -12   0   6       1027.12       1014.23        34.97 o                         
 -10   0   6      98153.13     115875.10       588.78 o                         
  -8   0   6       3834.76       3633.16        42.79 o                         
  -6   0   6      17364.83      17125.98       128.84 o                         
  -4   0   6      19795.64      19114.46       276.85 o                         
  -2   0   6       2982.34       2396.72        68.83 o                         
   0   0   6        426.74        388.83        50.89 o                         
   4   0   6        167.18        129.03        35.01 o                         
   6   0   6       4635.97       4443.00        58.66 o                         
   8   0   6         14.44         10.01        31.63 o                         
  10   0   6       8450.11       8364.96       158.53 o                         
  12   0   6        109.28         38.71        52.99 o                         
  14   0   6      16183.77      16899.19        97.19 o                         
  16   0   6       2357.78       2281.57        45.09 o                         
  18   0   6        651.03        702.42        52.72 o                         
  20   0   6        379.60        364.97        67.14 o                         
 -25   1   6        110.83        109.14        31.72 o                         
 -23   1   6        757.77        720.70        24.55 o                         
 -21   1   6        633.24        629.43        39.85 o                         
 -19   1   6        382.43        415.94        29.33 o                         
 -17   1   6       2136.84       2357.96        31.32 o                         
 -15   1   6       7856.08       7688.73        81.37 o                         
 -13   1   6        795.02        800.21        23.25 o                         
 -11   1   6      33791.16      34305.08       259.42 o                         
  -9   1   6       6902.15       6296.32        72.65 o                         
  -7   1   6         11.28         23.27        20.10 o                         
  -5   1   6         18.21         51.89        22.43 o                         
  -3   1   6        143.46         95.75        27.74 o                         
  -1   1   6        199.77        162.52        34.62 o                         
   1   1   6      23218.98      23247.61       124.72 o                         
   3   1   6      39027.46      40592.49       449.67 o                         
   5   1   6        442.86        406.30        25.76 o                         
   7   1   6       3198.56       2859.32        40.21 o                         
   9   1   6       6621.66       6427.62        92.65 o                         
  11   1   6        375.35        326.30        32.29 o                         
  13   1   6       1442.62       1519.03        32.11 o                         
  15   1   6       2696.86       2968.00        35.54 o                         
  17   1   6         10.00          5.84        25.60 o                         
  19   1   6        240.79        237.20        30.98 o                         
 -24   2   6        148.15        138.06        25.58 o                         
 -22   2   6        201.36        192.99        28.75 o                         
 -20   2   6       3497.09       3668.16        50.76 o                         
 -18   2   6        221.28        259.47        28.12 o                         
 -16   2   6       7270.51       7775.22        53.62 o                         
 -14   2   6        119.31         85.21        19.91 o                         
 -12   2   6       6700.74       6186.18        35.14 o                         
 -10   2   6        762.05        701.84        21.64 o                         
  -8   2   6      35036.41      35612.11       267.66 o                         
  -6   2   6        346.30        336.21        22.27 o                         
  -4   2   6      64399.63      68264.39       429.97 o                         
  -2   2   6       2829.26       2701.59        44.20 o                         
   0   2   6      30143.03      29486.08       198.44 o                         
   2   2   6       1825.85       1881.04        44.21 o                         
   4   2   6       9244.62       8514.62        68.08 o                         
   6   2   6        154.25        158.57        26.81 o                         
   8   2   6      53726.31      58244.70       810.01 o                         
  10   2   6        213.16        273.13        32.25 o                         
  12   2   6        347.32        390.75        29.11 o                         
  14   2   6        160.89        178.26        26.72 o                         
  16   2   6        745.69        698.83        36.44 o                         
  18   2   6         26.83         27.10        32.08 o                         
 -25   3   6          4.64         17.51        25.87 o                         
 -23   3   6        177.70        161.23        34.41 o                         
 -21   3   6        378.22        337.37        23.30 o                         
 -19   3   6        493.32        503.29        29.13 o                         
 -17   3   6       3921.51       4191.35        57.08 o                         
 -15   3   6       2872.14       2731.90        29.28 o                         
 -13   3   6         67.11         36.68        20.74 o                         
 -11   3   6       9788.90       9879.43        78.90 o                         
  -9   3   6         55.29         17.95        18.31 o                         
  -7   3   6       7546.25       7288.04        44.86 o                         
  -5   3   6      14180.49      13387.16        67.51 o                         
  -3   3   6       3624.10       3016.27        39.22 o                         
  -1   3   6       1000.26        791.54        32.92 o                         
   1   3   6         40.10         -1.78        29.13 o                         
   3   3   6       1784.21       1634.13        36.16 o                         
   5   3   6       7328.42       7240.74        65.67 o                         
   7   3   6      22624.00      23638.72       163.97 o                         
   9   3   6       8022.95       8598.14        71.15 o                         
  11   3   6        208.51        305.79        28.73 o                         
  13   3   6        494.54        488.62        28.00 o                         
  15   3   6        103.15        113.70        25.84 o                         
  17   3   6        698.89        713.87        33.79 o                         
  19   3   6       3680.30       3549.44       228.73 o                         
 -24   4   6         42.82         52.25        26.86 o                         
 -22   4   6       2393.99       2424.51        48.39 o                         
 -20   4   6        241.42        171.90        24.24 o                         
 -18   4   6       1981.49       1996.77        59.34 o                         
 -16   4   6       1914.88       1924.07        27.70 o                         
 -14   4   6      17042.95      18419.94       123.92 o                         
 -12   4   6        859.17        836.30        27.17 o                         
 -10   4   6      18490.03      18890.18        60.12 o                         
  -8   4   6          4.36         16.82        20.10 o                         
  -6   4   6        421.58        267.66        21.69 o                         
  -4   4   6         10.95         24.58        27.16 o                         
  -2   4   6      10753.73      10210.15        92.88 o                         
   0   4   6         97.96         45.35        38.91 o                         
   2   4   6      15610.11      14516.09        90.40 o                         
   4   4   6         30.76         31.14        28.37 o                         
   6   4   6      11869.22      11830.28       102.17 o                         
   8   4   6         61.05         24.26        30.00 o                         
  10   4   6       9440.49      10268.87        79.58 o                         
  12   4   6         73.34         99.00        26.60 o                         
  14   4   6       2418.16       2484.78        32.81 o                         
  16   4   6        125.25        125.16        27.77 o                         
  18   4   6       2536.93       2688.43        75.80 o                         
 -23   5   6        214.73        173.67        27.14 o                         
 -21   5   6        670.67        664.11        30.03 o                         
 -19   5   6        695.58        800.85        27.34 o                         
 -17   5   6        204.73        264.61        22.44 o                         
 -15   5   6       1062.52       1193.63        22.00 o                         
 -13   5   6       5964.09       6389.43        70.05 o                         
 -11   5   6       5992.54       5749.45        62.61 o                         
  -9   5   6       6671.84       6891.30        43.55 o                         
  -7   5   6       3495.77       3343.20        33.33 o                         
  -5   5   6       5068.14       4840.82        52.19 o                         
  -3   5   6         53.80         68.80        26.76 o                         
  -1   5   6       9761.94       9364.16       182.57 o                         
   1   5   6       7082.81       6773.87        86.64 o                         
   3   5   6       4915.80       4697.70        65.69 o                         
   5   5   6       8628.56       8281.61        69.50 o                         
   7   5   6        265.47        266.67        34.91 o                         
   9   5   6        706.35        768.34        32.55 o                         
  11   5   6       4114.53       4474.86        94.30 o                         
  13   5   6       2951.73       2940.18        35.72 o                         
  15   5   6        244.07        235.17        30.48 o                         
  17   5   6       1169.39       1192.69        46.54 o                         
 -22   6   6        325.21        247.70        27.65 o                         
 -20   6   6       1334.24       1449.81        30.50 o                         
 -18   6   6        164.28        173.54        22.81 o                         
 -16   6   6       2530.17       2567.62        28.73 o                         
 -14   6   6          1.48        -13.27        23.64 o                         
 -12   6   6       5285.09       6000.95        43.02 o                         
 -10   6   6       2540.57       2706.24        32.43 o                         
  -8   6   6      15573.10      15731.61        84.52 o                         
  -6   6   6       3798.97       3700.82        34.59 o                         
  -4   6   6        416.66        381.20        27.89 o                         
  -2   6   6        742.85        774.48        37.00 o                         
   0   6   6      25479.42      26428.98       120.26 o                         
   2   6   6        610.55        562.59        35.73 o                         
   4   6   6      15072.28      16020.79        89.49 o                         
   6   6   6        598.77        650.25        46.22 o                         
   8   6   6        345.77        430.53        51.92 o                         
  10   6   6        404.53        413.73        33.89 o                         
  12   6   6       7979.02       7876.81       144.04 o                         
  14   6   6         74.03         64.86        27.92 o                         
  16   6   6        656.82        706.16        36.85 o                         
 -21   7   6          4.25         55.32        27.47 o                         
 -19   7   6       2894.59       2951.00        41.28 o                         
 -17   7   6         38.73         26.71        25.64 o                         
 -15   7   6        787.48        754.93        23.42 o                         
 -13   7   6       5050.54       5061.55        74.65 o                         
 -11   7   6         78.56         46.74        29.61 o                         
  -9   7   6        181.71        150.09        26.35 o                         
  -7   7   6       6877.72       7272.60        49.02 o                         
  -5   7   6        601.66        681.36        32.29 o                         
  -3   7   6       3170.41       3203.87        46.41 o                         
  -1   7   6       5552.66       5877.44        91.28 o                         
   1   7   6          3.09         24.76        50.47 o                         
   3   7   6         95.50         54.90        53.83 o                         
   5   7   6       1647.36       1860.10        44.89 o                         
   7   7   6       2963.76       3277.43        49.66 o                         
   9   7   6       1263.77       1160.89        40.74 o                         
  11   7   6        733.53        831.09       127.04 o                         
  13   7   6          2.26         36.29        43.02 o                         
  15   7   6         42.24          2.44        40.31 o                         
 -18   8   6       2133.72       1980.57        97.42 o                         
 -16   8   6         64.33         61.31        22.93 o                         
 -14   8   6       3803.64       4025.86        82.42 o                         
 -12   8   6         92.98         56.48        21.95 o                         
 -10   8   6        804.12        761.57        27.19 o                         
  -8   8   6        427.18        434.70        26.52 o                         
  -6   8   6       8363.86       8778.06       113.30 o                         
  -4   8   6        246.51        263.91        31.83 o                         
  -2   8   6       2356.00       2524.46        48.69 o                         
   0   8   6         41.82         12.89        42.19 o                         
   2   8   6        105.43        148.10        42.77 o                         
   4   8   6        174.30        169.01        41.72 o                         
   6   8   6      10765.78      11183.31       200.77 o                         
   8   8   6        734.40        722.16        43.77 o                         
  10   8   6       2411.34       2401.54        51.94 o                         
  12   8   6        329.37        338.96        50.80 o                         
  14   8   6         10.96         64.76        48.70 o                         
 -17   9   6          2.49        -17.88        34.32 o                         
 -15   9   6        137.59        160.36        35.07 o                         
 -13   9   6       1058.04       1104.18        28.79 o                         
 -11   9   6        260.87        251.79        22.65 o                         
  -9   9   6       1740.01       1725.82        32.20 o                         
  -7   9   6        549.53        578.94        26.56 o                         
  -5   9   6         53.14         31.73        26.28 o                         
  -3   9   6        557.96        517.44        31.02 o                         
  -1   9   6        443.81        518.97        50.99 o                         
   1   9   6        607.62        685.55        52.34 o                         
   3   9   6        551.72        588.13        51.68 o                         
   5   9   6       1409.95       1608.99       126.41 o                         
   7   9   6        260.30        228.99        61.27 o                         
   9   9   6         10.32         31.02        49.81 o                         
  11   9   6        706.04        568.86        53.39 o                         
 -14  10   6        113.59         93.04        29.78 o                         
 -12  10   6       1943.24       2031.58        62.12 o                         
 -10  10   6         37.44         49.34        34.21 o                         
  -8  10   6       2367.49       2333.41        44.70 o                         
  -6  10   6          0.33          3.78        27.23 o                         
  -4  10   6        103.04        114.66        29.17 o                         
  -2  10   6        104.37        116.87        40.75 o                         
   0  10   6       2961.91       3144.51       108.59 o                         
   2  10   6         76.74         51.83        40.07 o                         
   4  10   6       3758.99       4157.44        83.35 o                         
   6  10   6        293.74        301.33        43.99 o                         
   8  10   6        426.36        427.48        44.81 o                         
 -11  11   6         74.71         60.24        33.74 o                         
  -9  11   6          2.26        -11.95        28.79 o                         
  -7  11   6        700.51        691.74        34.28 o                         
  -5  11   6       1927.74       1888.10        40.75 o                         
  -3  11   6        350.50        351.10        62.72 o                         
  -1  11   6          3.17         22.55        60.89 o                         
   1  11   6        129.58        110.85        50.73 o                         
   3  11   6        285.43        258.90        45.35 o                         
   5  11   6        139.23        115.53        49.28 o                         
 -25   1   7        186.72        177.08        35.40 o                         
 -23   1   7       1169.53       1027.82        38.76 o                         
 -21   1   7        190.52        177.60        20.93 o                         
 -19   1   7        904.72        989.12        26.07 o                         
 -17   1   7       5919.65       6411.09        50.39 o                         
 -15   1   7       1272.29       1204.24        22.36 o                         
 -13   1   7       2340.41       2347.19        24.20 o                         
 -11   1   7      23102.39      22137.08       120.20 o                         
  -9   1   7         25.45         49.45        19.77 o                         
  -7   1   7        482.25        370.35        19.84 o                         
  -5   1   7       7760.08       6778.91        44.51 o                         
  -3   1   7        931.75        910.68        29.96 o                         
  -1   1   7       9291.76       8583.58       103.30 o                         
   1   1   7      40042.06      42090.16       220.39 o                         
   3   1   7       9148.68       8892.40        78.13 o                         
   5   1   7        696.89        604.20        29.68 o                         
   7   1   7       2693.69       2348.09        37.85 o                         
   9   1   7        150.79        139.68        24.00 o                         
  11   1   7       2359.84       2477.40        40.44 o                         
  13   1   7       5018.09       5605.61        64.51 o                         
  15   1   7        287.46        358.47        37.81 o                         
  17   1   7        437.16        482.88        39.07 o                         
  19   1   7        219.50        197.56        28.59 o                         
 -24   2   7       1090.86       1097.94        64.51 o                         
 -22   2   7        146.38        173.95        22.51 o                         
 -20   2   7          1.21          3.82        23.84 o                         
 -18   2   7       1453.14       1489.90        26.35 o                         
 -16   2   7       2263.76       2301.57        34.14 o                         
 -14   2   7       4319.86       4466.30        35.55 o                         
 -12   2   7       5630.80       5449.91        38.03 o                         
 -10   2   7       3769.19       3766.09        32.86 o                         
  -8   2   7         99.49        108.29        16.87 o                         
  -6   2   7       4599.97       4218.26        33.95 o                         
  -4   2   7       6818.89       6400.24        47.01 o                         
  -2   2   7       4420.51       4213.38        46.69 o                         
   0   2   7      11460.37      11542.75       119.28 o                         
   2   2   7        263.89        416.91        30.50 o                         
   4   2   7         56.30         87.71        25.55 o                         
   6   2   7        955.79       1154.14        34.48 o                         
   8   2   7        498.35        485.11        26.24 o                         
  10   2   7         12.97         45.46        28.56 o                         
  12   2   7        975.56        966.64        30.82 o                         
  14   2   7          1.74          6.55        25.82 o                         
  16   2   7        126.96        136.75        29.95 o                         
  18   2   7        246.41        255.66        38.60 o                         
 -25   3   7        684.65        526.03        26.25 o                         
 -23   3   7        290.46        331.97        31.95 o                         
 -21   3   7         92.40        128.78        22.29 o                         
 -19   3   7         61.31         74.62        21.78 o                         
 -17   3   7       4893.79       5328.83        44.38 o                         
 -15   3   7       2422.25       2495.24        28.64 o                         
 -13   3   7      11480.50      12483.83       138.50 o                         
 -11   3   7       3896.67       3748.35        31.63 o                         
  -9   3   7       7650.84       7640.36        51.32 o                         
  -7   3   7       6420.22       6369.86        52.27 o                         
  -5   3   7      28166.30      27512.45       196.72 o                         
  -3   3   7         27.11         52.18        23.71 o                         
  -1   3   7       1026.79        614.76        31.69 o                         
   1   3   7       2148.95       2014.79        42.07 o                         
   3   3   7        863.38       1012.44        34.89 o                         
   5   3   7       4399.00       4583.08        47.16 o                         
   7   3   7      43357.81      45858.25       463.96 o                         
   9   3   7       1911.23       2041.47        38.27 o                         
  11   3   7        467.11        467.61        29.19 o                         
  13   3   7        210.04        233.91        26.59 o                         
  15   3   7         24.28         24.25        23.93 o                         
  17   3   7       1053.59       1096.60        40.09 o                         
 -24   4   7        367.25        326.73        29.15 o                         
 -22   4   7        726.91        742.13        50.28 o                         
 -20   4   7        398.07        373.93        22.16 o                         
 -18   4   7       2605.59       2625.17        27.76 o                         
 -16   4   7        516.88        517.59        22.24 o                         
 -14   4   7         39.80         46.04        23.28 o                         
 -12   4   7       1522.40       1465.06        27.14 o                         
 -10   4   7       4510.81       4411.94        44.27 o                         
  -8   4   7       2533.26       2284.92        26.90 o                         
  -6   4   7      11938.71      11379.67        80.09 o                         
  -4   4   7        888.68        740.31        30.30 o                         
  -2   4   7        222.59        223.36        30.45 o                         
   0   4   7       4658.65       4598.46        59.79 o                         
   2   4   7       2221.72       2224.12        43.74 o                         
   4   4   7       1667.23       1498.92        45.98 o                         
   6   4   7       3858.70       3779.91        44.56 o                         
   8   4   7       5136.33       5364.01        45.12 o                         
  10   4   7        149.72        122.61        24.45 o                         
  12   4   7         13.33         17.83        25.84 o                         
  14   4   7         91.01        116.12        22.21 o                         
  16   4   7       1392.37       1535.34        56.68 o                         
  18   4   7        361.65        289.91        32.84 o                         
 -23   5   7       1046.42        900.58        31.12 o                         
 -21   5   7       1213.29       1114.61        52.98 o                         
 -19   5   7        241.64        278.26        21.00 o                         
 -17   5   7        156.49        194.43        20.26 o                         
 -15   5   7       2672.13       2763.32        32.96 o                         
 -13   5   7         32.46          6.68        26.45 o                         
 -11   5   7      13437.20      13319.61        52.06 o                         
  -9   5   7       3538.83       3442.96        35.45 o                         
  -7   5   7        734.02        652.55        23.08 o                         
  -5   5   7       3171.93       3109.13        41.02 o                         
  -3   5   7        676.53        636.15        29.75 o                         
  -1   5   7       1084.71        996.99        44.53 o                         
   1   5   7      24067.87      24905.07       113.67 o                         
   3   5   7       3161.99       3029.23       124.89 o                         
   5   5   7       5872.89       6220.79        68.04 o                         
   7   5   7        454.06        520.15        37.80 o                         
   9   5   7       2312.54       2437.41        36.29 o                         
  11   5   7        441.16        462.49        31.87 o                         
  13   5   7       4126.40       4358.46        62.31 o                         
  15   5   7        324.42        298.15        28.39 o                         
  17   5   7       2637.20       2230.43       165.61 o                         
 -22   6   7         74.24         -1.23        38.42 o                         
 -20   6   7         21.97         14.50        28.10 o                         
 -18   6   7         13.53         -7.25        21.37 o                         
 -16   6   7        201.44        200.60        24.68 o                         
 -14   6   7        111.50        142.24        27.06 o                         
 -12   6   7       2388.73       2518.59        29.55 o                         
 -10   6   7       4992.83       5199.16        50.02 o                         
  -8   6   7        127.78        159.65        24.90 o                         
  -6   6   7        255.08        343.05        23.35 o                         
  -4   6   7         49.39         72.85        23.81 o                         
  -2   6   7        198.00        151.74        38.76 o                         
   0   6   7       2979.40       2861.17        48.67 o                         
   2   6   7       1218.85       1184.09        61.44 o                         
   4   6   7        738.91        731.59        42.46 o                         
   6   6   7        486.35        556.33        51.88 o                         
   8   6   7          0.82         32.56        50.39 o                         
  10   6   7         53.55         58.16        35.14 o                         
  12   6   7        112.01        125.44        28.03 o                         
  14   6   7        738.46        729.10        39.98 o                         
  16   6   7        247.55        204.76        33.29 o                         
 -21   7   7        936.39        905.81        55.84 o                         
 -19   7   7        429.17        452.12        33.75 o                         
 -17   7   7       1535.60       1533.75        58.07 o                         
 -15   7   7        369.85        391.23        28.78 o                         
 -13   7   7       2630.17       2630.91        35.19 o                         
 -11   7   7         77.29         79.50        22.88 o                         
  -9   7   7        255.42        305.95        26.39 o                         
  -7   7   7       2153.45       2337.66        37.29 o                         
  -5   7   7        702.15        773.76        34.78 o                         
  -3   7   7         48.42         51.86        39.23 o                         
  -1   7   7       3052.05       3299.13       212.69 o                         
   1   7   7        652.89        702.74        79.63 o                         
   3   7   7       4382.79       4431.11        55.92 o                         
   5   7   7        205.46        199.69        55.57 o                         
   7   7   7       4511.70       4768.13        55.46 o                         
   9   7   7        491.11        532.73        42.70 o                         
  11   7   7        703.14        663.36        57.77 o                         
  13   7   7        969.80        802.54        48.29 o                         
  15   7   7        350.88        229.07        68.58 o                         
 -18   8   7          0.66          3.51        28.18 o                         
 -16   8   7        120.48         97.42        21.39 o                         
 -14   8   7        301.69        328.87        24.98 o                         
 -12   8   7        243.99        264.08        22.50 o                         
 -10   8   7         79.30        104.42        24.67 o                         
  -8   8   7        806.67        854.25        24.57 o                         
  -6   8   7        363.86        382.77        30.80 o                         
  -4   8   7        488.08        563.58        32.44 o                         
  -2   8   7       1239.68       1435.78        57.26 o                         
   0   8   7          1.56         47.92        35.97 o                         
   2   8   7       1268.88       1359.41        54.96 o                         
   4   8   7        649.90        657.42        43.04 o                         
   6   8   7       1266.45       1276.85       115.98 o                         
   8   8   7       1411.72       1629.91        87.20 o                         
  10   8   7        621.83        650.86        45.59 o                         
  12   8   7         68.62         26.86        69.30 o                         
 -17   9   7         17.29         -6.51        29.67 o                         
 -15   9   7       4142.40       3981.03        81.33 o                         
 -13   9   7        189.12        197.36        21.04 o                         
 -11   9   7        204.49        218.51        26.35 o                         
  -9   9   7        108.13         72.10        27.97 o                         
  -7   9   7       1034.40       1024.46        31.23 o                         
  -5   9   7        983.83       1014.96        27.09 o                         
  -3   9   7       6157.13       6342.27        65.93 o                         
  -1   9   7        195.85        215.32        49.94 o                         
   1   9   7        230.19        272.54        50.70 o                         
   3   9   7        107.73         84.58        42.11 o                         
   5   9   7       1120.84       1270.21        46.78 o                         
   7   9   7         90.75        -10.43        51.07 o                         
   9   9   7       2646.20       2708.76       106.58 o                         
  11   9   7        119.09        -61.01        61.01 o                         
 -14  10   7        549.14        502.67        33.78 o                         
 -12  10   7          1.03         12.23        29.86 o                         
 -10  10   7       1770.04       1923.14        43.75 o                         
  -8  10   7         19.26         13.73        26.66 o                         
  -6  10   7        619.30        611.15        27.66 o                         
  -4  10   7        960.76        936.37        38.76 o                         
  -2  10   7        288.94        329.62        41.46 o                         
   0  10   7         32.77         36.31        35.53 o                         
   2  10   7         56.51          5.26        49.07 o                         
   4  10   7       2247.08       2072.84        60.87 o                         
   6  10   7         18.53          0.81        49.92 o                         
   8  10   7        123.51        -10.50        43.18 o                         
 -11  11   7         56.74         85.53        47.78 o                         
  -9  11   7       1380.63       1351.52        39.88 o                         
  -7  11   7         35.18         18.09        32.41 o                         
  -5  11   7        358.00        332.43        40.22 o                         
  -3  11   7        101.73        121.96        61.11 o                         
  -1  11   7       1289.89       1294.63        56.82 o                         
   1  11   7         13.83        -61.50        61.50 o                         
   3  11   7       4562.59       4782.75       336.51 o                         
 -26   0   8       1131.68        923.83        38.99 o                         
 -24   0   8       4298.55       4496.45        77.25 o                         
 -22   0   8         45.54          9.92        27.52 o                         
 -20   0   8        286.63        319.48        29.39 o                         
 -18   0   8       2909.84       2978.04        71.22 o                         
 -16   0   8       8706.88       9461.05       125.24 o                         
 -14   0   8        637.02        571.97        24.15 o                         
 -12   0   8      31407.56      32012.51       501.29 o                         
 -10   0   8        229.95        252.65        23.75 o                         
  -8   0   8       4677.10       3027.34        36.55 o                         
  -6   0   8         31.42          9.94        30.07 o                         
  -4   0   8      11552.94      10777.48       141.49 o                         
  -2   0   8        196.67        173.73        42.24 o                         
   0   0   8      46961.34      49338.67       195.06 o                         
   2   0   8         50.65        114.23        40.73 o                         
   4   0   8      95171.73     109796.68       844.72 o                         
   6   0   8         41.91         69.54        37.25 o                         
   8   0   8       5232.03       5325.85        61.77 o                         
  10   0   8        432.25        478.48        39.50 o                         
  12   0   8      13644.47      14155.06       169.97 o                         
  14   0   8        176.50        209.31        51.10 o                         
  16   0   8      13000.01      13007.17       484.36 o                         
  18   0   8        188.00         94.58        61.36 o                         
 -25   1   8       1228.97       1282.04        42.36 o                         
 -23   1   8         50.42         46.84        23.59 o                         
 -21   1   8        575.89        679.08        27.20 o                         
 -19   1   8       8737.53       8997.71       127.76 o                         
 -17   1   8         32.92         17.17        24.75 o                         
 -15   1   8       5210.75       5230.69        68.93 o                         
 -13   1   8      11431.85      11228.84        78.45 o                         
 -11   1   8        819.53        950.22        21.24 o                         
  -9   1   8        376.03        283.18        19.98 o                         
  -7   1   8      13175.23      12384.88       124.93 o                         
  -5   1   8         20.60          9.45        27.59 o                         
  -3   1   8      10805.99      10532.55        60.36 o                         
  -1   1   8      29446.18      29894.66       172.62 o                         
   1   1   8       8092.21       7767.92        83.77 o                         
   3   1   8       4743.08       4449.73        53.88 o                         
   5   1   8      10760.15       9899.04        61.12 o                         
   7   1   8        435.64        493.39        24.67 o                         
   9   1   8        285.28        298.99        35.41 o                         
  11   1   8       2255.45       2488.79        33.98 o                         
  13   1   8       1122.20       1179.67        32.52 o                         
  15   1   8       3145.30       3033.02        36.37 o                         
  17   1   8       2524.78       2712.35        74.39 o                         
 -24   2   8        797.62        819.36        28.88 o                         
 -22   2   8       1235.30       1276.59        25.19 o                         
 -20   2   8         81.34         75.56        21.60 o                         
 -18   2   8      10082.87      10624.50       120.15 o                         
 -16   2   8        149.71        176.63        22.21 o                         
 -14   2   8      24575.02      25186.14       121.47 o                         
 -12   2   8        102.45        131.16        18.44 o                         
 -10   2   8        306.13        328.53        20.19 o                         
  -8   2   8        558.75        628.62        22.32 o                         
  -6   2   8      40663.85      41209.74       435.67 o                         
  -4   2   8       3499.96       3393.58        39.17 o                         
  -2   2   8      24307.06      22965.45        87.88 o                         
   0   2   8         63.65         85.54        31.33 o                         
   2   2   8       1296.22       1239.76        35.93 o                         
   4   2   8        187.30        154.38        33.37 o                         
   6   2   8      33178.50      34278.29       347.22 o                         
   8   2   8       1590.35       1648.89        53.80 o                         
  10   2   8       4910.13       5372.24       104.98 o                         
  12   2   8        484.51        487.38        30.63 o                         
  14   2   8        413.32        460.58        58.35 o                         
  16   2   8        677.27        638.66        37.41 o                         
  18   2   8       5550.07       5564.14       135.64 o                         
 -25   3   8         73.02         69.35        27.89 o                         
 -23   3   8        485.56        556.33        28.84 o                         
 -21   3   8        487.92        490.37        20.54 o                         
 -19   3   8       2495.12       2613.48        26.36 o                         
 -17   3   8       2478.31       2720.17        27.90 o                         
 -15   3   8       4807.46       5326.95       108.91 o                         
 -13   3   8       2056.77       2169.28        27.31 o                         
 -11   3   8        167.35        185.66        21.41 o                         
  -9   3   8        157.71        151.80        19.81 o                         
  -7   3   8       1312.93       1043.57        26.55 o                         
  -5   3   8       3474.01       3248.60        36.52 o                         
  -3   3   8      27686.23      27715.53       363.05 o                         
  -1   3   8      10500.70      10588.77        63.69 o                         
   1   3   8        463.14        366.12        31.18 o                         
   3   3   8        357.95        261.95        30.13 o                         
   5   3   8       3312.76       3169.74        53.75 o                         
   7   3   8       3558.59       3859.01        72.09 o                         
   9   3   8       4868.65       5113.21        64.93 o                         
  11   3   8       3567.29       3709.07        39.35 o                         
  13   3   8        173.94        216.83        30.94 o                         
  15   3   8        102.14        144.08        25.59 o                         
  17   3   8       1375.39       1322.93        63.28 o                         
 -24   4   8       1994.96       1840.09        76.85 o                         
 -22   4   8          0.71         13.09        24.35 o                         
 -20   4   8       1704.86       1689.57        38.46 o                         
 -18   4   8         17.30          6.98        21.92 o                         
 -16   4   8       3775.34       4187.94        59.88 o                         
 -14   4   8        788.74        849.70        24.15 o                         
 -12   4   8      11158.88      11393.37       102.37 o                         
 -10   4   8       1055.60        951.25        25.59 o                         
  -8   4   8       6535.07       6114.71        39.03 o                         
  -6   4   8         39.33        418.96       175.80 o                         
  -4   4   8      23143.09      24209.51       190.86 o                         
  -2   4   8       1730.44       1760.41        35.27 o                         
   0   4   8      12417.63      11308.19       122.69 o                         
   2   4   8       1418.25       1441.05        34.05 o                         
   4   4   8      22755.37      23497.80       342.02 o                         
   6   4   8        316.86        314.24        37.58 o                         
   8   4   8       6494.97       7056.79        54.21 o                         
  10   4   8       1050.76       1058.60        29.41 o                         
  12   4   8        795.94        832.45        30.68 o                         
  14   4   8        263.96        222.80        26.00 o                         
  16   4   8       4348.89       4386.80       112.04 o                         
 -23   5   8       2263.06       2002.09       122.82 o                         
 -21   5   8        302.09        241.39        21.21 o                         
 -19   5   8         10.10          9.57        21.51 o                         
 -17   5   8       1596.39       1629.98        29.38 o                         
 -15   5   8        622.78        611.62        24.28 o                         
 -13   5   8         15.36          4.69        23.17 o                         
 -11   5   8      12205.58      13071.28       131.99 o                         
  -9   5   8       1626.87       1661.05        26.81 o                         
  -7   5   8         39.06         25.18        19.17 o                         
  -5   5   8       3820.34       3631.24        37.98 o                         
  -3   5   8        263.95        190.96        30.80 o                         
  -1   5   8        612.38        727.16        47.37 o                         
   1   5   8      15981.13      15972.99       475.49 o                         
   3   5   8      11561.85      11643.11       194.21 o                         
   5   5   8        944.02       1021.62        59.56 o                         
   7   5   8          6.71         -3.79        28.72 o                         
   9   5   8        121.65        141.30        35.50 o                         
  11   5   8        176.61        209.79        28.18 o                         
  13   5   8       1577.03       1585.30        36.02 o                         
  15   5   8       5293.58       5373.56       181.20 o                         
 -22   6   8       1992.50       1851.98       110.72 o                         
 -20   6   8        179.21        122.63        32.27 o                         
 -18   6   8       3633.03       3770.54       112.63 o                         
 -16   6   8        186.43        180.59        23.08 o                         
 -14   6   8       4517.82       4526.89        42.93 o                         
 -12   6   8         93.11        101.51        27.56 o                         
 -10   6   8       8697.93       9217.09        52.98 o                         
  -8   6   8         88.98         81.05        25.96 o                         
  -6   6   8        334.89        319.08        28.87 o                         
  -4   6   8        110.72         96.47        31.26 o                         
  -2   6   8       7691.58       7844.15        74.25 o                         
   0   6   8         76.16        107.94        40.55 o                         
   2   6   8      18434.15      19955.79       275.08 o                         
   4   6   8        531.51        592.14        40.61 o                         
   6   6   8        546.78        714.20        73.16 o                         
   8   6   8       1734.06       1902.83       137.44 o                         
  10   6   8       2219.47       2300.53        41.35 o                         
  12   6   8        289.54        316.91        33.10 o                         
  14   6   8       6020.86       5765.78       115.53 o                         
 -21   7   8          2.88          1.99        29.78 o                         
 -19   7   8         48.43         63.45        26.69 o                         
 -17   7   8       4867.80       5097.63        97.30 o                         
 -15   7   8       2827.51       2951.69        56.94 o                         
 -13   7   8         50.16         66.76        24.96 o                         
 -11   7   8        478.34        507.72        30.43 o                         
  -9   7   8        321.33        336.87        30.07 o                         
  -7   7   8        273.23        269.73        28.90 o                         
  -5   7   8       8384.25       9094.76        65.68 o                         
  -3   7   8       3389.47       3482.21        59.28 o                         
  -1   7   8        212.29        186.21        44.94 o                         
   1   7   8       1777.67       1878.91        79.92 o                         
   3   7   8        699.84        784.57        54.11 o                         
   5   7   8         18.30         48.40        35.79 o                         
   7   7   8       5760.63       6232.51       208.69 o                         
   9   7   8       1434.68       1452.25        86.16 o                         
  11   7   8         53.80        109.70        79.46 o                         
  13   7   8        916.85        908.96        64.34 o                         
 -18   8   8          9.27          8.37        25.65 o                         
 -16   8   8       3096.75       3174.64       143.25 o                         
 -14   8   8        423.63        433.22        28.90 o                         
 -12   8   8       1852.31       1909.71        32.80 o                         
 -10   8   8        550.00        541.15        22.80 o                         
  -8   8   8        370.90        397.38        26.15 o                         
  -6   8   8        830.94        855.30        29.75 o                         
  -4   8   8      12997.52      13806.39       146.02 o                         
  -2   8   8         17.69         41.23        42.32 o                         
   0   8   8       3819.89       4299.00       130.51 o                         
   2   8   8         55.32         63.04        50.24 o                         
   4   8   8       1692.84       1832.28        55.08 o                         
   6   8   8        573.49        572.17        72.69 o                         
   8   8   8       4303.64       4296.05       207.43 o                         
  10   8   8         59.74        127.06        43.24 o                         
  12   8   8        232.54        183.86        61.32 o                         
 -17   9   8          3.19          6.20        34.00 o                         
 -15   9   8        189.06        217.88        28.87 o                         
 -13   9   8         14.66         10.96        23.28 o                         
 -11   9   8       3399.30       3365.82        48.25 o                         
  -9   9   8       1464.32       1501.64        28.34 o                         
  -7   9   8         32.66         64.20        25.07 o                         
  -5   9   8         71.53         67.57        33.86 o                         
  -3   9   8        114.84         96.00        42.25 o                         
  -1   9   8        471.84        538.88        71.83 o                         
   1   9   8       2314.21       2383.69        59.20 o                         
   3   9   8       2371.41       2419.43        52.25 o                         
   5   9   8          7.50         42.50        55.93 o                         
   7   9   8         34.96         62.24        77.15 o                         
   9   9   8        236.81        250.72       121.02 o                         
 -14  10   8        430.99        407.02        33.16 o                         
 -12  10   8        115.38        150.72        32.21 o                         
 -10  10   8       2462.48       2496.60        54.60 o                         
  -8  10   8        365.43        358.81        29.34 o                         
  -6  10   8        562.35        520.44        28.50 o                         
  -4  10   8        505.35        441.56        43.32 o                         
  -2  10   8        512.76        466.03        50.86 o                         
   0  10   8        236.16        212.79        59.38 o                         
   2  10   8       2803.10       3021.71       155.67 o                         
   4  10   8        204.56        166.00        96.32 o                         
   6  10   8        903.27        905.42        94.14 o                         
  -9  11   8        198.71        197.38        32.03 o                         
  -7  11   8        541.67        490.65        35.34 o                         
  -5  11   8          5.47        -34.96        34.96 o                         
  -3  11   8        171.20        151.37        50.15 o                         
  -1  11   8        283.13        278.12        62.19 o                         
   1  11   8          2.02         39.50        79.54 o                         
   3  11   8        104.13        121.03        43.11 o                         
 -25   1   9        219.94        259.19        30.23 o                         
 -23   1   9        319.54        353.04        21.78 o                         
 -21   1   9       7771.32       8359.40       164.66 o                         
 -19   1   9        138.27        134.88        20.76 o                         
 -17   1   9         10.51         27.69        20.40 o                         
 -15   1   9       9303.64       9259.25        64.61 o                         
 -13   1   9        137.20        105.44        18.07 o                         
 -11   1   9       1009.37       1031.05        20.04 o                         
  -9   1   9      21502.89      21237.61       116.03 o                         
  -7   1   9        142.13         24.66        23.76 o                         
  -5   1   9       1233.52       1447.28        30.46 o                         
  -3   1   9      29114.58      30432.31       192.25 o                         
  -1   1   9      12639.37      12625.53        81.08 o                         
   1   1   9        635.93        587.10        29.92 o                         
   3   1   9      28840.88      29301.06       247.51 o                         
   5   1   9       2104.51       2155.37        37.85 o                         
   7   1   9        818.59        736.84        28.89 o                         
   9   1   9       1059.46       1133.73        30.61 o                         
  11   1   9       1299.70       1333.86        36.35 o                         
  13   1   9       1002.97       1063.12        49.57 o                         
  15   1   9       4632.02       4693.13       239.76 o                         
  17   1   9        957.16        868.60        35.88 o                         
 -26   2   9        173.05        105.25        26.92 o                         
 -24   2   9         97.43        106.06        28.20 o                         
 -22   2   9       1564.46       1579.76        23.80 o                         
 -20   2   9          0.70         52.18        27.53 o                         
 -18   2   9        149.18        177.47        21.22 o                         
 -16   2   9       1034.52       1144.01        38.71 o                         
 -14   2   9       1151.25       1171.54        24.38 o                         
 -12   2   9        783.65        691.39        18.67 o                         
 -10   2   9       6713.11       6462.02        39.61 o                         
  -8   2   9          0.85        -22.50        24.11 o                         
  -6   2   9       5393.37       5023.72        71.28 o                         
  -4   2   9       4783.81       4952.04        45.68 o                         
  -2   2   9          2.82        143.17        79.73 o                         
   0   2   9       2796.74       2862.83        42.49 o                         
   2   2   9       2958.88       2685.61        38.49 o                         
   4   2   9       2237.21       2063.97        32.78 o                         
   6   2   9        643.32        675.83        28.46 o                         
   8   2   9          2.33          1.86        31.31 o                         
  10   2   9        399.60        468.52        48.41 o                         
  12   2   9        437.54        436.78        40.99 o                         
  14   2   9         35.29         80.26        30.43 o                         
  16   2   9       1013.50       1044.17        41.19 o                         
 -25   3   9        551.07        486.57        58.65 o                         
 -23   3   9         92.26         59.94        26.90 o                         
 -21   3   9        476.38        460.50        32.53 o                         
 -19   3   9       1051.38       1052.04        34.13 o                         
 -17   3   9        514.61        555.12        25.45 o                         
 -15   3   9      15480.04      16231.82       104.51 o                         
 -13   3   9       5719.37       5606.10        30.77 o                         
 -11   3   9       1861.95       1833.24        25.14 o                         
  -9   3   9          8.16         20.97        18.86 o                         
  -7   3   9      15305.55      15741.40        55.88 o                         
  -5   3   9       2098.28       1908.06        32.23 o                         
  -3   3   9      29675.22      29637.58       199.72 o                         
  -1   3   9       6156.94       5986.99        63.86 o                         
   1   3   9       1969.57       2148.85        39.24 o                         
   3   3   9        453.92        425.56        34.20 o                         
   5   3   9       3736.04       3687.16        47.79 o                         
   7   3   9       6322.15       6451.95        87.51 o                         
   9   3   9       8528.09       9468.01        71.52 o                         
  11   3   9         79.08        104.99        31.44 o                         
  13   3   9         58.62         57.09        25.98 o                         
  15   3   9        209.31        204.14        28.97 o                         
  17   3   9        609.38        536.29        36.02 o                         
 -24   4   9       1113.77       1012.31        61.37 o                         
 -22   4   9         24.24         10.69        19.82 o                         
 -20   4   9         13.02         34.27        22.31 o                         
 -18   4   9        435.43        472.02        19.58 o                         
 -16   4   9       2546.22       2733.88        31.61 o                         
 -14   4   9       7496.26       8112.18        82.13 o                         
 -12   4   9       2615.12       2629.00        29.32 o                         
 -10   4   9        855.89        836.43        25.02 o                         
  -8   4   9       1057.77       1074.49        29.35 o                         
  -6   4   9       3134.76       3028.12        48.04 o                         
  -4   4   9       7406.59       6953.64        50.70 o                         
  -2   4   9       4038.74       3534.49        43.03 o                         
   0   4   9       1762.40       1572.10        36.15 o                         
   2   4   9          4.97          2.67        24.52 o                         
   4   4   9        317.51        293.18        29.97 o                         
   6   4   9         42.51         57.29        32.61 o                         
   8   4   9        491.55        500.13        34.48 o                         
  10   4   9         94.25        113.41        28.75 o                         
  12   4   9         75.59         80.23        34.50 o                         
  14   4   9         96.14         83.99        34.38 o                         
  16   4   9        841.32        778.30        59.64 o                         
 -23   5   9         52.11         70.55        28.08 o                         
 -21   5   9        616.27        618.66        29.89 o                         
 -19   5   9       1649.49       1725.22        32.31 o                         
 -17   5   9       3189.43       3215.12        41.06 o                         
 -15   5   9          8.98         -4.79        28.60 o                         
 -13   5   9         36.55         25.67        24.71 o                         
 -11   5   9        745.26        806.44        24.63 o                         
  -9   5   9       1450.53       1386.13        25.51 o                         
  -7   5   9       2075.94       1952.76        28.01 o                         
  -5   5   9       4343.32       4140.09        42.12 o                         
  -3   5   9        768.61        795.81        33.50 o                         
  -1   5   9       7404.16       7340.24        88.95 o                         
   1   5   9       1634.78       1591.46       185.64 o                         
   3   5   9      13758.21      15217.87       138.25 o                         
   5   5   9       1396.20       1551.36        40.10 o                         
   7   5   9        405.45        453.76        29.12 o                         
   9   5   9         42.02         51.48        26.16 o                         
  11   5   9       1187.66       1115.37        52.10 o                         
  13   5   9        865.74        878.27        34.39 o                         
  15   5   9       4876.08       4514.76       198.71 o                         
 -22   6   9        200.06        158.73        33.12 o                         
 -20   6   9        377.87        399.21        35.54 o                         
 -18   6   9         41.69         25.07        19.55 o                         
 -16   6   9          7.02          4.77        24.10 o                         
 -14   6   9        191.86        129.59        20.82 o                         
 -12   6   9         32.92         43.63        27.08 o                         
 -10   6   9        979.30        977.80        25.78 o                         
  -8   6   9       1423.33       1433.80        31.82 o                         
  -6   6   9       2110.87       2009.26        38.58 o                         
  -4   6   9         67.85         56.60        32.36 o                         
  -2   6   9          3.68          0.82        45.70 o                         
   0   6   9        176.40        299.11        46.91 o                         
   2   6   9       7210.68       7594.61        71.43 o                         
   4   6   9       4248.60       4856.71       121.70 o                         
   6   6   9        405.16        427.62        97.34 o                         
   8   6   9        958.21       1062.17        65.05 o                         
  10   6   9        315.98        303.78        30.10 o                         
  12   6   9          3.73         32.47        33.86 o                         
  14   6   9       1565.03       1551.89        48.15 o                         
 -21   7   9         51.42         28.59        34.30 o                         
 -19   7   9       2440.95       2504.06        50.68 o                         
 -17   7   9        329.89        357.81        23.83 o                         
 -15   7   9        927.84        915.92        26.90 o                         
 -13   7   9       1662.90       1771.56        32.56 o                         
 -11   7   9       1144.91       1134.89        30.00 o                         
  -9   7   9        154.21        123.52        25.60 o                         
  -7   7   9       7149.25       7725.07        85.12 o                         
  -5   7   9         61.16         53.70        36.12 o                         
  -3   7   9       1722.37       1754.18        52.52 o                         
  -1   7   9        783.30        783.22        77.53 o                         
   1   7   9       2077.82       2206.81        46.55 o                         
   3   7   9        406.47        377.48        38.31 o                         
   5   7   9       1872.16       1875.70        48.98 o                         
   7   7   9       1235.82       1366.44       116.21 o                         
   9   7   9        196.93        119.68        49.50 o                         
  11   7   9         24.96         49.20        60.07 o                         
  13   7   9       2603.76       1914.34       202.55 o                         
 -18   8   9       1556.09       1524.30        56.01 o                         
 -16   8   9        226.22        242.53        28.83 o                         
 -14   8   9        539.36        516.37        25.95 o                         
 -12   8   9          3.12         29.47        27.80 o                         
 -10   8   9       1218.36       1289.01        31.52 o                         
  -8   8   9        147.23        125.09        28.66 o                         
  -6   8   9       1734.94       1888.66        32.33 o                         
  -4   8   9       1538.22       1625.41        44.99 o                         
  -2   8   9          1.97         49.42        41.48 o                         
   0   8   9        599.43        643.02        44.21 o                         
   2   8   9         64.70         72.44        40.10 o                         
   4   8   9        831.06        723.94        68.52 o                         
   6   8   9        884.24        730.91        39.66 o                         
   8   8   9       1400.03       1459.17       110.75 o                         
  10   8   9          6.51        -21.21        49.74 o                         
 -17   9   9        353.16        247.09        29.16 o                         
 -15   9   9        221.70        187.55        30.78 o                         
 -13   9   9        714.96        774.64        32.40 o                         
 -11   9   9        500.26        472.38        23.51 o                         
  -9   9   9          9.07         11.13        25.26 o                         
  -7   9   9         37.46         53.53        26.69 o                         
  -5   9   9       3228.36       3315.68        83.39 o                         
  -3   9   9        458.36        516.69       107.65 o                         
  -1   9   9       3239.06       3465.77        63.36 o                         
   1   9   9         36.75         -7.42        40.15 o                         
   3   9   9         29.16         40.73        39.16 o                         
   5   9   9        179.14        133.49       106.62 o                         
   7   9   9       2907.05       2709.74       177.82 o                         
   9   9   9        181.24         27.70        44.54 o                         
 -14  10   9        135.72         96.77        29.78 o                         
 -12  10   9       1315.59       1257.12        33.76 o                         
 -10  10   9          3.18         -4.26        33.68 o                         
  -8  10   9        218.03        189.39        30.36 o                         
  -6  10   9        646.16        636.28        32.82 o                         
  -4  10   9          2.31          0.38        48.15 o                         
  -2  10   9         45.70        132.04        60.57 o                         
   0  10   9       1444.28       1538.03       101.80 o                         
   2  10   9        454.36        477.42        96.54 o                         
   4  10   9        569.65        600.60        46.29 o                         
   6  10   9        194.22        135.83        90.29 o                         
  -9  11   9        410.48        337.84        32.88 o                         
  -7  11   9        326.00        374.76        39.04 o                         
  -5  11   9         48.32          1.92        34.84 o                         
  -3  11   9        572.49        505.37        73.72 o                         
  -1  11   9        287.42        200.44        62.15 o                         
   1  11   9       2141.98       1609.84       193.47 o                         
 -26   0  10        185.61        134.67        33.90 o                         
 -24   0  10        720.82        650.60        40.21 o                         
 -22   0  10       3922.55       4089.07        41.88 o                         
 -20   0  10       1558.65       1744.29        44.56 o                         
 -18   0  10      21854.53      24889.05       435.60 o                         
 -16   0  10        155.23        238.59        35.21 o                         
 -14   0  10         42.65         68.12        21.70 o                         
 -12   0  10        320.88        334.15        26.83 o                         
 -10   0  10      32934.81      32884.38       232.88 o                         
  -8   0  10       4176.94       4557.42        48.61 o                         
  -6   0  10      13731.06      12308.05       138.32 o                         
  -4   0  10        142.79        214.71        38.95 o                         
  -2   0  10        768.93        801.09        44.89 o                         
   0   0  10        537.55        484.08        49.90 o                         
   2   0  10      61816.83      67392.91       641.87 o                         
   4   0  10       1618.02       1673.07        54.50 o                         
   6   0  10        264.98        436.53        51.54 o                         
   8   0  10        360.61        429.13        39.56 o                         
  10   0  10       1038.88       1065.06        46.25 o                         
  12   0  10        147.82        133.84        36.09 o                         
  14   0  10      21578.93      23309.83       397.01 o                         
  16   0  10        646.76        581.87        68.26 o                         
 -25   1  10        309.42        258.36        32.70 o                         
 -23   1  10       2528.43       2498.02        64.91 o                         
 -21   1  10       1072.45       1105.30        24.34 o                         
 -19   1  10         53.51         80.17        23.70 o                         
 -17   1  10       3081.36       3431.38        40.88 o                         
 -15   1  10       1387.01       1310.18        20.98 o                         
 -13   1  10          6.10         -0.29        16.35 o                         
 -11   1  10      16498.49      16112.53        86.68 o                         
  -9   1  10       1277.50       1197.29        25.15 o                         
  -7   1  10       3225.68       2831.98        30.48 o                         
  -5   1  10      10710.05       9526.63        46.54 o                         
  -3   1  10       7305.36       7086.51        48.57 o                         
  -1   1  10         17.68         34.18        23.46 o                         
   1   1  10      14103.23      13655.44        87.65 o                         
   3   1  10       8042.34       7961.99        86.63 o                         
   5   1  10        377.36        343.33        25.43 o                         
   7   1  10       3948.00       4268.51        54.28 o                         
   9   1  10       1133.33       1117.95        33.79 o                         
  11   1  10        236.90        228.01        35.58 o                         
  13   1  10       5426.91       5700.98       163.61 o                         
  15   1  10       3160.16       3403.64        65.82 o                         
  17   1  10          5.11         40.09        37.47 o                         
 -26   2  10        195.32        100.89        34.62 o                         
 -24   2  10        354.21        362.33        28.99 o                         
 -22   2  10        117.68         93.87        32.69 o                         
 -20   2  10       5361.27       5728.02        53.10 o                         
 -18   2  10        599.83        691.44        20.55 o                         
 -16   2  10       7284.64       7650.02        75.28 o                         
 -14   2  10         28.53         22.96        17.06 o                         
 -12   2  10        255.60        204.43        19.24 o                         
 -10   2  10          8.74          4.41        17.44 o                         
  -8   2  10      12466.77      12634.14       102.74 o                         
  -6   2  10        186.62        153.37        25.13 o                         
  -4   2  10      57910.35      60250.49       299.94 o                         
  -2   2  10        315.53        378.20        25.50 o                         
   0   2  10      38428.77      42115.41       118.48 o                         
   2   2  10        220.25        227.23        27.86 o                         
   4   2  10         50.21         40.79        24.28 o                         
   6   2  10       1150.28       1190.94        36.39 o                         
   8   2  10      17373.82      19406.25        76.20 o                         
  10   2  10        403.07        458.50        32.70 o                         
  12   2  10       3980.62       4391.82        46.15 o                         
  14   2  10          0.21         16.13        28.10 o                         
  16   2  10        342.22        236.81        36.05 o                         
 -25   3  10         22.05         29.11        31.68 o                         
 -23   3  10        535.87        581.83        30.69 o                         
 -21   3  10        362.44        375.25        22.13 o                         
 -19   3  10       1599.41       1645.38        50.67 o                         
 -17   3  10       4994.14       5364.00        33.10 o                         
 -15   3  10        610.31        568.58        22.77 o                         
 -13   3  10        663.08        658.52        21.57 o                         
 -11   3  10       1750.78       1585.49        27.04 o                         
  -9   3  10        669.41        629.45        20.20 o                         
  -7   3  10      13670.61      13855.39       106.46 o                         
  -5   3  10      15604.02      15702.86       143.96 o                         
  -3   3  10       7661.70       7160.41        48.64 o                         
  -1   3  10       1290.79        980.15        28.16 o                         
   1   3  10        708.48        636.22        32.40 o                         
   3   3  10         32.06         50.36        28.69 o                         
   5   3  10       1112.16       1157.75        36.33 o                         
   7   3  10       6215.30       6525.14        49.75 o                         
   9   3  10       1818.93       1850.98        36.38 o                         
  11   3  10       3843.52       3872.97        46.18 o                         
  13   3  10        455.61        464.87        32.08 o                         
  15   3  10         12.79         26.11        31.31 o                         
 -24   4  10         23.37        -12.38        29.88 o                         
 -22   4  10       4075.47       4043.42       120.14 o                         
 -20   4  10        247.00        230.31        21.86 o                         
 -18   4  10       3610.37       3820.89        34.67 o                         
 -16   4  10        214.29        254.69        21.02 o                         
 -14   4  10       6104.92       6510.65        71.41 o                         
 -12   4  10        428.78        422.51        27.61 o                         
 -10   4  10       8985.93       9085.29        84.16 o                         
  -8   4  10        646.26        638.87        26.07 o                         
  -6   4  10       5812.89       5466.55        64.61 o                         
  -4   4  10        941.49        897.20        28.56 o                         
  -2   4  10      12150.30      12077.27       136.48 o                         
   0   4  10          9.46          7.62        24.72 o                         
   2   4  10      11028.38      11286.58        93.61 o                         
   4   4  10       2115.05       2181.90        40.03 o                         
   6   4  10       1678.82       1896.56        39.90 o                         
   8   4  10        662.47        741.94        34.59 o                         
  10   4  10       4585.60       4785.14        43.31 o                         
  12   4  10         74.25         99.05        27.18 o                         
  14   4  10       5412.11       5578.15       126.14 o                         
 -23   5  10        189.44        143.31        25.87 o                         
 -21   5  10       1718.62       1673.23        80.45 o                         
 -19   5  10       1774.32       1876.21        28.82 o                         
 -17   5  10          5.71         -2.52        20.95 o                         
 -15   5  10         14.84         28.03        23.48 o                         
 -13   5  10       1524.86       1547.40        27.41 o                         
 -11   5  10       2451.64       2602.73        41.07 o                         
  -9   5  10       3292.13       3274.73        56.45 o                         
  -7   5  10       8570.28       8326.63        63.80 o                         
  -5   5  10        237.39        255.09        33.86 o                         
  -3   5  10        147.61        161.61        28.74 o                         
  -1   5  10       3797.38       4010.19        60.24 o                         
   1   5  10       2694.78       2525.28        50.41 o                         
   3   5  10       5581.33       5757.42        59.10 o                         
   5   5  10       2688.61       2983.95        45.48 o                         
   7   5  10         26.60         47.26        30.07 o                         
   9   5  10         12.88         16.54        25.96 o                         
  11   5  10       1587.97       1634.58        36.05 o                         
  13   5  10       1187.64       1165.65        38.58 o                         
 -22   6  10         53.39         40.25        28.31 o                         
 -20   6  10       2994.30       3226.89       112.07 o                         
 -18   6  10        166.04        168.18        21.77 o                         
 -16   6  10       1325.53       1269.29        24.41 o                         
 -14   6  10        825.65        885.43        22.90 o                         
 -12   6  10       2019.97       2245.06        32.53 o                         
 -10   6  10       1913.94       1974.59        29.94 o                         
  -8   6  10       9008.68       9682.14        74.47 o                         
  -6   6  10        560.64        585.47        31.43 o                         
  -4   6  10       6007.04       6478.81        58.67 o                         
  -2   6  10        301.57        303.98        46.02 o                         
   0   6  10      13168.92      14117.12       355.79 o                         
   2   6  10       2882.25       2907.01       149.03 o                         
   4   6  10       6050.22       6378.02        60.81 o                         
   6   6  10        785.62        847.05        38.56 o                         
   8   6  10        156.10        210.84        40.00 o                         
  10   6  10         42.72         80.69        31.84 o                         
  12   6  10       4621.68       4899.54        89.94 o                         
 -21   7  10        137.91         94.74        32.16 o                         
 -19   7  10        803.12        868.18        26.91 o                         
 -17   7  10        169.49        164.49        23.09 o                         
 -15   7  10       5323.39       5485.40        89.37 o                         
 -13   7  10       2034.03       2074.62        28.43 o                         
 -11   7  10       1885.92       1999.51        33.20 o                         
  -9   7  10        770.62        833.99        28.14 o                         
  -7   7  10       1909.11       2045.07        34.95 o                         
  -5   7  10         18.34         12.62        32.69 o                         
  -3   7  10      10247.08      11102.44       317.38 o                         
  -1   7  10       8872.82       9666.26       239.39 o                         
   1   7  10        461.30        490.53        38.37 o                         
   3   7  10         87.04        147.42        69.30 o                         
   5   7  10        882.26       1063.44       147.00 o                         
   7   7  10        245.12        166.12        91.43 o                         
   9   7  10        891.92        877.89        97.30 o                         
  11   7  10       3156.01       2996.94        65.60 o                         
 -18   8  10       1542.55       1345.84        38.58 o                         
 -16   8  10         20.38         34.47        26.88 o                         
 -14   8  10       3009.89       3053.94        73.61 o                         
 -12   8  10        114.38         94.72        24.41 o                         
 -10   8  10        142.11        150.31        24.58 o                         
  -8   8  10        258.50        296.01        23.79 o                         
  -6   8  10       5682.29       6077.19        79.81 o                         
  -4   8  10         26.56         42.18        42.30 o                         
  -2   8  10       5530.49       6193.69       155.63 o                         
   0   8  10        181.51        193.16        35.80 o                         
   2   8  10         34.65          6.13        40.74 o                         
   4   8  10        433.93        484.56        44.86 o                         
   6   8  10       3407.74       3250.71       142.95 o                         
   8   8  10        368.37        401.41        51.60 o                         
  10   8  10       3067.40       2644.98       167.54 o                         
 -17   9  10          6.86        -27.67        27.67 o                         
 -15   9  10         45.99         50.32        30.31 o                         
 -13   9  10        794.61        899.05        32.61 o                         
 -11   9  10        366.26        372.07        28.45 o                         
  -9   9  10        519.91        523.13        27.09 o                         
  -7   9  10       1416.43       1452.42        35.21 o                         
  -5   9  10         11.47         36.43        34.46 o                         
  -3   9  10          4.71         20.37        47.27 o                         
  -1   9  10        694.30        698.30        38.72 o                         
   1   9  10        861.35        662.11        91.18 o                         
   3   9  10       1187.17       1258.67        49.24 o                         
   5   9  10        341.52        387.31        51.85 o                         
   7   9  10          6.19         27.57        49.58 o                         
 -14  10  10        104.12         93.97        31.94 o                         
 -12  10  10       1475.01       1458.43        53.53 o                         
 -10  10  10        117.35        131.58        31.62 o                         
  -8  10  10       2109.33       2210.37        39.83 o                         
  -6  10  10         81.80         68.59        38.61 o                         
  -4  10  10        876.10       1018.34        65.17 o                         
  -2  10  10         16.64         60.48        49.37 o                         
   0  10  10       1477.69       1517.94       134.13 o                         
   2  10  10          5.61          9.38        43.21 o                         
   4  10  10       1143.42        818.55        55.91 o                         
  -7  11  10         14.70         20.82        33.89 o                         
  -5  11  10       1315.01       1055.50        74.14 o                         
  -3  11  10        731.47        673.48        63.85 o                         
  -1  11  10        155.97        167.43        60.25 o                         
 -25   1  11        616.95        668.83        25.98 o                         
 -23   1  11        294.28        327.79        24.38 o                         
 -21   1  11        119.17        139.32        24.31 o                         
 -19   1  11       6620.83       7217.44        88.56 o                         
 -17   1  11       4966.55       5471.20        82.43 o                         
 -15   1  11       1437.25       1577.90        29.67 o                         
 -13   1  11        112.28        123.05        15.70 o                         
 -11   1  11      12084.02      11699.93       122.86 o                         
  -9   1  11        441.53        591.17       131.98 o                         
  -7   1  11      16779.87      16818.45       191.50 o                         
  -5   1  11       8360.28       7893.19        77.75 o                         
  -3   1  11        248.55        265.09        27.60 o                         
  -1   1  11       8123.52       8074.18        66.01 o                         
   1   1  11      13837.08      14240.66       108.95 o                         
   3   1  11       1433.86       1416.71        37.24 o                         
   5   1  11        584.48        651.91        37.62 o                         
   7   1  11        251.54        275.58        28.90 o                         
   9   1  11        153.30        164.04        29.71 o                         
  11   1  11       4388.35       4402.77        78.09 o                         
  13   1  11       3643.42       3485.55        41.73 o                         
  15   1  11        199.15        169.51        41.93 o                         
 -26   2  11        166.28        147.15        42.62 o                         
 -24   2  11        275.91        253.09        27.23 o                         
 -22   2  11         22.66         25.89        19.41 o                         
 -20   2  11        399.15        435.11        20.75 o                         
 -18   2  11       2939.31       3091.27        27.84 o                         
 -16   2  11       2647.50       2889.34        27.52 o                         
 -14   2  11       4936.48       5087.23        44.03 o                         
 -12   2  11       1901.97       1859.97        26.29 o                         
 -10   2  11         59.66         64.46        22.52 o                         
  -8   2  11       2050.10       2050.77        30.24 o                         
  -6   2  11      10504.03      10357.70        69.48 o                         
  -4   2  11       6088.87       6099.43        71.09 o                         
  -2   2  11       2751.38       2766.48        39.73 o                         
   0   2  11       2780.64       2689.07        61.66 o                         
   2   2  11         16.88         14.99        31.87 o                         
   4   2  11        495.80        607.20        37.52 o                         
   6   2  11        116.03        159.05        37.02 o                         
   8   2  11       1101.28       1136.45        56.13 o                         
  10   2  11        143.38        142.10        31.73 o                         
  12   2  11       1605.37       1526.97        36.39 o                         
  14   2  11         59.84         49.69        40.69 o                         
 -25   3  11       1122.33       1061.03        32.50 o                         
 -23   3  11       1016.32       1140.36        29.40 o                         
 -21   3  11        286.31        320.60        20.01 o                         
 -19   3  11         57.65         32.67        18.49 o                         
 -17   3  11       1266.99       1382.45        27.86 o                         
 -15   3  11        290.54        318.86        21.44 o                         
 -13   3  11       2467.79       2725.77        37.40 o                         
 -11   3  11       5456.39       5040.31        57.97 o                         
  -9   3  11        919.32        886.16        22.66 o                         
  -7   3  11       3812.67       3866.88        31.53 o                         
  -5   3  11      10213.72       9703.47       116.45 o                         
  -3   3  11       1300.32       1172.78        31.28 o                         
  -1   3  11       9224.86       8529.47        66.84 o                         
   1   3  11        691.52        691.06        31.61 o                         
   3   3  11       2500.50       2484.29        44.00 o                         
   5   3  11        202.23        215.62        37.67 o                         
   7   3  11      12427.96      13368.72       239.22 o                         
   9   3  11       2745.32       2912.34        87.15 o                         
  11   3  11       4314.11       4656.74       100.36 o                         
  13   3  11        240.54        262.74        38.94 o                         
  15   3  11        556.42        497.06        46.75 o                         
 -24   4  11        577.32        526.95        34.40 o                         
 -22   4  11        533.41        516.28        57.83 o                         
 -20   4  11         93.33        103.58        19.61 o                         
 -18   4  11        958.40        960.08        22.21 o                         
 -16   4  11         36.96         27.00        22.48 o                         
 -14   4  11        387.54        378.40        24.24 o                         
 -12   4  11       1437.69       1442.49        26.11 o                         
 -10   4  11       6021.01       5728.15        42.13 o                         
  -8   4  11       2176.75       2016.63        27.80 o                         
  -6   4  11       9319.34       9179.82        54.49 o                         
  -4   4  11        183.61        194.76        25.03 o                         
  -2   4  11       2152.38       2055.58        34.94 o                         
   0   4  11       6161.09       6139.88        49.93 o                         
   2   4  11       5179.78       5713.00        61.82 o                         
   4   4  11       2215.96       2288.91        39.25 o                         
   6   4  11       1004.80       1067.22        36.18 o                         
   8   4  11        379.57        429.14        29.59 o                         
  10   4  11        397.88        413.85        32.15 o                         
  12   4  11       1490.85       1622.42        36.72 o                         
  14   4  11         78.85         70.05        32.17 o                         
 -23   5  11        928.61        836.22        33.54 o                         
 -21   5  11        819.95        864.68        29.55 o                         
 -19   5  11       2288.79       2212.46        50.93 o                         
 -17   5  11       2238.36       2322.36        27.77 o                         
 -15   5  11        223.47        274.48        32.03 o                         
 -13   5  11       1095.76       1174.00        29.47 o                         
 -11   5  11      14553.56      15802.24        75.33 o                         
  -9   5  11       1621.54       1672.08        29.44 o                         
  -7   5  11       2317.39       2340.76        40.33 o                         
  -5   5  11       3680.14       3799.15        61.30 o                         
  -3   5  11        619.30        723.14        32.87 o                         
  -1   5  11        501.76        524.50        36.21 o                         
   1   5  11      11312.70      12029.10       145.00 o                         
   3   5  11       3322.22       3350.16        46.23 o                         
   5   5  11        533.11        661.44        36.66 o                         
   7   5  11         32.55         -3.02        29.88 o                         
   9   5  11        250.29        272.23        28.39 o                         
  11   5  11        343.74        363.37        33.26 o                         
  13   5  11       1390.68       1271.48        98.17 o                         
 -22   6  11        230.95        242.12        33.11 o                         
 -20   6  11        154.88        203.44        29.86 o                         
 -18   6  11        288.98        221.72        24.57 o                         
 -16   6  11        527.18        542.14        29.04 o                         
 -14   6  11        343.27        278.51        27.32 o                         
 -12   6  11        800.83        809.37        24.93 o                         
 -10   6  11        740.71        744.70        26.00 o                         
  -8   6  11       1514.56       1601.33        41.16 o                         
  -6   6  11       1105.18       1136.12        41.83 o                         
  -4   6  11        871.07        910.28        39.37 o                         
  -2   6  11          1.90         21.54        37.31 o                         
   0   6  11        974.87       1180.95        42.51 o                         
   2   6  11        439.42        519.97        71.32 o                         
   4   6  11        622.64        547.69        38.62 o                         
   6   6  11        244.95        275.34        35.90 o                         
   8   6  11         41.38         60.08        33.92 o                         
  10   6  11        233.50        234.54        41.59 o                         
  12   6  11        978.40        883.22        58.89 o                         
 -21   7  11        678.69        548.21        27.94 o                         
 -19   7  11         92.88         86.28        24.63 o                         
 -17   7  11       1425.94       1515.22        40.79 o                         
 -15   7  11        669.11        661.04        23.18 o                         
 -13   7  11         17.12         36.41        27.96 o                         
 -11   7  11        145.35        191.51        22.62 o                         
  -9   7  11       4657.52       4938.23        83.61 o                         
  -7   7  11        416.54        466.07        27.02 o                         
  -5   7  11       2168.05       2215.28        48.13 o                         
  -3   7  11        728.86        843.00        66.54 o                         
  -1   7  11        741.66        861.60        47.15 o                         
   1   7  11         48.58         42.98        36.12 o                         
   3   7  11       1601.28       1665.20        48.10 o                         
   5   7  11          4.31        -19.31        35.02 o                         
   7   7  11        826.29        744.72       133.65 o                         
   9   7  11        490.53        438.56        45.70 o                         
  11   7  11       2933.83       2643.46        63.44 o                         
 -18   8  11         21.92          6.50        28.06 o                         
 -16   8  11        277.84        333.14        35.33 o                         
 -14   8  11        162.32        185.32        28.02 o                         
 -12   8  11        895.82        895.51        25.04 o                         
 -10   8  11        405.34        396.15        27.07 o                         
  -8   8  11        292.02        310.79        24.84 o                         
  -6   8  11         98.99         81.54        35.27 o                         
  -4   8  11       1355.95       1384.81        51.19 o                         
  -2   8  11       1438.78       1505.11        47.86 o                         
   0   8  11         56.25        102.41        42.72 o                         
   2   8  11        104.13        125.63        39.98 o                         
   4   8  11          0.69         36.13        38.82 o                         
   6   8  11        204.51        293.57        49.80 o                         
   8   8  11        550.33        402.09        74.19 o                         
 -17   9  11        142.03        114.04        26.81 o                         
 -15   9  11       1577.47       1737.48        37.36 o                         
 -13   9  11         77.89         61.74        32.10 o                         
 -11   9  11        588.38        535.01        24.73 o                         
  -9   9  11          8.45         10.38        23.19 o                         
  -7   9  11        959.19        931.74        32.87 o                         
  -5   9  11        476.35        469.64        71.36 o                         
  -3   9  11       5120.28       5093.41        59.62 o                         
  -1   9  11        253.22        158.60        68.47 o                         
   1   9  11        131.60        120.16        84.12 o                         
   3   9  11        308.30        309.37        51.16 o                         
   5   9  11         68.16        145.04        49.71 o                         
   7   9  11         86.59         34.27        43.11 o                         
 -12  10  11         54.30         67.95        31.40 o                         
 -10  10  11       1476.64       1469.75        51.73 o                         
  -8  10  11         74.34         49.79        29.68 o                         
  -6  10  11        148.71        175.95        39.04 o                         
  -4  10  11        850.42        829.03        55.21 o                         
  -2  10  11        215.29        231.13        61.75 o                         
   0  10  11        105.72        112.43        56.60 o                         
   2  10  11        278.19        339.04        51.25 o                         
 -26   0  12        165.18        160.81        35.64 o                         
 -24   0  12       3456.01       3581.68        55.74 o                         
 -22   0  12       1672.01       1664.97        50.80 o                         
 -20   0  12       1348.57       1365.02        33.11 o                         
 -18   0  12       3012.51       3250.43        51.19 o                         
 -16   0  12         25.50        -18.75        30.43 o                         
 -14   0  12         44.86         18.59        25.24 o                         
 -12   0  12      25219.32      26313.71       187.55 o                         
 -10   0  12        629.44        610.25        31.35 o                         
  -8   0  12      32190.49      30033.11       190.16 o                         
  -6   0  12        384.67        538.59       112.25 o                         
  -4   0  12       9557.98      10091.13       119.65 o                         
  -2   0  12        125.51        159.46        46.81 o                         
   0   0  12      11016.78      11200.76       194.25 o                         
   2   0  12        106.11        112.12        32.60 o                         
   4   0  12      18579.77      20507.28       119.83 o                         
   6   0  12         92.11        145.39        43.16 o                         
   8   0  12        834.98        809.20        96.42 o                         
  10   0  12        160.29        152.07        35.52 o                         
  12   0  12       6996.88       7297.58       409.75 o                         
  14   0  12        134.04         45.66        43.60 o                         
 -25   1  12        996.10        935.45        47.56 o                         
 -23   1  12         97.85         87.08        22.42 o                         
 -21   1  12       1759.20       1922.37        42.98 o                         
 -19   1  12       3336.85       3586.15        31.54 o                         
 -17   1  12       1602.84       1680.37        23.45 o                         
 -15   1  12       5107.25       5390.43        36.63 o                         
 -13   1  12       5191.83       5038.48        50.30 o                         
 -11   1  12          7.59         25.25        19.08 o                         
  -9   1  12       9825.97       9355.34        80.38 o                         
  -7   1  12      11082.32      10758.30        53.57 o                         
  -5   1  12       1679.14       1792.88        31.36 o                         
  -3   1  12       4769.65       4633.90        38.82 o                         
  -1   1  12      11925.72      12167.92        89.29 o                         
   1   1  12          7.19          1.73        26.26 o                         
   3   1  12       3859.94       4029.10        45.47 o                         
   5   1  12       6086.53       6411.37        56.85 o                         
   7   1  12         10.08        -15.81        29.49 o                         
   9   1  12       1667.97       1801.02        36.99 o                         
  11   1  12       2781.48       2966.79        79.88 o                         
  13   1  12         56.04         38.29        42.76 o                         
  15   1  12        826.18        615.06        35.56 o                         
 -26   2  12       2440.71       2297.37       152.27 o                         
 -24   2  12        414.64        407.31        35.33 o                         
 -22   2  12       4448.01       4531.26       124.42 o                         
 -20   2  12        136.07        139.74        21.73 o                         
 -18   2  12       2262.14       2468.30        27.44 o                         
 -16   2  12         89.32        105.82        21.44 o                         
 -14   2  12      11433.41      12234.11       119.20 o                         
 -12   2  12          0.74         18.13        17.63 o                         
 -10   2  12       4915.45       4963.73        34.43 o                         
  -8   2  12          3.10          2.72        20.03 o                         
  -6   2  12      15813.53      16254.81       163.66 o                         
  -4   2  12        586.22        469.06        23.69 o                         
  -2   2  12      27211.98      27419.58        81.12 o                         
   0   2  12        254.63        275.01        27.48 o                         
   2   2  12        869.85        805.31        29.33 o                         
   4   2  12        248.16        242.59        28.20 o                         
   6   2  12      11756.29      12242.11       114.01 o                         
   8   2  12        831.11        859.05        34.63 o                         
  10   2  12      17957.21      19678.55       114.18 o                         
  12   2  12        240.66        161.30        26.54 o                         
  14   2  12         25.15         11.87        42.72 o                         
 -25   3  12        360.05        307.14        29.02 o                         
 -23   3  12        373.62        359.37        27.33 o                         
 -21   3  12        271.32        327.68        24.25 o                         
 -19   3  12        698.61        770.30        27.01 o                         
 -17   3  12       1334.60       1394.34        33.11 o                         
 -15   3  12       2677.32       2925.48        41.27 o                         
 -13   3  12        409.15        413.83        22.26 o                         
 -11   3  12       3461.67       3477.75        27.22 o                         
  -9   3  12        937.30        892.06        22.61 o                         
  -7   3  12       1254.12       1173.43        29.24 o                         
  -5   3  12       4351.13       4171.95        35.73 o                         
  -3   3  12       6375.10       6368.47        69.63 o                         
  -1   3  12       4165.67       4200.03        65.29 o                         
   1   3  12        349.27        396.05        33.78 o                         
   3   3  12         40.15         40.99        28.94 o                         
   5   3  12        732.97        722.34        30.76 o                         
   7   3  12       1578.95       1597.40        35.21 o                         
   9   3  12       6586.90       6874.60       108.94 o                         
  11   3  12       3078.24       2929.68        56.59 o                         
  13   3  12         61.06         38.21        38.22 o                         
 -24   4  12       1577.48       1226.17        95.40 o                         
 -22   4  12         13.74         34.66        25.27 o                         
 -20   4  12       2446.83       2411.23        26.47 o                         
 -18   4  12         14.78        111.29        41.49 o                         
 -16   4  12        315.95        357.81        21.52 o                         
 -14   4  12        513.47        553.17        23.60 o                         
 -12   4  12       3435.11       3602.63        32.47 o                         
 -10   4  12         71.88         63.21        23.37 o                         
  -8   4  12      32811.51      33247.93       202.18 o                         
  -6   4  12        440.50        479.94        25.71 o                         
  -4   4  12       8679.01       8844.05        87.20 o                         
  -2   4  12       1138.39       1107.20        30.34 o                         
   0   4  12       3170.31       3430.05        40.57 o                         
   2   4  12        309.12        304.82        34.94 o                         
   4   4  12       7845.20       8171.79        57.42 o                         
   6   4  12          0.84         16.51        31.10 o                         
   8   4  12       5556.18       5896.35        68.17 o                         
  10   4  12        763.94        652.59        61.47 o                         
  12   4  12       2949.68       3073.85       101.33 o                         
 -23   5  12       1616.21       1541.55        54.86 o                         
 -21   5  12        202.19        187.81        28.30 o                         
 -19   5  12        616.83        640.43        27.88 o                         
 -17   5  12        238.87        215.85        26.24 o                         
 -15   5  12        656.96        753.32        24.20 o                         
 -13   5  12        516.03        538.31        30.00 o                         
 -11   5  12      12158.00      13179.34       153.62 o                         
  -9   5  12        927.29        969.13        28.09 o                         
  -7   5  12       1671.71       1714.69        30.21 o                         
  -5   5  12       5123.91       5488.22        53.15 o                         
  -3   5  12         55.79         49.63        33.35 o                         
  -1   5  12         88.48        106.63        29.53 o                         
   1   5  12       7803.22       8061.17        91.44 o                         
   3   5  12       3270.37       3640.18        45.02 o                         
   5   5  12        224.77        272.65        32.76 o                         
   7   5  12       2478.81       2604.41        42.39 o                         
   9   5  12         17.68        -11.53        25.00 o                         
  11   5  12         23.06         -2.91        35.35 o                         
 -22   6  12       1658.48       1443.18        68.35 o                         
 -20   6  12        596.83        703.42        29.96 o                         
 -18   6  12       2962.96       3043.62        56.39 o                         
 -16   6  12         16.11         31.33        22.59 o                         
 -14   6  12       1165.66       1163.92        29.13 o                         
 -12   6  12        528.60        634.46        32.05 o                         
 -10   6  12       8967.39       9681.54        47.92 o                         
  -8   6  12       3170.95       3245.20        40.88 o                         
  -6   6  12       3638.45       3907.90        46.48 o                         
  -4   6  12        857.86        949.26        36.06 o                         
  -2   6  12       1751.81       1962.40        46.18 o                         
   0   6  12        122.96         76.24        37.85 o                         
   2   6  12       6533.56       6696.99       105.44 o                         
   4   6  12       1659.43       1673.79        59.65 o                         
   6   6  12       1278.75       1338.24        99.34 o                         
   8   6  12       1927.53       1571.58       140.78 o                         
  10   6  12       2444.87       2415.25        89.82 o                         
 -21   7  12         17.76         34.41        24.10 o                         
 -19   7  12        143.86        108.69        32.38 o                         
 -17   7  12       2453.69       2482.63        45.92 o                         
 -15   7  12       2655.85       2747.71        57.52 o                         
 -13   7  12         32.10         32.68        21.69 o                         
 -11   7  12        951.69        955.02        28.94 o                         
  -9   7  12         99.33         89.88        25.32 o                         
  -7   7  12         38.42         33.15        29.09 o                         
  -5   7  12       4561.85       4848.40        49.73 o                         
  -3   7  12       3184.04       3229.31        50.47 o                         
  -1   7  12        456.06        440.45        38.41 o                         
   1   7  12        142.30        181.50        52.18 o                         
   3   7  12        169.72        148.28        46.30 o                         
   5   7  12        530.84        551.50        54.32 o                         
   7   7  12       2923.29       3104.72       146.11 o                         
   9   7  12        777.99        597.14        47.21 o                         
 -18   8  12        308.67        308.26        27.16 o                         
 -16   8  12       2013.86       2057.50        35.77 o                         
 -14   8  12        377.12        373.58        34.54 o                         
 -12   8  12       1607.36       1677.99        38.11 o                         
 -10   8  12         35.64         -4.07        22.25 o                         
  -8   8  12       1253.68       1287.90        28.98 o                         
  -6   8  12         45.81         59.62        29.63 o                         
  -4   8  12       5957.94       6464.18        72.53 o                         
  -2   8  12        737.06        723.04        43.85 o                         
   0   8  12       3029.50       3123.94        57.07 o                         
   2   8  12        542.69        518.33        83.89 o                         
   4   8  12        527.97        544.55       130.11 o                         
   6   8  12        393.62        344.25        66.27 o                         
   8   8  12       3066.80       2423.65        57.08 o                         
 -15   9  12        161.97        159.93        24.97 o                         
 -13   9  12         29.63         18.00        31.48 o                         
 -11   9  12       1724.05       1803.12        36.50 o                         
  -9   9  12        713.85        664.80        28.42 o                         
  -7   9  12        970.26        975.09        29.80 o                         
  -5   9  12       1047.49       1014.77        46.92 o                         
  -3   9  12          3.64         28.27        34.66 o                         
  -1   9  12        203.82        210.85        79.52 o                         
   1   9  12       1950.50       2047.54       119.69 o                         
   3   9  12       1143.85       1251.41        79.14 o                         
   5   9  12         31.96         83.61        42.73 o                         
 -12  10  12        540.89        467.15        36.05 o                         
 -10  10  12       1791.44       1689.66        41.56 o                         
  -8  10  12        358.35        322.19        33.71 o                         
  -6  10  12       1667.49       1737.00        69.21 o                         
  -4  10  12        489.27        500.49        52.56 o                         
  -2  10  12        101.14        120.67        83.27 o                         
   0  10  12          2.50        -43.59        43.59 o                         
   2  10  12       1089.71        825.02       128.54 o                         
 -25   1  13        157.44        112.59        42.94 o                         
 -23   1  13        138.51        120.83        22.44 o                         
 -21   1  13       5090.99       5650.70        92.57 o                         
 -19   1  13         35.41         60.02        20.06 o                         
 -17   1  13         51.00         45.31        19.21 o                         
 -15   1  13       5357.42       5702.53        67.33 o                         
 -13   1  13        148.86        146.70        18.25 o                         
 -11   1  13       2891.95       2924.25        26.76 o                         
  -9   1  13      16517.64      16677.50        83.91 o                         
  -7   1  13       1279.35       1121.53        25.11 o                         
  -5   1  13        850.86        743.45        31.40 o                         
  -3   1  13       4604.27       4789.11        64.31 o                         
  -1   1  13        295.36        226.12        27.29 o                         
   1   1  13        594.68        633.07        28.47 o                         
   3   1  13      18725.52      20382.54       168.73 o                         
   5   1  13        812.11        856.84        33.40 o                         
   7   1  13        745.92        705.58        34.17 o                         
   9   1  13       2191.19       2316.65        36.16 o                         
  11   1  13         17.74         38.44        25.93 o                         
  13   1  13        825.84        829.21        42.89 o                         
 -26   2  13         89.14         52.32        31.93 o                         
 -24   2  13         32.13         30.40        25.26 o                         
 -22   2  13        284.66        308.26        30.68 o                         
 -20   2  13          0.84         37.41        21.17 o                         
 -18   2  13         73.65        101.66        19.54 o                         
 -16   2  13        182.07        213.66        23.19 o                         
 -14   2  13       1083.85       1141.46        24.97 o                         
 -12   2  13        574.34        582.66        18.78 o                         
 -10   2  13       3419.05       3304.01        26.83 o                         
  -8   2  13        323.30        324.10        24.86 o                         
  -6   2  13         19.58          9.70        20.19 o                         
  -4   2  13       2111.23       2255.76        32.55 o                         
  -2   2  13       3214.83       3414.01        45.70 o                         
   0   2  13       1377.85       1387.65        33.52 o                         
   2   2  13       1770.00       1922.29        41.04 o                         
   4   2  13        232.90        217.09        31.53 o                         
   6   2  13        122.86         84.92        32.94 o                         
   8   2  13        594.89        597.92        29.18 o                         
  10   2  13         13.35         27.19        26.36 o                         
  12   2  13        682.39        776.62        58.24 o                         
  14   2  13         54.80        -11.77        48.14 o                         
 -25   3  13       1230.33       1114.25        43.63 o                         
 -23   3  13       1244.81       1257.36        34.62 o                         
 -21   3  13        386.18        379.17        20.40 o                         
 -19   3  13        707.16        721.40        19.89 o                         
 -17   3  13        270.55        324.41        25.46 o                         
 -15   3  13      14147.78      15337.61       107.52 o                         
 -13   3  13       6116.69       6518.09        39.07 o                         
 -11   3  13        916.09        939.79        24.61 o                         
  -9   3  13       1141.30       1128.78        23.04 o                         
  -7   3  13       2493.18       2629.25        27.56 o                         
  -5   3  13       2054.36       1925.79        30.02 o                         
  -3   3  13      19959.89      20174.78       222.64 o                         
  -1   3  13       2176.61       2341.38        36.75 o                         
   1   3  13       1487.02       1560.60        40.23 o                         
   3   3  13         25.17         12.08        27.67 o                         
   5   3  13        730.66        714.70        32.30 o                         
   7   3  13       4313.42       4532.63        74.78 o                         
   9   3  13       8472.55       8604.04       325.99 o                         
  11   3  13        257.73        310.62        38.68 o                         
  13   3  13        221.80        169.05        32.42 o                         
 -24   4  13         68.11         82.90        28.15 o                         
 -22   4  13        428.30        421.42        27.64 o                         
 -20   4  13        594.02        632.15        27.02 o                         
 -18   4  13       1942.60       1980.45        31.50 o                         
 -16   4  13       1989.48       2172.05        27.93 o                         
 -14   4  13       2619.33       2854.05        46.37 o                         
 -12   4  13         20.41          4.99        21.49 o                         
 -10   4  13       4114.00       4260.44        36.36 o                         
  -8   4  13        635.75        677.28        47.35 o                         
  -6   4  13       7471.25       7895.71        51.66 o                         
  -4   4  13       7530.96       7895.27        76.26 o                         
  -2   4  13       2869.40       3141.50        41.42 o                         
   0   4  13        992.11        969.75        31.92 o                         
   2   4  13          0.53        -32.64        32.64 o                         
   4   4  13        101.77         83.83        35.79 o                         
   6   4  13        960.30        892.40        48.93 o                         
   8   4  13       3558.12       3709.54        40.53 o                         
  10   4  13       2571.37       2504.80        82.65 o                         
  12   4  13        519.73        439.73        36.37 o                         
 -23   5  13         41.67         59.81        33.72 o                         
 -21   5  13        361.13        361.36        26.61 o                         
 -19   5  13       1646.32       1688.89        24.45 o                         
 -17   5  13        386.42        393.94        22.68 o                         
 -15   5  13        327.11        344.73        20.89 o                         
 -13   5  13       4086.44       4605.06        70.49 o                         
 -11   5  13          9.01         19.68        23.17 o                         
  -9   5  13         30.63         64.36        24.83 o                         
  -7   5  13       3753.18       4174.15       101.63 o                         
  -5   5  13       4886.44       5448.83        80.05 o                         
  -3   5  13          3.35         13.15        27.73 o                         
  -1   5  13       1016.88        968.57        31.49 o                         
   1   5  13        341.38        333.50        30.25 o                         
   3   5  13       3679.56       4085.65        41.88 o                         
   5   5  13       1650.82       1707.63        39.06 o                         
   7   5  13       2728.77       2790.06        69.86 o                         
   9   5  13         52.06         62.39        32.52 o                         
  11   5  13         14.53         50.94        33.55 o                         
 -22   6  13        457.01        375.29        28.11 o                         
 -20   6  13        381.10        440.17        30.75 o                         
 -18   6  13        812.64        790.21        23.95 o                         
 -16   6  13        342.39        338.76        23.69 o                         
 -14   6  13        656.46        645.45        25.92 o                         
 -12   6  13        152.37        188.26        25.39 o                         
 -10   6  13       3025.04       3153.48        35.44 o                         
  -8   6  13       4037.17       4383.35        50.20 o                         
  -6   6  13        977.40       1006.17        33.43 o                         
  -4   6  13          1.46        -11.60        32.78 o                         
  -2   6  13        517.52        608.87        43.07 o                         
   0   6  13        162.79        128.86        51.17 o                         
   2   6  13       1987.97       2043.22       163.76 o                         
   4   6  13       1564.02       1520.58        47.33 o                         
   6   6  13        607.58        528.86        42.83 o                         
   8   6  13         18.17         11.73        50.76 o                         
  10   6  13        294.55        225.66        41.55 o                         
 -21   7  13         23.70        -11.22        27.89 o                         
 -19   7  13        534.61        622.39        26.39 o                         
 -17   7  13          1.63         33.33        28.03 o                         
 -15   7  13       1305.69       1161.91        29.55 o                         
 -13   7  13       1413.68       1422.93        42.87 o                         
 -11   7  13       1475.58       1521.65        35.91 o                         
  -9   7  13        368.36        357.03        25.73 o                         
  -7   7  13       6483.21       6802.01       130.72 o                         
  -5   7  13        304.37        291.02        36.37 o                         
  -3   7  13        808.59        858.74        45.43 o                         
  -1   7  13        726.25        722.44        43.88 o                         
   1   7  13        186.22        254.43        41.15 o                         
   3   7  13         59.35         75.29        48.95 o                         
   5   7  13       2268.92       2325.64        58.87 o                         
   7   7  13        447.52        444.80        46.26 o                         
   9   7  13        418.21        294.11        56.38 o                         
 -18   8  13        496.21        384.93        49.49 o                         
 -16   8  13         53.60         33.58        27.21 o                         
 -14   8  13        520.25        511.58        34.10 o                         
 -12   8  13        687.20        657.69        27.99 o                         
 -10   8  13        202.84        201.50        23.04 o                         
  -8   8  13         17.24        -13.01        24.29 o                         
  -6   8  13       1961.85       2068.53        48.02 o                         
  -4   8  13        670.34        555.14       132.07 o                         
  -2   8  13          1.86        -30.66        35.66 o                         
   0   8  13        134.09        102.42        41.08 o                         
   2   8  13       1307.51       1479.91        65.84 o                         
   4   8  13         24.06        -50.20        50.20 o                         
   6   8  13        843.22        591.03        56.32 o                         
 -15   9  13         31.29         48.94        27.93 o                         
 -13   9  13       1748.29       1677.70        32.83 o                         
 -11   9  13        228.21        276.24        32.49 o                         
  -9   9  13        235.62        197.99        32.46 o                         
  -7   9  13         91.15         82.28        34.87 o                         
  -5   9  13        485.49        556.90        73.66 o                         
  -3   9  13          2.80         14.65        49.98 o                         
  -1   9  13       2028.30       2132.11        58.83 o                         
   1   9  13        173.92        186.55        56.84 o                         
   3   9  13         22.40         21.97        60.67 o                         
 -12  10  13       1284.12       1106.96        41.48 o                         
 -10  10  13         25.51         51.47        30.31 o                         
  -8  10  13        119.60        125.12        35.33 o                         
  -6  10  13        699.20        679.84        41.24 o                         
  -4  10  13        177.97        211.22        50.90 o                         
  -2  10  13         92.75        121.61        50.02 o                         
 -26   0  14       1062.40        802.95        45.88 o                         
 -24   0  14        122.76         87.97        38.07 o                         
 -22   0  14        601.33        676.00        51.03 o                         
 -20   0  14        157.52        162.36        28.33 o                         
 -18   0  14       9154.48       9996.88       155.34 o                         
 -16   0  14         70.88         44.54        27.44 o                         
 -14   0  14       5873.88       6706.74       120.53 o                         
 -12   0  14        170.65        138.62        39.27 o                         
 -10   0  14      16922.20      16895.92       315.57 o                         
  -8   0  14          5.11         22.83        28.53 o                         
  -6   0  14      18301.49      18059.69        78.32 o                         
  -4   0  14       4942.78       5017.25        71.74 o                         
  -2   0  14       3437.48       3271.51        61.66 o                         
   0   0  14       1767.46       1851.38       112.61 o                         
   2   0  14      26908.82      28788.30       268.82 o                         
   4   0  14        907.17        956.96        47.50 o                         
   6   0  14      13191.89      13655.12       120.60 o                         
   8   0  14          0.70        -38.57        84.01 o                         
  10   0  14        282.08        392.31        65.08 o                         
  12   0  14         37.78          3.95        49.69 o                         
 -25   1  14        410.61        517.14        30.91 o                         
 -23   1  14       2499.13       2385.91       135.79 o                         
 -21   1  14         66.20         90.04        22.72 o                         
 -19   1  14          4.63         26.53        21.74 o                         
 -17   1  14       2036.36       2196.15        26.53 o                         
 -15   1  14        309.11        336.54        23.78 o                         
 -13   1  14       1477.10       1562.73        25.67 o                         
 -11   1  14      13558.17      13800.57        83.45 o                         
  -9   1  14        412.88        402.88        22.33 o                         
  -7   1  14        442.39        398.89        23.62 o                         
  -5   1  14       7447.70       7435.39       108.55 o                         
  -3   1  14       1241.63       1309.43        33.84 o                         
  -1   1  14         43.11         41.84        35.91 o                         
   1   1  14       8799.07       9409.61        58.76 o                         
   3   1  14        857.29        880.80        39.92 o                         
   5   1  14        659.83        668.99        34.27 o                         
   7   1  14       7998.98       8306.43        98.23 o                         
   9   1  14        112.43        136.59        28.36 o                         
  11   1  14         37.95         36.33        32.77 o                         
  13   1  14       1877.83       1750.04       107.95 o                         
 -24   2  14       2098.91       2109.69        62.28 o                         
 -22   2  14        836.45        786.19        24.30 o                         
 -20   2  14        159.89        169.10        19.81 o                         
 -18   2  14        375.84        373.33        27.79 o                         
 -16   2  14       9906.56      10579.52       147.97 o                         
 -14   2  14         21.02         52.41        25.83 o                         
 -12   2  14      13783.53      14345.81       106.06 o                         
 -10   2  14         68.89         53.84        20.47 o                         
  -8   2  14        735.48        811.33        21.36 o                         
  -6   2  14        192.66        175.43        19.49 o                         
  -4   2  14      21381.53      21507.19       210.95 o                         
  -2   2  14         15.18         18.09        27.62 o                         
   0   2  14       6027.99       6651.23        55.51 o                         
   2   2  14         27.60         60.89        37.20 o                         
   4   2  14       4702.05       4811.44        45.06 o                         
   6   2  14        667.97        643.03        29.16 o                         
   8   2  14      12803.19      13533.19       263.38 o                         
  10   2  14         36.59         43.90        35.09 o                         
  12   2  14       1567.64       1528.84        59.21 o                         
 -25   3  14        102.09         87.97        26.93 o                         
 -23   3  14        314.74        317.81        27.31 o                         
 -21   3  14          2.38         -4.35        19.21 o                         
 -19   3  14        423.07        449.11        23.71 o                         
 -17   3  14       3323.68       3499.19        48.90 o                         
 -15   3  14       1391.09       1521.39        27.76 o                         
 -13   3  14        515.42        536.25        21.87 o                         
 -11   3  14        971.75        932.25        22.76 o                         
  -9   3  14         59.56         73.30        26.05 o                         
  -7   3  14       6566.55       7266.86        57.71 o                         
  -5   3  14       6496.61       6923.70        75.88 o                         
  -3   3  14       2667.32       2844.15        50.41 o                         
  -1   3  14        480.62        496.83        28.84 o                         
   1   3  14        337.72        355.58        34.55 o                         
   3   3  14        177.68        212.01        30.09 o                         
   5   3  14       1882.05       1976.77        60.56 o                         
   7   3  14       3845.70       3807.04        48.25 o                         
   9   3  14        818.11        782.59        31.40 o                         
  11   3  14       1734.57       1691.73        48.07 o                         
 -24   4  14        232.34        147.82        42.74 o                         
 -22   4  14       2242.60       2384.11        45.10 o                         
 -20   4  14        187.53        161.24        20.89 o                         
 -18   4  14        927.24       1005.25        26.66 o                         
 -16   4  14         12.35         47.14        19.92 o                         
 -14   4  14       8481.44       9217.50        42.59 o                         
 -12   4  14       1882.19       2008.21        31.62 o                         
 -10   4  14      11301.99      11864.09        54.85 o                         
  -8   4  14       1855.79       1929.27        29.45 o                         
  -6   4  14       2829.42       3048.35        44.59 o                         
  -4   4  14       1759.03       1892.57        35.20 o                         
  -2   4  14       1229.07       1408.62        41.07 o                         
   0   4  14         28.63         65.72        29.52 o                         
   2   4  14       7028.20       7522.92        70.11 o                         
   4   4  14       1963.69       1973.17        43.70 o                         
   6   4  14       7099.05       7330.91       138.43 o                         
   8   4  14        179.83        165.53        28.09 o                         
  10   4  14       1158.27       1169.37        50.22 o                         
 -23   5  14         66.53         56.78        26.55 o                         
 -21   5  14       1240.64       1302.67        56.56 o                         
 -19   5  14       1113.12       1114.22        35.29 o                         
 -17   5  14         50.52         22.77        22.95 o                         
 -15   5  14        498.71        524.48        24.38 o                         
 -13   5  14        987.78       1000.97        25.51 o                         
 -11   5  14        854.18        858.08        25.36 o                         
  -9   5  14       4620.89       5028.35        42.21 o                         
  -7   5  14       4218.92       4395.38        86.82 o                         
  -5   5  14         74.14         47.85        29.63 o                         
  -3   5  14         44.31         84.37        30.01 o                         
  -1   5  14        146.34        191.08        29.36 o                         
   1   5  14       1122.57       1047.32        34.26 o                         
   3   5  14       4418.87       4608.26        52.10 o                         
   5   5  14       4175.25       4472.87        44.29 o                         
   7   5  14        129.42        139.62        30.14 o                         
   9   5  14         70.00         63.84        32.98 o                         
 -22   6  14         12.15        -14.39        29.49 o                         
 -20   6  14       1097.87       1184.41        27.55 o                         
 -18   6  14        466.96        497.92        27.04 o                         
 -16   6  14       1037.93       1001.76        23.61 o                         
 -14   6  14        440.23        423.53        25.56 o                         
 -12   6  14       5089.53       5139.27        42.23 o                         
 -10   6  14         91.14         83.88        29.22 o                         
  -8   6  14       4743.50       5270.36        74.29 o                         
  -6   6  14        404.46        395.77        30.51 o                         
  -4   6  14       2944.92       3259.44        41.08 o                         
  -2   6  14       1791.40       1767.89        55.69 o                         
   0   6  14       2828.04       2595.02        83.14 o                         
   2   6  14       1636.21       1540.06        47.28 o                         
   4   6  14       7612.36       7838.43       304.28 o                         
   6   6  14          1.92        -25.64        49.91 o                         
   8   6  14        937.29        750.12        48.82 o                         
 -19   7  14         54.91         38.24        34.44 o                         
 -17   7  14          3.26         21.93        28.09 o                         
 -15   7  14       5285.72       5384.39        48.11 o                         
 -13   7  14       1443.81       1445.17        24.76 o                         
 -11   7  14         44.26         43.16        21.58 o                         
  -9   7  14       1161.94       1218.75        49.28 o                         
  -7   7  14        193.45        182.87        28.37 o                         
  -5   7  14        683.06        725.87        35.87 o                         
  -3   7  14       7037.23       7394.43       122.70 o                         
  -1   7  14       4622.97       4727.68       375.64 o                         
   1   7  14        359.45        327.08        42.52 o                         
   3   7  14        873.22        803.02        53.50 o                         
   5   7  14         60.68        117.98        43.81 o                         
   7   7  14         68.79         83.13        43.54 o                         
 -18   8  14        453.27        374.38        48.42 o                         
 -16   8  14         23.13         38.81        27.39 o                         
 -14   8  14       3160.84       3174.99        62.19 o                         
 -12   8  14         18.78         11.30        19.94 o                         
 -10   8  14       1139.63       1076.43        26.31 o                         
  -8   8  14          0.41         40.62        26.06 o                         
  -6   8  14       1084.55       1056.33        52.89 o                         
  -4   8  14         93.43         85.47        48.79 o                         
  -2   8  14       2821.63       3020.68        64.41 o                         
   0   8  14         27.02         70.97        81.29 o                         
   2   8  14        354.84        419.41        62.83 o                         
   4   8  14          0.27         36.12        73.76 o                         
 -15   9  14         70.13        104.93        26.64 o                         
 -13   9  14        227.56        238.34        34.60 o                         
 -11   9  14         17.25         12.63        31.38 o                         
  -9   9  14       1432.77       1428.24        57.22 o                         
  -7   9  14       1605.12       1549.92        41.82 o                         
  -5   9  14         49.32         70.33        49.81 o                         
  -3   9  14         64.70         71.29        50.95 o                         
  -1   9  14         54.46        -15.29        74.80 o                         
   1   9  14        315.49        283.38        51.33 o                         
 -10  10  14         67.91         43.20        34.79 o                         
  -8  10  14       1780.66       1414.25        55.68 o                         
  -6  10  14         12.39        -20.71        42.54 o                         
  -4  10  14        949.07        791.85        97.39 o                         
 -25   1  15        115.22        105.77        29.75 o                         
 -23   1  15          8.38          2.17        25.36 o                         
 -21   1  15         71.06         68.45        19.02 o                         
 -19   1  15       4224.01       4514.08        50.91 o                         
 -17   1  15       2759.74       3012.58        43.68 o                         
 -15   1  15        883.94        827.36        26.11 o                         
 -13   1  15       2221.27       2201.64        30.31 o                         
 -11   1  15       1677.11       1879.31        33.34 o                         
  -9   1  15         71.42        122.31        22.77 o                         
  -7   1  15      10603.57      11168.46        53.32 o                         
  -5   1  15        605.63        665.18        31.38 o                         
  -3   1  15        306.48        318.00        25.96 o                         
  -1   1  15       6835.18       7281.26        51.13 o                         
   1   1  15       1362.65       1326.75        33.38 o                         
   3   1  15       1353.26       1307.02        37.38 o                         
   5   1  15       9720.97      10183.02        90.22 o                         
   7   1  15        304.28        353.14        31.85 o                         
   9   1  15        126.36        140.27        35.43 o                         
  11   1  15       1489.16       1420.47        36.17 o                         
 -24   2  15         19.66        -13.07        31.91 o                         
 -22   2  15         10.65          9.47        19.25 o                         
 -20   2  15        673.32        769.39        35.19 o                         
 -18   2  15       1294.55       1405.52        23.28 o                         
 -16   2  15        827.97        940.94        29.58 o                         
 -14   2  15        190.20        179.06        22.81 o                         
 -12   2  15        350.66        352.65        27.57 o                         
 -10   2  15       1420.33       1409.15        29.13 o                         
  -8   2  15       1864.46       1925.79        30.74 o                         
  -6   2  15       6802.19       7171.59        40.15 o                         
  -4   2  15       3898.50       4162.24        41.25 o                         
  -2   2  15       1810.06       1870.22        30.42 o                         
   0   2  15        737.10        781.44        31.69 o                         
   2   2  15        104.46        125.42        33.24 o                         
   4   2  15       1553.36       1607.44        55.32 o                         
   6   2  15       2008.03       2144.07        47.57 o                         
   8   2  15       1273.83       1225.03        34.84 o                         
  10   2  15        884.93       1027.44        48.31 o                         
 -25   3  15       1298.79       1052.07        31.72 o                         
 -23   3  15       1811.42       1827.15        28.96 o                         
 -21   3  15          3.65         -3.55        21.26 o                         
 -19   3  15         39.03         38.09        21.42 o                         
 -17   3  15       1012.09       1011.72        30.67 o                         
 -15   3  15        552.45        556.14        23.03 o                         
 -13   3  15       3380.04       3503.11        62.91 o                         
 -11   3  15       6300.34       6953.22       113.30 o                         
  -9   3  15       1313.91       1439.51        31.94 o                         
  -7   3  15         25.10         71.57        31.27 o                         
  -5   3  15        393.05        393.28        28.27 o                         
  -3   3  15       1339.49       1389.23        31.57 o                         
  -1   3  15       9347.27       9945.04       117.00 o                         
   1   3  15        578.86        534.99        34.52 o                         
   3   3  15          9.77         19.54        31.53 o                         
   5   3  15        596.03        663.50        33.45 o                         
   7   3  15       1908.31       1921.07        63.16 o                         
   9   3  15        690.25        649.25        32.52 o                         
  11   3  15       3693.28       3417.13       159.30 o                         
 -24   4  15        283.78        213.44        36.27 o                         
 -22   4  15        650.73        649.01        27.31 o                         
 -20   4  15        362.36        305.43        27.77 o                         
 -18   4  15        845.49        815.28        22.02 o                         
 -16   4  15          2.67         14.54        22.44 o                         
 -14   4  15       1673.51       1748.07        40.10 o                         
 -12   4  15       3661.50       3828.52        31.25 o                         
 -10   4  15       5032.29       5417.36        75.63 o                         
  -8   4  15       1239.45       1257.86        31.48 o                         
  -6   4  15        391.32        418.17        28.98 o                         
  -4   4  15        164.35        147.30        28.30 o                         
  -2   4  15       4458.24       4735.69        42.44 o                         
   0   4  15       2549.93       2724.17        37.83 o                         
   2   4  15        892.21        947.57        29.88 o                         
   4   4  15         57.37         20.34        30.62 o                         
   6   4  15        111.23        117.31        33.85 o                         
   8   4  15        119.25        121.45        37.73 o                         
  10   4  15        332.08        220.95        53.99 o                         
 -23   5  15         95.52        106.49        29.64 o                         
 -21   5  15        290.58        345.59        29.05 o                         
 -19   5  15       1895.42       1709.16        62.48 o                         
 -17   5  15       2585.59       2525.96        62.74 o                         
 -15   5  15        484.17        554.91        29.02 o                         
 -13   5  15         61.14         77.08        21.93 o                         
 -11   5  15       7112.88       7543.63        83.60 o                         
  -9   5  15        267.05        318.94        23.39 o                         
  -7   5  15       1942.28       2092.08        42.99 o                         
  -5   5  15       1438.87       1506.61        30.91 o                         
  -3   5  15        370.39        357.59        30.27 o                         
  -1   5  15        194.56        212.29        32.10 o                         
   1   5  15       6480.64       6698.68        66.31 o                         
   3   5  15       1965.52       2123.59        58.80 o                         
   5   5  15       3149.75       3383.33        44.10 o                         
   7   5  15        396.20        418.17        36.46 o                         
   9   5  15         35.46          0.71        31.62 o                         
 -22   6  15          3.05         -1.96        27.74 o                         
 -20   6  15        272.40        254.84        27.77 o                         
 -18   6  15        269.42        267.02        27.54 o                         
 -16   6  15         20.06         19.07        19.45 o                         
 -14   6  15        244.35        197.68        28.26 o                         
 -12   6  15          4.95         46.45        23.07 o                         
 -10   6  15         36.05         14.52        23.49 o                         
  -8   6  15       1984.08       2094.24        45.91 o                         
  -6   6  15        640.44        643.04        31.02 o                         
  -4   6  15       1456.42       1521.69        59.51 o                         
  -2   6  15        160.55        182.81        33.38 o                         
   0   6  15        222.77        292.66        32.87 o                         
   2   6  15        140.93        212.30        47.52 o                         
   4   6  15       2582.40       2584.25       134.62 o                         
   6   6  15        585.86        580.97       138.68 o                         
   8   6  15        451.45        348.26        60.62 o                         
 -19   7  15          6.73        -21.53        26.74 o                         
 -17   7  15       2310.08       2322.41        59.90 o                         
 -15   7  15        431.20        413.43        23.47 o                         
 -13   7  15         12.56         24.13        21.39 o                         
 -11   7  15        721.30        670.06        27.42 o                         
  -9   7  15       1965.21       2114.78        33.27 o                         
  -7   7  15         67.20         48.69        30.75 o                         
  -5   7  15       1878.49       2042.46        41.71 o                         
  -3   7  15       1183.08       1194.95        46.58 o                         
  -1   7  15         97.76        102.85        40.80 o                         
   1   7  15        115.52        156.85        50.06 o                         
   3   7  15       2655.89       2495.35        75.86 o                         
   5   7  15          9.89         69.95        43.64 o                         
 -18   8  15        791.14        607.38        49.69 o                         
 -16   8  15       1114.87       1154.61        35.20 o                         
 -14   8  15         89.79         73.83        30.18 o                         
 -12   8  15          2.93        -12.87        29.89 o                         
 -10   8  15         75.03         94.10        28.58 o                         
  -8   8  15         79.78        100.09        27.26 o                         
  -6   8  15         28.68         45.20        34.77 o                         
  -4   8  15       1318.32       1171.62        42.45 o                         
  -2   8  15        440.17        496.64        52.61 o                         
   0   8  15         80.86        169.96        51.70 o                         
   2   8  15       1086.70       1031.58        65.48 o                         
   4   8  15         67.22         28.77        42.78 o                         
 -13   9  15        149.14        124.47        25.40 o                         
 -11   9  15       1152.97       1118.83        39.68 o                         
  -9   9  15         86.97         89.29        35.38 o                         
  -7   9  15         29.66         42.31        43.59 o                         
  -5   9  15         10.31         33.90        50.59 o                         
  -3   9  15       2385.59       2335.00       208.88 o                         
  -1   9  15        581.74        570.63        62.98 o                         
 -24   0  16        211.08        224.24        60.37 o                         
 -22   0  16       1449.03       1426.48        77.42 o                         
 -20   0  16       7626.79       8021.62       221.33 o                         
 -18   0  16        737.43        752.19        30.41 o                         
 -16   0  16        976.94       1039.43        28.54 o                         
 -14   0  16         64.34        121.16        32.15 o                         
 -12   0  16       3883.86       3912.76        71.34 o                         
 -10   0  16       1010.42       1115.19        47.21 o                         
  -8   0  16      20230.88      22493.21       225.91 o                         
  -6   0  16        581.33        616.73        55.93 o                         
  -4   0  16        211.60        260.90        45.43 o                         
  -2   0  16         10.04         55.39        42.81 o                         
   0   0  16      21018.84      23409.12       110.58 o                         
   2   0  16         32.71         37.85        59.70 o                         
   4   0  16      10281.68      10842.49       320.12 o                         
   6   0  16          3.40         21.20        46.10 o                         
   8   0  16         38.64         67.08        53.82 o                         
  10   0  16          0.07        -34.20        50.00 o                         
 -25   1  16        112.19        104.93        26.52 o                         
 -23   1  16        267.30        272.18        27.22 o                         
 -21   1  16       1737.43       1686.99        54.60 o                         
 -19   1  16       1062.35       1129.05        24.13 o                         
 -17   1  16          8.23          2.21        19.40 o                         
 -15   1  16       7324.50       7772.24       119.88 o                         
 -13   1  16        536.65        600.02        26.12 o                         
 -11   1  16         86.81         93.32        22.88 o                         
  -9   1  16       8117.78       8757.84        66.82 o                         
  -7   1  16       3217.48       3594.10        57.47 o                         
  -5   1  16       2560.12       2724.32        36.49 o                         
  -3   1  16       3882.32       3981.38        39.19 o                         
  -1   1  16       3068.45       3088.58        40.37 o                         
   1   1  16         48.50         75.80        29.90 o                         
   3   1  16      12035.22      12913.82       182.33 o                         
   5   1  16       2819.03       2859.23        70.09 o                         
   7   1  16        501.98        463.02        28.09 o                         
   9   1  16       1238.32       1240.22        72.36 o                         
 -24   2  16         71.93         33.65        31.97 o                         
 -22   2  16       1779.46       1944.14        70.27 o                         
 -20   2  16         27.86         43.62        20.25 o                         
 -18   2  16       6201.36       6542.08        51.20 o                         
 -16   2  16        104.07        107.87        20.31 o                         
 -14   2  16       9896.64      10858.15        96.34 o                         
 -12   2  16        399.11        417.85        30.62 o                         
 -10   2  16       2529.74       2900.72        32.43 o                         
  -8   2  16       1033.13       1085.06        26.72 o                         
  -6   2  16        221.58        262.08        25.79 o                         
  -4   2  16       2832.70       2943.22        60.94 o                         
  -2   2  16      18462.38      19726.11       163.72 o                         
   0   2  16        174.35        178.13        30.65 o                         
   2   2  16       3838.72       4118.70        46.73 o                         
   4   2  16         41.80         65.15        34.94 o                         
   6   2  16       1147.30       1071.04        30.52 o                         
   8   2  16         18.42        -17.61        35.56 o                         
  10   2  16       7927.33       7057.05       100.33 o                         
 -23   3  16         19.56          1.38        29.87 o                         
 -21   3  16         11.78         35.32        19.28 o                         
 -19   3  16        723.80        765.42        21.53 o                         
 -17   3  16       1371.62       1428.81        24.11 o                         
 -15   3  16       2637.57       2770.58        27.68 o                         
 -13   3  16       2436.88       2709.69        32.92 o                         
 -11   3  16       1242.46       1365.81        32.65 o                         
  -9   3  16        116.72        138.99        21.34 o                         
  -7   3  16       1151.57       1129.00        27.62 o                         
  -5   3  16        911.87       1022.18        37.88 o                         
  -3   3  16       1960.92       2006.31        36.01 o                         
  -1   3  16       3104.30       3266.18        45.97 o                         
   1   3  16       2171.04       2254.72        47.55 o                         
   3   3  16        636.20        658.94        29.17 o                         
   5   3  16        249.57        284.65        43.92 o                         
   7   3  16        897.88        891.73        40.79 o                         
   9   3  16       1494.73       1471.09        90.72 o                         
 -24   4  16         31.46         23.27        25.21 o                         
 -22   4  16         12.70         -0.98        25.62 o                         
 -20   4  16       3853.31       3653.83        40.44 o                         
 -18   4  16         54.62         82.46        22.69 o                         
 -16   4  16       2068.83       2213.59        26.32 o                         
 -14   4  16        319.38        341.65        24.18 o                         
 -12   4  16        587.75        644.95        32.31 o                         
 -10   4  16         70.20         44.46        21.78 o                         
  -8   4  16      14380.33      15017.74        99.50 o                         
  -6   4  16        226.13        239.11        24.85 o                         
  -4   4  16       2341.23       2530.11        59.76 o                         
  -2   4  16        788.31        758.18        31.62 o                         
   0   4  16       5656.58       6037.23        47.97 o                         
   2   4  16         83.54         70.62        27.91 o                         
   4   4  16       6724.52       6332.43       144.56 o                         
   6   4  16         17.13         32.85        30.95 o                         
   8   4  16       1276.13       1403.33        47.20 o                         
 -23   5  16        250.27        114.64        27.06 o                         
 -21   5  16        345.20        294.81        31.02 o                         
 -19   5  16       1058.24       1086.96        56.10 o                         
 -17   5  16        751.17        738.70        29.47 o                         
 -15   5  16        135.31        148.47        22.05 o                         
 -13   5  16         75.35         83.44        20.06 o                         
 -11   5  16       6165.95       6643.95        38.24 o                         
  -9   5  16        426.20        427.31        28.80 o                         
  -7   5  16       1992.05       2192.86        34.06 o                         
  -5   5  16       1955.65       2115.75        76.16 o                         
  -3   5  16        748.66        789.76        33.21 o                         
  -1   5  16        256.87        249.51        29.79 o                         
   1   5  16       4112.92       4316.48        65.64 o                         
   3   5  16       1181.07       1125.11        45.86 o                         
   5   5  16       1444.10       1634.69        51.43 o                         
   7   5  16       1757.96       1635.99        57.68 o                         
 -20   6  16        688.00        625.86        40.43 o                         
 -18   6  16       5015.23       5306.31       119.23 o                         
 -16   6  16         95.96         77.45        21.71 o                         
 -14   6  16       2332.96       2276.23        47.31 o                         
 -12   6  16       1301.50       1336.69        27.93 o                         
 -10   6  16       1369.31       1590.04        33.51 o                         
  -8   6  16       2869.25       2820.07        33.63 o                         
  -6   6  16       2547.89       2833.31        43.95 o                         
  -4   6  16        226.00        190.60        26.99 o                         
  -2   6  16       1050.25       1061.68        34.13 o                         
   0   6  16        427.70        430.97        33.37 o                         
   2   6  16       5885.34       5968.35       410.03 o                         
   4   6  16        773.09        586.41        64.49 o                         
   6   6  16       1462.44       1285.03        57.87 o                         
 -19   7  16         75.42         81.27        26.90 o                         
 -17   7  16       1409.45       1330.77        48.88 o                         
 -15   7  16        499.53        531.71        33.34 o                         
 -13   7  16        823.81        818.41        25.60 o                         
 -11   7  16       1518.85       1616.36        48.81 o                         
  -9   7  16        264.44        262.35        27.86 o                         
  -7   7  16        273.27        245.43        30.88 o                         
  -5   7  16       1119.52       1146.71        59.88 o                         
  -3   7  16       1807.06       1758.08        99.74 o                         
  -1   7  16        809.22        627.95       137.65 o                         
   1   7  16       2441.89       2720.79       163.85 o                         
   3   7  16         22.87          9.33        50.14 o                         
 -16   8  16       1369.42       1093.16        29.85 o                         
 -14   8  16          6.61          2.01        31.67 o                         
 -12   8  16       3091.94       3258.99        91.51 o                         
 -10   8  16        137.20        155.36        29.73 o                         
  -8   8  16        223.03        254.19        37.07 o                         
  -6   8  16        427.80        446.05        52.53 o                         
  -4   8  16       1305.26       1263.59       109.51 o                         
  -2   8  16        334.59        329.64       107.11 o                         
   0   8  16       4930.00       5170.90       427.63 o                         
   2   8  16          0.01         -1.72        43.43 o                         
 -13   9  16          4.92          4.45        30.94 o                         
 -11   9  16        752.50        613.21        35.32 o                         
  -9   9  16        148.29        141.69        31.53 o                         
  -7   9  16        406.98        225.15        40.57 o                         
  -5   9  16       1208.24        868.35        49.27 o                         
  -3   9  16         17.73         54.83       117.04 o                         
 -25   1  17          2.24         84.88        29.39 o                         
 -23   1  17        112.59        108.21        26.84 o                         
 -21   1  17       2314.84       2320.78        59.86 o                         
 -19   1  17       1730.66       1742.35        34.06 o                         
 -17   1  17       2305.68       2475.82        47.34 o                         
 -15   1  17       2596.96       2851.73        32.26 o                         
 -13   1  17        659.90        610.07        23.21 o                         
 -11   1  17        683.96        721.36        27.66 o                         
  -9   1  17       4608.14       4699.55        33.54 o                         
  -7   1  17        578.05        671.72        25.22 o                         
  -5   1  17       3281.34       3328.34        32.81 o                         
  -3   1  17       1087.00       1153.82        31.32 o                         
  -1   1  17        233.31        249.58        28.65 o                         
   1   1  17       3909.74       3984.93        42.02 o                         
   3   1  17       9420.47       9887.28        85.49 o                         
   5   1  17         33.59          6.49        28.05 o                         
   7   1  17        811.85        809.53        41.11 o                         
   9   1  17        850.77        837.04        40.81 o                         
 -24   2  17         70.38         32.23        24.71 o                         
 -22   2  17        203.48        227.46        26.17 o                         
 -20   2  17         32.80         27.39        19.50 o                         
 -18   2  17         92.71         58.18        24.49 o                         
 -16   2  17        480.87        511.81        21.18 o                         
 -14   2  17        719.01        812.57        30.82 o                         
 -12   2  17       1227.23       1335.21        28.41 o                         
 -10   2  17        497.51        559.40        23.25 o                         
  -8   2  17        115.73        158.03        26.11 o                         
  -6   2  17       1164.42       1179.29        32.33 o                         
  -4   2  17        900.68        963.89        28.86 o                         
  -2   2  17       1272.10       1262.09        36.41 o                         
   0   2  17        371.37        379.91        33.32 o                         
   2   2  17        286.53        283.82        32.72 o                         
   4   2  17         42.10         54.38        28.44 o                         
   6   2  17        144.91        115.15        36.82 o                         
   8   2  17        565.17        543.09        37.87 o                         
 -23   3  17        978.94       1018.34        34.51 o                         
 -21   3  17        445.94        468.77        36.27 o                         
 -19   3  17        300.35        224.00        27.06 o                         
 -17   3  17          2.53          1.86        20.23 o                         
 -15   3  17       2623.01       2800.28        38.93 o                         
 -13   3  17        794.91        841.63        32.65 o                         
 -11   3  17       4131.40       4523.33        38.89 o                         
  -9   3  17       1030.18       1124.61        28.11 o                         
  -7   3  17        586.87        551.94        25.68 o                         
  -5   3  17        944.81        969.22        32.82 o                         
  -3   3  17       9709.90      10506.33       111.18 o                         
  -1   3  17       2279.42       2428.36        33.27 o                         
   1   3  17       3348.69       3577.94        59.04 o                         
   3   3  17        306.43        301.69        27.55 o                         
   5   3  17        947.22        990.57        75.28 o                         
   7   3  17        380.80        303.95        35.68 o                         
 -22   4  17        348.53        305.68        29.48 o                         
 -20   4  17        263.37        370.61        35.87 o                         
 -18   4  17        111.14         80.39        26.78 o                         
 -16   4  17        754.34        799.56        25.03 o                         
 -14   4  17          2.62        -22.19        22.19 o                         
 -12   4  17         11.20          2.28        21.96 o                         
 -10   4  17       6109.67       6536.58        99.52 o                         
  -8   4  17       2140.83       2347.94        32.70 o                         
  -6   4  17       4201.53       4590.56        76.00 o                         
  -4   4  17       4040.22       4398.60       102.88 o                         
  -2   4  17        200.58        236.30        29.42 o                         
   0   4  17        312.56        345.21        28.71 o                         
   2   4  17       2288.45       2229.24        40.85 o                         
   4   4  17       1575.26       1667.18        50.94 o                         
   6   4  17       3141.98       3202.79        53.20 o                         
 -21   5  17        920.37        835.84        31.52 o                         
 -19   5  17       1625.53       1668.32        44.74 o                         
 -17   5  17       1319.16       1267.11        29.17 o                         
 -15   5  17        523.66        520.93        22.93 o                         
 -13   5  17       1435.27       1550.12        31.30 o                         
 -11   5  17          8.21         14.45        21.79 o                         
  -9   5  17         27.00         43.89        24.59 o                         
  -7   5  17       1819.30       1927.80        36.05 o                         
  -5   5  17        622.97        644.50        33.52 o                         
  -3   5  17         14.93         29.74        27.18 o                         
  -1   5  17       3104.73       3157.86        77.06 o                         
   1   5  17        172.36        172.72        25.72 o                         
   3   5  17       1968.49       2080.64        39.49 o                         
   5   5  17        385.72        320.21        36.64 o                         
 -20   6  17        857.39        716.56        28.31 o                         
 -18   6  17         94.46         99.49        28.46 o                         
 -16   6  17          1.86         18.09        31.99 o                         
 -14   6  17        217.02        188.36        26.04 o                         
 -12   6  17        746.85        714.82        28.29 o                         
 -10   6  17       2224.17       2144.36        35.14 o                         
  -8   6  17       1233.87       1210.44        31.21 o                         
  -6   6  17          4.68         10.87        23.23 o                         
  -4   6  17          8.09         12.47        24.95 o                         
  -2   6  17         94.96         58.38        28.73 o                         
   0   6  17          2.47         57.30        40.64 o                         
   2   6  17        840.50        787.71        45.73 o                         
   4   6  17        553.07        391.31        46.65 o                         
 -19   7  17       1542.11       1446.72        46.77 o                         
 -17   7  17         26.89         32.20        32.10 o                         
 -15   7  17        744.16        675.58        32.51 o                         
 -13   7  17        195.55        177.32        30.74 o                         
 -11   7  17        572.51        511.79        26.25 o                         
  -9   7  17        381.30        365.24        30.76 o                         
  -7   7  17       1353.44       1389.31        39.62 o                         
  -5   7  17        368.24        376.58        33.74 o                         
  -3   7  17       1259.91       1275.91        49.21 o                         
  -1   7  17        311.92        168.65        85.08 o                         
   1   7  17       1719.93       1595.81        96.31 o                         
   3   7  17        337.14        186.48       118.45 o                         
 -16   8  17          0.40         -9.66        33.85 o                         
 -14   8  17        834.83        918.71        37.38 o                         
 -12   8  17         87.42         69.12        31.46 o                         
 -10   8  17        348.47        288.51        41.70 o                         
  -8   8  17         50.53         49.76        35.14 o                         
  -6   8  17        245.38        252.38        51.70 o                         
  -4   8  17        561.11        539.48        76.82 o                         
  -2   8  17        709.78        609.24        48.14 o                         
   0   8  17        395.71        362.87        63.68 o                         
  -9   9  17        186.42        124.16        33.79 o                         
  -7   9  17        144.35         69.17        35.51 o                         
 -24   0  18          0.52         15.87        34.60 o                         
 -22   0  18       3517.29       3800.84        50.34 o                         
 -20   0  18         94.89         62.40        24.18 o                         
 -18   0  18       6879.37       7297.92       184.52 o                         
 -16   0  18       1461.89       1391.08        43.81 o                         
 -14   0  18        679.31        857.52        37.67 o                         
 -12   0  18        695.38        595.64        42.85 o                         
 -10   0  18       2370.36       2489.38        38.09 o                         
  -8   0  18        409.34        435.28        31.09 o                         
  -6   0  18      16612.76      18484.67       155.33 o                         
  -4   0  18       3622.94       3831.84        61.07 o                         
  -2   0  18        612.10        590.07        43.75 o                         
   0   0  18        493.16        540.58       100.22 o                         
   2   0  18       5511.81       5375.75       115.97 o                         
   4   0  18        199.51        248.91        41.54 o                         
   6   0  18       6708.45       7039.99       327.13 o                         
   8   0  18         62.46        -14.20        43.23 o                         
 -25   1  18        306.93        273.64        27.39 o                         
 -23   1  18       1359.91       1274.95        84.07 o                         
 -21   1  18        207.59        176.44        19.48 o                         
 -19   1  18       1651.13       1819.08        26.09 o                         
 -17   1  18       1473.53       1611.35        24.79 o                         
 -15   1  18         44.14         46.33        23.27 o                         
 -13   1  18        588.83        664.05        26.78 o                         
 -11   1  18       4338.60       4632.50        42.21 o                         
  -9   1  18         66.78         70.48        29.42 o                         
  -7   1  18        313.46        325.92        23.76 o                         
  -5   1  18       4555.70       4867.91        36.85 o                         
  -3   1  18        859.03        853.14        36.18 o                         
  -1   1  18       2260.65       2380.33        42.89 o                         
   1   1  18       6283.76       6752.11       191.16 o                         
   3   1  18        180.85        180.14        28.88 o                         
   5   1  18        164.68        183.08        35.91 o                         
   7   1  18       2130.98       1887.26       107.45 o                         
 -24   2  18       4010.89       4046.47       125.70 o                         
 -22   2  18        445.23        402.13        26.68 o                         
 -20   2  18         19.07        -19.43        19.43 o                         
 -18   2  18          0.53          0.35        18.26 o                         
 -16   2  18       3421.90       3553.65        29.31 o                         
 -14   2  18        386.68        409.35        24.40 o                         
 -12   2  18       8953.53       9743.86        90.59 o                         
 -10   2  18        467.48        502.09        21.78 o                         
  -8   2  18         21.28         55.89        22.82 o                         
  -6   2  18        307.33        333.76        23.81 o                         
  -4   2  18      16913.36      18033.87       109.78 o                         
  -2   2  18         99.59        103.97        23.86 o                         
   0   2  18       7040.17       7184.60        47.96 o                         
   2   2  18        228.84        257.82        33.70 o                         
   4   2  18        188.39        144.67        30.78 o                         
   6   2  18         49.98         53.18        35.84 o                         
 -23   3  18        422.11        402.68        31.75 o                         
 -21   3  18        363.49        389.73        27.72 o                         
 -19   3  18        844.40        732.77        36.01 o                         
 -17   3  18        621.51        587.69        22.68 o                         
 -15   3  18        999.05       1185.04        42.39 o                         
 -13   3  18        737.93        841.74        24.24 o                         
 -11   3  18        319.41        366.07        22.20 o                         
  -9   3  18         56.93         43.45        22.49 o                         
  -7   3  18        766.66        719.42        24.52 o                         
  -5   3  18       3906.36       4018.40        36.24 o                         
  -3   3  18       3008.05       3222.31        38.24 o                         
  -1   3  18       2488.55       2553.78        36.30 o                         
   1   3  18       1289.94       1291.14        29.54 o                         
   3   3  18        154.36        147.86        28.44 o                         
   5   3  18        137.68         79.24        35.51 o                         
   7   3  18        841.52        689.90        59.93 o                         
 -22   4  18       3922.70       3736.93       131.73 o                         
 -20   4  18        112.59        131.96        25.95 o                         
 -18   4  18       1634.20       1644.73        43.14 o                         
 -16   4  18         91.11        102.66        21.62 o                         
 -14   4  18       1549.79       1708.05        26.78 o                         
 -12   4  18        296.56        301.92        23.86 o                         
 -10   4  18       3626.90       3792.65        51.22 o                         
  -8   4  18        498.67        512.34        27.79 o                         
  -6   4  18       2760.29       2864.71        35.42 o                         
  -4   4  18        225.47        206.89        28.91 o                         
  -2   4  18       4547.04       4754.77        87.80 o                         
   0   4  18        308.40        374.44        28.57 o                         
   2   4  18       2166.22       2289.30        37.98 o                         
   4   4  18        529.10        468.48        36.09 o                         
   6   4  18       1994.17       1679.39       197.55 o                         
 -21   5  18       1605.44       1439.41        41.82 o                         
 -19   5  18        390.02        409.54        29.37 o                         
 -17   5  18        357.34        392.56        26.26 o                         
 -15   5  18        697.36        719.36        26.43 o                         
 -13   5  18         93.61        124.88        20.66 o                         
 -11   5  18          5.00         40.19        23.89 o                         
  -9   5  18       2622.44       2784.83        40.66 o                         
  -7   5  18       2465.12       2576.45        43.48 o                         
  -5   5  18         28.26        -17.37        25.50 o                         
  -3   5  18       1449.15       1419.34        35.22 o                         
  -1   5  18        119.71        139.36        27.35 o                         
   1   5  18          3.66         -4.03        34.75 o                         
   3   5  18       2770.48       2721.08        72.95 o                         
   5   5  18       2313.12       2099.84       160.01 o                         
 -20   6  18       1359.14       1127.88       116.82 o                         
 -18   6  18        246.09        195.06        35.28 o                         
 -16   6  18       2231.70       2429.24        51.54 o                         
 -14   6  18         24.20         36.40        30.49 o                         
 -12   6  18        154.47        157.07        21.85 o                         
 -10   6  18        269.81        224.14        23.34 o                         
  -8   6  18       3791.58       4095.41       101.55 o                         
  -6   6  18        790.93        812.14        30.45 o                         
  -4   6  18       4061.64       4151.00        64.97 o                         
  -2   6  18        381.23        377.72        38.54 o                         
   0   6  18       1434.18       1295.91        64.27 o                         
   2   6  18         30.64         19.31        44.46 o                         
 -17   7  18         57.14         55.50        26.40 o                         
 -15   7  18       2410.22       2345.22        90.50 o                         
 -13   7  18       1209.01       1179.01        45.83 o                         
 -11   7  18         60.81         74.88        29.84 o                         
  -9   7  18        345.22        376.68        35.00 o                         
  -7   7  18         46.60         41.35        33.48 o                         
  -5   7  18          2.93        -19.37        40.17 o                         
  -3   7  18       3494.45       3560.54        58.79 o                         
  -1   7  18       1466.98       1207.03        51.22 o                         
   1   7  18        257.44        162.08        44.71 o                         
 -14   8  18       1227.44       1114.30        56.42 o                         
 -12   8  18         91.64         82.18        29.63 o                         
 -10   8  18        993.95        862.14        43.37 o                         
  -8   8  18          4.85        -19.35        36.19 o                         
  -6   8  18        268.62        185.31       133.03 o                         
  -4   8  18        109.04        103.10        43.25 o                         
 -23   1  19        357.69        243.17        46.75 o                         
 -21   1  19        382.50        401.64        27.60 o                         
 -19   1  19       1306.09       1376.46        24.58 o                         
 -17   1  19        183.97        204.02        29.30 o                         
 -15   1  19       1895.66       1940.27        39.30 o                         
 -13   1  19       2400.86       2387.04        39.47 o                         
 -11   1  19        257.56        278.03        20.96 o                         
  -9   1  19          5.98        -16.12        23.66 o                         
  -7   1  19       8506.58       9075.36        88.81 o                         
  -5   1  19        975.77       1022.70        23.48 o                         
  -3   1  19       1631.09       1649.12        35.57 o                         
  -1   1  19       4852.35       4928.95        58.03 o                         
   1   1  19        980.26        939.50        30.53 o                         
   3   1  19         42.38         63.41        39.11 o                         
   5   1  19       5909.62       5879.68       163.19 o                         
 -24   2  19         14.02         13.47        24.71 o                         
 -22   2  19         91.44        120.86        26.05 o                         
 -20   2  19        329.64        289.76        27.46 o                         
 -18   2  19        160.24        145.30        25.19 o                         
 -16   2  19        598.20        570.70        41.49 o                         
 -14   2  19         89.28         79.09        22.03 o                         
 -12   2  19         74.02         52.74        23.61 o                         
 -10   2  19       1368.60       1359.80        28.40 o                         
  -8   2  19       1454.45       1556.98        26.42 o                         
  -6   2  19       1768.59       1860.49        40.86 o                         
  -4   2  19        812.81        893.03        31.63 o                         
  -2   2  19         18.85          6.12        26.46 o                         
   0   2  19          0.43          7.10        31.06 o                         
   2   2  19       1489.08       1419.78        59.50 o                         
   4   2  19        787.91        784.64        36.42 o                         
   6   2  19       2025.55       1658.51        94.54 o                         
 -23   3  19       2311.64       1675.65       195.46 o                         
 -21   3  19        736.40        683.81        39.29 o                         
 -19   3  19          2.16          3.36        23.70 o                         
 -17   3  19        241.96        232.73        23.25 o                         
 -15   3  19         46.58         57.73        20.52 o                         
 -13   3  19       2648.06       2755.55        51.84 o                         
 -11   3  19       2892.19       3084.65        50.06 o                         
  -9   3  19        147.73        129.27        22.36 o                         
  -7   3  19        129.26        118.44        23.59 o                         
  -5   3  19       1365.23       1422.96        27.05 o                         
  -3   3  19        576.27        599.22        28.42 o                         
  -1   3  19       6335.35       6376.50       107.27 o                         
   1   3  19        401.21        411.40        29.48 o                         
   3   3  19         22.97         38.79        38.12 o                         
   5   3  19        421.24        408.33        36.63 o                         
 -22   4  19        194.86        161.11        27.43 o                         
 -20   4  19          5.99        -14.89        27.13 o                         
 -18   4  19          3.48         -6.31        27.99 o                         
 -16   4  19        266.71        241.18        23.15 o                         
 -14   4  19       2330.54       2389.73        74.67 o                         
 -12   4  19       1444.70       1488.62        25.74 o                         
 -10   4  19       1362.02       1487.85        30.32 o                         
  -8   4  19         29.72         12.72        24.36 o                         
  -6   4  19          3.83         31.91        28.05 o                         
  -4   4  19        268.61        274.25        27.00 o                         
  -2   4  19       3161.09       3027.04       105.64 o                         
   0   4  19       1592.53       1688.88        38.37 o                         
   2   4  19        803.45        850.57        44.39 o                         
   4   4  19          0.31         -9.95        33.61 o                         
 -21   5  19        132.91         93.58        29.96 o                         
 -19   5  19        591.85        564.78        28.58 o                         
 -17   5  19        789.87        804.12        29.18 o                         
 -15   5  19        863.29       1046.70        35.82 o                         
 -13   5  19        270.87        250.25        24.31 o                         
 -11   5  19        412.30        401.86        22.81 o                         
  -9   5  19         12.68         28.57        25.73 o                         
  -7   5  19       4686.11       4621.31        91.48 o                         
  -5   5  19       1512.47       1560.23        33.85 o                         
  -3   5  19        232.57        232.92        27.78 o                         
  -1   5  19         92.10         52.91        36.68 o                         
   1   5  19        287.59        189.56        33.55 o                         
   3   5  19        201.81        190.82        35.12 o                         
 -18   6  19        330.04        390.08        40.42 o                         
 -16   6  19         33.05         25.32        28.33 o                         
 -14   6  19        148.59        152.16        32.45 o                         
 -12   6  19          8.62        -12.50        34.71 o                         
 -10   6  19        104.07        107.84        31.23 o                         
  -8   6  19       1265.44       1250.21        40.93 o                         
  -6   6  19        190.16        201.21        34.63 o                         
  -4   6  19          4.79        -17.41        36.52 o                         
  -2   6  19         19.70          0.30        34.55 o                         
   0   6  19        352.79        334.02        36.73 o                         
 -15   7  19        221.14        186.40        35.36 o                         
 -13   7  19         67.13         20.83        29.94 o                         
 -11   7  19        343.42        284.63        44.54 o                         
  -9   7  19         45.54         45.07        34.15 o                         
  -7   7  19          2.23         34.76        34.99 o                         
  -5   7  19       4132.23       3975.49       234.35 o                         
  -3   7  19        122.61         69.72        44.21 o                         
  -1   7  19        483.81        395.56        88.58 o                         
 -10   8  19         31.88        -16.98        38.19 o                         
  -8   8  19        371.09        250.46        58.21 o                         
 -22   0  20        191.49        130.03        42.96 o                         
 -20   0  20       2312.92       2578.19        62.66 o                         
 -18   0  20         19.54        -34.72        34.72 o                         
 -16   0  20       1834.34       2203.64        38.62 o                         
 -14   0  20        102.84        132.99        39.89 o                         
 -12   0  20         90.27         48.98        30.66 o                         
 -10   0  20       1322.97       1322.76        39.73 o                         
  -8   0  20      14591.90      15472.15       131.36 o                         
  -6   0  20        268.34        294.43        43.38 o                         
  -4   0  20       3742.21       3855.14        43.01 o                         
  -2   0  20         96.66        102.73        40.95 o                         
   0   0  20       1164.06       1093.78        46.60 o                         
   2   0  20         13.87         33.12        62.23 o                         
   4   0  20       6120.72       6300.81       201.14 o                         
 -23   1  20         96.56         57.89        28.12 o                         
 -21   1  20        840.62        893.56        58.76 o                         
 -19   1  20         10.62         44.80        23.09 o                         
 -17   1  20         76.21         59.81        24.20 o                         
 -15   1  20       2342.87       2383.00        27.38 o                         
 -13   1  20         26.38         32.66        21.88 o                         
 -11   1  20         81.40         71.41        23.10 o                         
  -9   1  20       5966.24       6224.46        61.22 o                         
  -7   1  20       2652.96       2894.14        39.12 o                         
  -5   1  20         93.62         92.40        23.60 o                         
  -3   1  20       4574.06       4757.55        94.65 o                         
  -1   1  20        230.32        246.97        32.08 o                         
   1   1  20        299.60        288.46        43.74 o                         
   3   1  20       5840.30       5617.05       221.93 o                         
   5   1  20        528.77        371.00        72.72 o                         
 -22   2  20       1875.53       1676.98        88.14 o                         
 -20   2  20        162.22        135.69        28.49 o                         
 -18   2  20        963.34        917.29        23.45 o                         
 -16   2  20        802.46        725.32        53.19 o                         
 -14   2  20       4503.84       4676.04        60.36 o                         
 -12   2  20       1013.07        915.70        25.45 o                         
 -10   2  20       3249.30       3387.66        77.92 o                         
  -8   2  20        389.53        426.31        29.06 o                         
  -6   2  20       1821.02       1947.79        44.99 o                         
  -4   2  20        327.71        317.59        43.21 o                         
  -2   2  20       5600.33       5391.06        48.39 o                         
   0   2  20         83.97        107.81        29.79 o                         
   2   2  20       1525.14       1467.76        41.37 o                         
   4   2  20          0.24          0.59        32.10 o                         
 -21   3  20        263.71        246.99        29.19 o                         
 -19   3  20          3.14          7.44        29.64 o                         
 -17   3  20          2.69         16.51        21.45 o                         
 -15   3  20        907.02        879.04        28.66 o                         
 -13   3  20       1867.87       2023.18        27.24 o                         
 -11   3  20        838.17        951.09        25.64 o                         
  -9   3  20          4.68          1.74        23.07 o                         
  -7   3  20       1485.32       1430.68        26.73 o                         
  -5   3  20        693.22        693.06        27.82 o                         
  -3   3  20       1647.59       1716.87        33.72 o                         
  -1   3  20       1671.80       1881.96        38.82 o                         
   1   3  20        192.84        184.78        33.00 o                         
   3   3  20          8.53         15.90        34.30 o                         
 -20   4  20       2038.57       2093.94        40.32 o                         
 -18   4  20        227.26        240.36        29.46 o                         
 -16   4  20        208.22        250.14        28.54 o                         
 -14   4  20        204.83        173.41        24.63 o                         
 -12   4  20       1059.99       1111.29        25.17 o                         
 -10   4  20         65.28         78.23        22.87 o                         
  -8   4  20       6181.58       6255.76        73.76 o                         
  -6   4  20        227.17        219.10        25.26 o                         
  -4   4  20       5145.59       4920.77        80.78 o                         
  -2   4  20        647.63        644.71        43.14 o                         
   0   4  20        463.37        445.00        31.82 o                         
   2   4  20          9.59         23.06        31.32 o                         
 -19   5  20        717.90        717.59        34.41 o                         
 -17   5  20        677.92        654.51        37.11 o                         
 -15   5  20         69.73         74.08        28.40 o                         
 -13   5  20          8.02          8.64        31.97 o                         
 -11   5  20        699.26        641.16        34.25 o                         
  -9   5  20        902.11        886.23        28.34 o                         
  -7   5  20       4333.40       4534.41       112.86 o                         
  -5   5  20       1595.69       1696.78        42.33 o                         
  -3   5  20         79.03         84.07        33.90 o                         
  -1   5  20          3.18          4.32        33.68 o                         
   1   5  20        313.55        222.88        48.78 o                         
 -18   6  20       1890.14       1501.82        58.97 o                         
 -16   6  20         90.21         79.17        28.87 o                         
 -14   6  20       1666.03       1509.67        49.72 o                         
 -12   6  20        278.03        187.17        29.23 o                         
 -10   6  20        216.69        231.89        30.87 o                         
  -8   6  20        313.35        240.77        29.08 o                         
  -6   6  20       4581.15       4881.13       105.26 o                         
  -4   6  20        199.04        190.68        34.60 o                         
  -2   6  20        724.91        664.74        53.45 o                         
 -13   7  20        653.87        561.55        31.26 o                         
 -11   7  20       1992.81       1560.93        92.53 o                         
  -9   7  20        272.11        163.63        53.58 o                         
  -7   7  20         26.83         -2.71        30.77 o                         
  -5   7  20        829.76        735.61        43.85 o                         
 -23   1  21          3.05          0.65        33.89 o                         
 -21   1  21        224.22        245.12        26.20 o                         
 -19   1  21        164.45        181.01        27.16 o                         
 -17   1  21       1611.08       1590.90        27.25 o                         
 -15   1  21       1740.65       1894.76        78.51 o                         
 -13   1  21        404.05        389.93        20.90 o                         
 -11   1  21        902.17        899.49        23.35 o                         
  -9   1  21       3676.70       3796.54        67.13 o                         
  -7   1  21        361.13        406.50        28.85 o                         
  -5   1  21       3536.43       3469.98        70.15 o                         
  -3   1  21        504.07        511.80        26.24 o                         
  -1   1  21        682.72        733.65        38.67 o                         
   1   1  21        877.67        785.60        61.75 o                         
   3   1  21       1522.54       1253.25        49.69 o                         
 -22   2  21         91.32        116.78        26.77 o                         
 -20   2  21         60.91         79.52        30.05 o                         
 -18   2  21        158.43        160.18        25.90 o                         
 -16   2  21        695.31        644.51        31.24 o                         
 -14   2  21        663.11        714.15        27.70 o                         
 -12   2  21        630.07        682.73        26.73 o                         
 -10   2  21        274.31        298.54        21.81 o                         
  -8   2  21          6.28          7.07        22.79 o                         
  -6   2  21        784.78        771.25        25.20 o                         
  -4   2  21       1458.25       1394.42        69.22 o                         
  -2   2  21        689.50        770.30        36.91 o                         
   0   2  21        631.13        699.80        35.65 o                         
   2   2  21         95.54        118.78        35.59 o                         
 -21   3  21        578.82        452.65        30.12 o                         
 -19   3  21        243.55        223.67        39.48 o                         
 -17   3  21          2.23         20.46        34.44 o                         
 -15   3  21         21.46         15.79        21.32 o                         
 -13   3  21         10.84         10.08        19.69 o                         
 -11   3  21       7474.58       7696.56       132.22 o                         
  -9   3  21       2180.23       1934.85        55.89 o                         
  -7   3  21         39.98         30.25        21.70 o                         
  -5   3  21        190.70        169.20        25.17 o                         
  -3   3  21        737.35        645.64        37.65 o                         
  -1   3  21        634.70        655.09        37.31 o                         
   1   3  21       3288.43       3009.22       116.50 o                         
 -20   4  21        302.40        233.76        35.15 o                         
 -18   4  21          4.04        -31.84        31.84 o                         
 -16   4  21        512.97        526.75        47.02 o                         
 -14   4  21        107.85        196.79        31.66 o                         
 -12   4  21        203.09        249.67        25.76 o                         
 -10   4  21       1372.82       1395.57        41.41 o                         
  -8   4  21        648.09        581.90        27.80 o                         
  -6   4  21         17.55         16.09        25.54 o                         
  -4   4  21        205.11        153.48        32.66 o                         
  -2   4  21        332.85        338.45        32.94 o                         
   0   4  21        673.67        631.57        54.27 o                         
 -17   5  21       1569.82       1485.15        46.29 o                         
 -15   5  21        273.35        261.57        29.29 o                         
 -13   5  21          4.09         29.62        28.36 o                         
 -11   5  21         55.65         73.99        28.32 o                         
  -9   5  21       3050.79       2961.63        98.35 o                         
  -7   5  21        416.47        400.98        65.01 o                         
  -5   5  21        517.21        455.17        38.88 o                         
  -3   5  21        376.88        342.78        38.35 o                         
  -1   5  21         19.82          4.80        31.42 o                         
 -16   6  21          7.48        -43.78        48.47 o                         
 -14   6  21        616.80        437.03        38.52 o                         
 -12   6  21        318.40        265.14        32.81 o                         
 -10   6  21       1058.60        855.25        52.04 o                         
  -8   6  21        390.07        349.31        31.65 o                         
  -6   6  21        446.05        349.11        35.69 o                         
  -4   6  21        343.00        303.45        35.03 o                         
 -20   0  22         42.06          6.83        42.63 o                         
 -18   0  22       5269.68       5874.17       129.98 o                         
 -16   0  22       1394.12       1393.00        47.51 o                         
 -14   0  22        250.18        224.98        35.00 o                         
 -12   0  22        287.09        272.32        40.26 o                         
 -10   0  22       2800.03       2948.62        70.09 o                         
  -8   0  22         52.77         19.45        39.30 o                         
  -6   0  22       7611.68       7414.31       342.60 o                         
  -4   0  22        168.83        118.65        35.98 o                         
  -2   0  22         18.63         27.53        35.16 o                         
   0   0  22         32.96          6.85        49.69 o                         
 -21   1  22          8.05         11.28        28.24 o                         
 -19   1  22       1538.98       1593.54        65.63 o                         
 -17   1  22        427.54        425.35        31.33 o                         
 -15   1  22         47.62         28.28        21.23 o                         
 -13   1  22       1088.91       1086.92        34.38 o                         
 -11   1  22       2161.91       2032.20        49.07 o                         
  -9   1  22         40.29         20.62        25.65 o                         
  -7   1  22       1493.86       1385.04        25.43 o                         
  -5   1  22        726.93        751.84        30.87 o                         
  -3   1  22        411.08        427.47        36.34 o                         
  -1   1  22       1169.06       1126.62        65.67 o                         
   1   1  22       2681.79       2482.18       154.57 o                         
 -20   2  22        176.71        159.88        43.07 o                         
 -18   2  22         54.83         72.45        32.26 o                         
 -16   2  22        233.34        208.92        28.90 o                         
 -14   2  22        418.42        404.12        30.16 o                         
 -12   2  22       8204.98       8027.67       199.98 o                         
 -10   2  22        365.77        335.71        22.76 o                         
  -8   2  22       2928.10       2776.67        32.23 o                         
  -6   2  22          1.15         16.83        27.02 o                         
  -4   2  22        317.78        308.64        31.81 o                         
  -2   2  22        309.78        345.45        30.03 o                         
   0   2  22       5515.36       4882.19        48.63 o                         
 -19   3  22        151.57         67.81        27.34 o                         
 -17   3  22        204.05        159.05        27.58 o                         
 -15   3  22        251.91        247.59        28.97 o                         
 -13   3  22        743.65        728.48        42.06 o                         
 -11   3  22       2427.79       2756.90        61.77 o                         
  -9   3  22        292.96        346.87        26.65 o                         
  -7   3  22        150.76        157.42        28.77 o                         
  -5   3  22        123.00         91.16        30.59 o                         
  -3   3  22        198.14        182.49        27.96 o                         
  -1   3  22       1482.45       1407.59        39.84 o                         
 -18   4  22        999.61        864.54        30.06 o                         
 -16   4  22        265.45        190.55        29.35 o                         
 -14   4  22        833.28        896.24        54.55 o                         
 -12   4  22         17.53         68.56        32.43 o                         
 -10   4  22       4120.63       4221.95        49.11 o                         
  -8   4  22          7.18         -5.43        29.49 o                         
  -6   4  22       1100.02        951.01        52.01 o                         
  -4   4  22        225.53        273.44        35.16 o                         
  -2   4  22        791.39        714.51        56.38 o                         
 -17   5  22        491.30        352.98        45.69 o                         
 -15   5  22        939.51        840.63        50.81 o                         
 -13   5  22        164.23        153.89        32.62 o                         
 -11   5  22         69.11         51.83        33.85 o                         
  -9   5  22       1725.67       1564.12        70.69 o                         
  -7   5  22        711.65        613.01        30.86 o                         
  -5   5  22        370.37        334.31        35.88 o                         
 -12   6  22         51.58         51.65        37.82 o                         
 -10   6  22        241.71        164.19        34.29 o                         
 -19   1  23       1303.80       1237.08        50.09 o                         
 -17   1  23        200.46        135.63        29.35 o                         
 -15   1  23       1576.87       1595.81        45.77 o                         
 -13   1  23       2228.22       2256.68        92.67 o                         
 -11   1  23         26.25          5.89        28.36 o                         
  -9   1  23         55.09         62.42        25.91 o                         
  -7   1  23       2609.56       2596.46        35.10 o                         
  -5   1  23         84.53         44.29        27.47 o                         
  -3   1  23        506.47        450.52        30.65 o                         
  -1   1  23       1649.12       1315.25        42.21 o                         
 -18   2  23         12.47         67.53        48.53 o                         
 -16   2  23        211.32        150.40        27.58 o                         
 -14   2  23         22.76         55.56        25.75 o                         
 -12   2  23          0.60        -29.16        29.16 o                         
 -10   2  23          3.02        -14.79        27.13 o                         
  -8   2  23        555.88        538.05        29.05 o                         
  -6   2  23          2.78         17.32        30.57 o                         
  -4   2  23        241.65        173.27        33.27 o                         
  -2   2  23        331.92        271.02        30.25 o                         
 -17   3  23        334.51        351.95        31.08 o                         
 -15   3  23         15.60        -30.99        30.99 o                         
 -13   3  23       3572.54       3735.46        99.88 o                         
 -11   3  23       1654.57       1683.44        95.85 o                         
  -9   3  23        292.32        260.20        26.84 o                         
  -7   3  23        449.70        446.60        30.00 o                         
  -5   3  23         54.64         69.28        24.81 o                         
  -3   3  23        151.14        128.64        28.69 o                         
 -16   4  23        239.30        179.21        27.29 o                         
 -14   4  23       2099.66       1849.02        64.62 o                         
 -12   4  23        260.60        261.52        30.87 o                         
 -10   4  23         74.15         56.66        28.71 o                         
  -8   4  23        510.73        412.50        33.78 o                         
  -6   4  23        581.96        523.92        28.75 o                         
 -13   5  23        311.02        155.44        53.47 o                         
 -11   5  23        368.67        230.75        42.82 o                         
  -9   5  23         16.23         15.29        29.76 o                         
 -18   0  24         25.51         28.12        42.73 o                         
 -16   0  24       7765.96       7098.43       299.96 o                         
 -14   0  24         51.61         35.94        35.14 o                         
 -12   0  24        445.05        502.43        44.35 o                         
 -10   0  24        570.56        617.63        64.85 o                         
  -8   0  24        363.46        351.70        50.36 o                         
  -6   0  24          3.93         -9.34        49.58 o                         
  -4   0  24       5799.04       5567.57       642.93 o                         
 -17   1  24        332.40        230.11        38.41 o                         
 -15   1  24       1362.28       1263.49        49.09 o                         
 -13   1  24         74.31         64.04        27.50 o                         
 -11   1  24        167.71        164.80        27.47 o                         
  -9   1  24        880.95        830.42        31.19 o                         
  -7   1  24         40.19         62.41        28.42 o                         
  -5   1  24        335.93        280.61        38.34 o                         
 -16   2  24        206.58         99.05        30.74 o                         
 -14   2  24       4118.03       3809.85       131.62 o                         
 -12   2  24        219.12        178.99        27.99 o                         
 -10   2  24       2484.84       2237.54        70.01 o                         
  -8   2  24         72.93        -10.05        36.96 o                         
  -6   2  24         11.38        -32.49        32.49 o                         
 -15   3  24        518.90        434.00        31.04 o                         
 -13   3  24        995.57        808.92        32.98 o                         
 -11   3  24        753.13        756.75        44.09 o                         
  -9   3  24        215.85        166.27        29.31 o                         
  -7   3  24          7.24          2.59        25.34 o                         
 -15   1  25       2277.97       1877.53        51.41 o                         
 -13   1  25         16.31         27.25        28.11 o                         
 -11   1  25        312.72        211.43        43.79 o                         
  -9   1  25        157.35        124.38        34.65 o                         
 -12   2  25          1.38        -24.24        58.41 o                         
 -10   2  25          6.93         17.93        26.48 o                         
                                                                                
